# Supplementary material for: Crystal structure of fac-aquatricarbonyl[(S)-valin­ato-κ2 N,O]­rhenium(I)
Source: Acta Crystallogr E Crystallogr Commun. 2016 Mar 31;72(Pt 4):590–2. doi: 10.1107/S2056989016005235 (PMC4910339; doi:10.1107/S2056989016005235)
Supplement: Supplementary file 1 [file e-72-00590-sup1.cif]

##############################################################################
#                                                                            #
# This CIF contains the data in a paper accepted for publication in          #
# Acta Crystallographica Section E. It conforms to the requirements of       #
# Notes for Authors for Acta Crystallographica Section E, and has been       #
# peer reviewed under the auspices of the IUCr Commission on Journals.       #
#                                                                            #
# Full details of the Crystallographic Information File format               #
# are given in the paper "The Crystallographic Information File (CIF):       #
# a New Standard Archive File for Crystallography" by S. R. Hall, F. H.      #
# Allen and I. D. Brown [Acta Cryst. (1991), A47, 655-685].                  #
#                                                                            #
# The current version of the core CIF dictionary is obtainable from          #
# ftp://ftp.iucr.org/pub/cif_core.dic.                                       #
#                                                                            #
# Software is freely available for graphical display of the structure(s)     #
# in this CIF. For information consult the CIF software page                 #
# http://www.iucr.org/resources/cif/software.                                #
#                                                                            #
# This file may be used for bona fide research purposes within the           #
# scientific community so long as proper attribution is given to the journal # 
# article from which it was obtained.                                        #
#                                                                            #
##############################################################################
data_I
_database_code_depnum_ccdc_archive 'CCDC 1469075'
_audit_creation_method     'SHELXL-2014/7'
_journal_date_recd_electronic     2016-03-19
_journal_date_accepted     2016-03-28
_journal_name_full     'Acta Crystallographica, Section E'
_journal_year     2016
_journal_volume     72
_journal_issue      4
_journal_page_first     590
_journal_page_last     592
_journal_paper_category     GM
_journal_paper_doi     10.1107/S2056989016005235
_journal_coeditor_code     WM5283
_publ_contact_author_name     'Kseniia O. Piletska'
_publ_contact_author_address
;
Department of Inorganic Chemistry, Ukrainian State University of Chemical
Technology, Gagarin Ave. 8, Dnipropetrovsk 49005, Ukraine
;
_publ_contact_author_email     'ksenijapiletska@gmail.com'
_publ_contact_author_fax     ?
_publ_contact_author_phone     ?
_publ_section_title
;\
Crystal structure of
<i>fac</i>-aquatricarbonyl[(<i>S</i>)-valinato-\
\k^2^<i>N</i>,<i>O</i>]rhenium(I)
;
_publ_section_title_footnote     .
loop_
    _publ_author_name
    _publ_author_footnote
    _publ_author_address
    'Piletska, Kseniia O.' .
;
Department of Inorganic Chemistry,
Ukrainian State University of Chemical Technology,
Gagarin Ave. 8, Dnipropetrovsk 49005,
Ukraine
;
    'Domasevitch, Kostiantyn V.' .
;
Inorganic Chemistry Department, National Taras Shevchenko University of Kyiv,
Volodymyrska Street 64/13, Kyiv 01601,
Ukraine
;
    'Shtemenko, Alexander V.' .
;
Department of Inorganic Chemistry,
Ukrainian State University of Chemical Technology,
Gagarin Ave. 8, Dnipropetrovsk 49005,
Ukraine
;
_publ_section_synopsis
;
The title molecule consists of an Re(CO)~3~^+^ fragment, an aqua ligand and one
<i>N,O</i>-chelating valinate anion to complete a slightly distorted
coordination sphere.
;
_chemical_name_systematic
;
<i>fac</i>-Aquatricarbonyl[(<i>S</i>)-valinato-\
\k^2^<i>N</i>,<i>O</i>]rhenium(I)
;
_chemical_name_common     ?
_chemical_formula_moiety     'C8 H12 N O6 Re'
_chemical_formula_sum     'C8 H12 N O6 Re'
_chemical_formula_iupac     '[Re (C5 H10 N O2) (C O)3 (H2 O)]'
_chemical_formula_weight     404.39
_chemical_melting_point     ?
_shelx_space_group_comment
;
The symmetry employed for this shelxl refinement is uniquely defined
by the following loop, which should always be used as a source of
symmetry information in preference to the above space-group names.
They are only intended as comments.
;
_space_group_crystal_system     orthorhombic
_space_group_name_H-M_alt     'P 21 21 21'
_space_group_name_Hall     'P 2ac 2ab'
loop_
    _space_group_symop_operation_xyz
    'x, y, z'
    '-x+1/2, -y, z+1/2'
    'x+1/2, -y+1/2, -z'
    '-x, y+1/2, -z+1/2'
_cell_length_a     7.1229(5)
_cell_length_b     7.2913(7)
_cell_length_c     22.6098(18)
_cell_angle_alpha     90
_cell_angle_beta     90
_cell_angle_gamma     90
_cell_volume     1174.24(17)
_cell_formula_units_Z     4
_cell_measurement_reflns_used     8000
_cell_measurement_theta_min     2.94
_cell_measurement_theta_max     27.98
_cell_measurement_temperature     213(2)
_exptl_crystal_description     prism
_exptl_crystal_colour     colorless
_exptl_crystal_size_max     0.16
_exptl_crystal_size_mid     0.12
_exptl_crystal_size_min     0.12
_exptl_crystal_density_diffrn     2.287
_exptl_crystal_density_meas     ?
_exptl_crystal_density_method     ?
_exptl_crystal_F_000     760
_exptl_absorpt_coefficient_mu     10.360
_exptl_absorpt_correction_type     numerical
_exptl_absorpt_process_details
;
(<i>X-SHAPE</i> and <i>X-RED</i>; Stoe, 2001)
;
_shelx_estimated_absorpt_T_min     0.288
_shelx_estimated_absorpt_T_max     0.369
_exptl_absorpt_correction_T_min     0.2880
_exptl_absorpt_correction_T_max     0.3695
_diffrn_ambient_temperature     213(2)
_diffrn_radiation_type     MoK\a
_diffrn_radiation_wavelength     0.71073
_diffrn_measurement_device_type     'Stoe Imaging plate diffraction system'
_diffrn_measurement_method     '\f oscillation scans'
_diffrn_detector_area_resol_mean     ?
_diffrn_reflns_number     10442
_diffrn_reflns_av_R_equivalents     0.0398
_diffrn_reflns_theta_min     2.935
_diffrn_reflns_theta_max     27.981
_diffrn_reflns_theta_full     25.242
_diffrn_measured_fraction_theta_max     0.992
_diffrn_measured_fraction_theta_full     0.997
_diffrn_reflns_limit_h_min     -9
_diffrn_reflns_limit_h_max     9
_diffrn_reflns_limit_k_min     -9
_diffrn_reflns_limit_k_max     9
_diffrn_reflns_limit_l_min     -29
_diffrn_reflns_limit_l_max     29
_refine_special_details     ?
_reflns_number_total     2809
_reflns_number_gt     2546
_reflns_threshold_expression     'I > 2\s(I)'
_refine_ls_structure_factor_coef     Fsqd
_refine_ls_matrix_type     full
_refine_ls_R_factor_all     0.0265
_refine_ls_R_factor_gt     0.0219
_refine_ls_wR_factor_gt     0.0464
_refine_ls_wR_factor_ref     0.0473
_refine_ls_goodness_of_fit_ref     0.993
_refine_ls_restrained_S_all     0.993
_refine_ls_number_reflns     2809
_refine_ls_number_parameters     147
_refine_ls_number_restraints     0
_refine_ls_hydrogen_treatment     constr
_refine_ls_weighting_scheme     calc
_refine_ls_weighting_details
                      'w=1/[\s^2^(Fo^2^)+(0.0254P)^2^] where P=(Fo^2^+2Fc^2^)/3'
_atom_sites_solution_hydrogens     mixed
_atom_sites_solution_primary     direct
_atom_sites_solution_secondary     difmap
_refine_ls_shift/su_max     0.002
_refine_ls_shift/su_mean     0.000
_refine_diff_density_max     1.683
_refine_diff_density_min     -0.906
_refine_ls_extinction_method     none
_refine_ls_extinction_coef     .
_refine_ls_abs_structure_details
;
Flack <i>x</i> determined using 990 quotients
[(<i>I</i>^+^)-(<i>I</i>^-^)]/[(<i>I</i>^+^)+(<i>I</i>^-^)]
(Parsons <i>et al.</i>, 2013).
;
_refine_ls_abs_structure_Flack     -0.018(10)
loop_
    _atom_type_symbol
    _atom_type_description
    _atom_type_scat_dispersion_real
    _atom_type_scat_dispersion_imag
    _atom_type_scat_source
    'C' 'C' 0.0033 0.0016
                         'International Tables Vol C Tables 4.2.6.8 and 6.1.1.4'
    'H' 'H' 0.0000 0.0000
                         'International Tables Vol C Tables 4.2.6.8 and 6.1.1.4'
    'N' 'N' 0.0061 0.0033
                         'International Tables Vol C Tables 4.2.6.8 and 6.1.1.4'
    'O' 'O' 0.0106 0.0060
                         'International Tables Vol C Tables 4.2.6.8 and 6.1.1.4'
    'Re' 'Re' -1.0185 7.2310
                         'International Tables Vol C Tables 4.2.6.8 and 6.1.1.4'
_computing_data_collection
;
IPDS Software (Stoe, 2000)
;
_computing_cell_refinement
;
IPDS Software (Stoe, 2000)
;
_computing_data_reduction
;
IPDS Software (Stoe, 2000)
;
_computing_structure_solution
;
SHELXS-97 (Sheldrick, 2008)
;
_computing_structure_refinement
;
SHELXL-2014/7 (Sheldrick, 2015)
;
_computing_molecular_graphics
;
DIAMOND (Brandenburg, 1999)
;
_computing_publication_material
;
WinGX (Farrugia, 2012)
;
loop_
    _atom_site_type_symbol
    _atom_site_label
    _atom_site_fract_x
    _atom_site_fract_y
    _atom_site_fract_z
    _atom_site_U_iso_or_equiv
    _atom_site_adp_type
    _atom_site_calc_flag
    _atom_site_occupancy
    _atom_site_disorder_assembly
    _atom_site_disorder_group
    Re Re1 0.27215(3) 0.24317(4) 0.36414(2) 0.01911(8) Uani d 1 . .
    O O1 0.1402(9) -0.1539(7) 0.3751(3) 0.0475(16) Uani d 1 . .
    O O2 -0.0548(9) 0.3311(10) 0.2820(3) 0.059(2) Uani d 1 . .
    O O3 0.4865(10) 0.1103(10) 0.2566(3) 0.0510(17) Uani d 1 . .
    O O4 0.4953(6) 0.2146(6) 0.42564(19) 0.0201(10) Uani d 1 . .
    O O5 0.7729(7) 0.3107(6) 0.4559(2) 0.0296(11) Uani d 1 . .
    O O6 0.1463(7) 0.3556(6) 0.4439(2) 0.0216(10) Uani d 1 . .
    H H1W 0.0276 0.3449 0.4455 0.032 Uiso d 1 . .
    H H2W 0.1929 0.3046 0.4744 0.032 Uiso d 1 . .
    N N1 0.4095(7) 0.5125(7) 0.3670(3) 0.0202(10) Uani d 1 . .
    H H1N 0.4012 0.5560 0.3298 0.030 Uiso d 1 . .
    H H2N 0.3545 0.5944 0.3913 0.030 Uiso d 1 . .
    C C1 0.1826(10) -0.0024(10) 0.3716(4) 0.0300(15) Uani d 1 . .
    C C2 0.0674(10) 0.2983(10) 0.3127(3) 0.0309(18) Uani d 1 . .
    C C3 0.4063(11) 0.1628(11) 0.2973(3) 0.0283(16) Uani d 1 . .
    C C4 0.6284(10) 0.3294(9) 0.4248(3) 0.0215(14) Uani d 1 . .
    C C5 0.6095(10) 0.4941(9) 0.3839(3) 0.0216(14) Uani d 1 . .
    H H5 0.6814 0.4668 0.3475 0.026 Uiso calc 1 . .
    C C6 0.6917(11) 0.6706(9) 0.4109(4) 0.0319(16) Uani d 1 . .
    H H6 0.8235 0.6446 0.4220 0.038 Uiso calc 1 . .
    C C7 0.5880(13) 0.7280(13) 0.4668(4) 0.048(2) Uani d 1 . .
    H H7A 0.4638 0.7721 0.4565 0.072 Uiso calc 1 . .
    H H7B 0.6574 0.8250 0.4864 0.072 Uiso calc 1 . .
    H H7C 0.5768 0.6236 0.4931 0.072 Uiso calc 1 . .
    C C8 0.6942(12) 0.8254(9) 0.3654(5) 0.0424(19) Uani d 1 . .
    H H8A 0.5664 0.8610 0.3561 0.064 Uiso calc 1 . .
    H H8B 0.7566 0.7837 0.3298 0.064 Uiso calc 1 . .
    H H8C 0.7613 0.9298 0.3816 0.064 Uiso calc 1 . .
loop_
    _atom_site_aniso_label
    _atom_site_aniso_U_11
    _atom_site_aniso_U_22
    _atom_site_aniso_U_33
    _atom_site_aniso_U_12
    _atom_site_aniso_U_13
    _atom_site_aniso_U_23
    Re1 0.01711(11) 0.02296(11) 0.01726(10) 0.00198(16) -0.00083(9) -0.00125(15)
    O1 0.035(3) 0.027(3) 0.081(5) -0.005(2) -0.001(3) 0.002(3)
    O2 0.038(4) 0.091(5) 0.048(4) 0.017(3) -0.016(3) -0.006(3)
    O3 0.060(5) 0.061(4) 0.032(3) 0.016(3) 0.012(3) -0.006(3)
    O4 0.018(2) 0.020(3) 0.023(2) -0.0010(17) -0.0010(17) 0.0027(17)
    O5 0.015(2) 0.043(2) 0.030(2) 0.0011(19) -0.005(2) 0.0118(19)
    O6 0.019(2) 0.024(2) 0.022(2) 0.0027(18) 0.0015(19) 0.0026(18)
    N1 0.020(3) 0.020(2) 0.020(3) 0.0023(19) -0.002(3) 0.003(2)
    C1 0.020(4) 0.037(4) 0.032(4) -0.002(3) -0.004(3) 0.000(3)
    C2 0.023(4) 0.043(5) 0.026(4) 0.011(3) -0.010(3) -0.010(3)
    C3 0.027(4) 0.041(4) 0.016(3) 0.006(3) 0.005(3) -0.001(3)
    C4 0.017(4) 0.028(3) 0.019(3) 0.005(3) 0.003(3) 0.002(2)
    C5 0.017(3) 0.025(3) 0.023(3) 0.002(2) 0.000(2) 0.000(2)
    C6 0.024(4) 0.031(3) 0.041(4) 0.000(3) -0.005(3) -0.001(3)
    C7 0.055(5) 0.039(5) 0.050(5) 0.005(5) -0.006(4) -0.022(4)
    C8 0.033(5) 0.027(3) 0.066(6) -0.007(3) -0.002(5) 0.004(4)
_geom_special_details
;
 All esds (except the esd in the dihedral angle between two l.s. planes)
 are estimated using the full covariance matrix.  The cell esds are taken
 into account individually in the estimation of esds in distances, angles
 and torsion angles; correlations between esds in cell parameters are only
 used when they are defined by crystal symmetry.  An approximate (isotropic)
 treatment of cell esds is used for estimating esds involving l.s. planes.
;
loop_
    _geom_bond_atom_site_label_1
    _geom_bond_atom_site_label_2
    _geom_bond_site_symmetry_2
    _geom_bond_distance
    _geom_bond_publ_flag
    Re1 C3 . 1.881(7) ?
    Re1 C2 . 1.908(7) ?
    Re1 C1 . 1.909(7) ?
    Re1 O4 . 2.122(4) ?
    Re1 O6 . 2.175(5) ?
    Re1 N1 . 2.195(5) ?
    O1 C1 . 1.148(9) ?
    O2 C2 . 1.139(9) ?
    O3 C3 . 1.148(9) ?
    O4 C4 . 1.265(8) ?
    O5 C4 . 1.255(8) ?
    O6 H1W . 0.8498 ?
    O6 H2W . 0.8503 ?
    N1 C5 . 1.482(8) ?
    N1 H1N . 0.9004 ?
    N1 H2N . 0.9004 ?
    C4 C5 . 1.520(9) ?
    C5 C6 . 1.539(9) ?
    C5 H5 . 0.9900 ?
    C6 C7 . 1.523(11) ?
    C6 C8 . 1.526(11) ?
    C6 H6 . 0.9900 ?
    C7 H7A . 0.9700 ?
    C7 H7B . 0.9700 ?
    C7 H7C . 0.9700 ?
    C8 H8A . 0.9700 ?
    C8 H8B . 0.9700 ?
    C8 H8C . 0.9700 ?
loop_
    _geom_angle_atom_site_label_1
    _geom_angle_atom_site_label_2
    _geom_angle_atom_site_label_3
    _geom_angle_site_symmetry_1
    _geom_angle_site_symmetry_3
    _geom_angle
    _geom_angle_publ_flag
    C3 Re1 C2 . . 88.0(3) ?
    C3 Re1 C1 . . 87.1(3) ?
    C2 Re1 C1 . . 89.8(3) ?
    C3 Re1 O4 . . 96.6(3) ?
    C2 Re1 O4 . . 173.0(2) ?
    C1 Re1 O4 . . 95.8(3) ?
    C3 Re1 O6 . . 173.2(3) ?
    C2 Re1 O6 . . 96.4(3) ?
    C1 Re1 O6 . . 98.2(3) ?
    O4 Re1 O6 . . 78.61(18) ?
    C3 Re1 N1 . . 94.4(3) ?
    C2 Re1 N1 . . 99.8(3) ?
    C1 Re1 N1 . . 170.4(3) ?
    O4 Re1 N1 . . 74.62(18) ?
    O6 Re1 N1 . . 79.7(2) ?
    C4 O4 Re1 . . 119.1(4) ?
    Re1 O6 H1W . . 114.3 ?
    Re1 O6 H2W . . 110.2 ?
    H1W O6 H2W . . 108.2 ?
    C5 N1 Re1 . . 110.8(4) ?
    C5 N1 H1N . . 109.6 ?
    Re1 N1 H1N . . 105.0 ?
    C5 N1 H2N . . 108.7 ?
    Re1 N1 H2N . . 114.7 ?
    H1N N1 H2N . . 107.9 ?
    O1 C1 Re1 . . 175.5(7) ?
    O2 C2 Re1 . . 179.9(8) ?
    O3 C3 Re1 . . 178.6(7) ?
    O5 C4 O4 . . 122.3(6) ?
    O5 C4 C5 . . 119.9(6) ?
    O4 C4 C5 . . 117.8(6) ?
    N1 C5 C4 . . 108.3(5) ?
    N1 C5 C6 . . 113.1(5) ?
    C4 C5 C6 . . 112.8(6) ?
    N1 C5 H5 . . 107.5 ?
    C4 C5 H5 . . 107.5 ?
    C6 C5 H5 . . 107.5 ?
    C7 C6 C8 . . 111.2(7) ?
    C7 C6 C5 . . 111.9(6) ?
    C8 C6 C5 . . 110.9(7) ?
    C7 C6 H6 . . 107.5 ?
    C8 C6 H6 . . 107.5 ?
    C5 C6 H6 . . 107.5 ?
    C6 C7 H7A . . 109.5 ?
    C6 C7 H7B . . 109.5 ?
    H7A C7 H7B . . 109.5 ?
    C6 C7 H7C . . 109.5 ?
    H7A C7 H7C . . 109.5 ?
    H7B C7 H7C . . 109.5 ?
    C6 C8 H8A . . 109.5 ?
    C6 C8 H8B . . 109.5 ?
    H8A C8 H8B . . 109.5 ?
    C6 C8 H8C . . 109.5 ?
    H8A C8 H8C . . 109.5 ?
    H8B C8 H8C . . 109.5 ?
loop_
    _geom_torsion_atom_site_label_1
    _geom_torsion_atom_site_label_2
    _geom_torsion_atom_site_label_3
    _geom_torsion_atom_site_label_4
    _geom_torsion_site_symmetry_1
    _geom_torsion_site_symmetry_2
    _geom_torsion_site_symmetry_3
    _geom_torsion_site_symmetry_4
    _geom_torsion
    _geom_torsion_publ_flag
    Re1 O4 C4 O5 . . . . -173.0(5) ?
    Re1 O4 C4 C5 . . . . 6.6(7) ?
    Re1 N1 C5 C4 . . . . -31.1(6) ?
    Re1 N1 C5 C6 . . . . -156.7(5) ?
    O5 C4 C5 N1 . . . . -163.1(6) ?
    O4 C4 C5 N1 . . . . 17.2(8) ?
    O5 C4 C5 C6 . . . . -37.3(9) ?
    O4 C4 C5 C6 . . . . 143.1(6) ?
    N1 C5 C6 C7 . . . . 60.3(8) ?
    C4 C5 C6 C7 . . . . -63.0(8) ?
    N1 C5 C6 C8 . . . . -64.5(8) ?
    C4 C5 C6 C8 . . . . 172.2(6) ?
loop_
    _geom_hbond_atom_site_label_D
    _geom_hbond_atom_site_label_H
    _geom_hbond_atom_site_label_A
    _geom_hbond_site_symmetry_A
    _geom_hbond_distance_DH
    _geom_hbond_distance_HA
    _geom_hbond_distance_DA
    _geom_hbond_angle_DHA
    _geom_hbond_publ_flag
    O6 H1W O5 1_455 0.85 1.85 2.693(5) 175 yes
    O6 H2W O5 3_456 0.85 1.88 2.723(5) 175 yes
    N1 H1N O3 4_655 0.90 2.15 2.979(7) 153 yes
    N1 H2N O1 1_565 0.90 2.41 3.103(6) 133 yes
    C5 H5 O2 1_655 0.99 2.59 3.527(7) 158 yes
_shelx_hkl_file
;
  -3   4   226721.77  224.04  10
  -2   9   7 2974.64  185.67  10
  -1   3   6 1450.28   85.39  10
   0  -1  -5 3601.52  134.36  10
   0   2   6 5079.08  123.99  10
   0   6  11    2.93   93.24  10
   2  -2  -7 2400.37   97.87  10
   3   5  1311520.42  172.46  10
   4  -2  -5 1287.88   99.80  10
  -5   5  -7  513.58  185.20  11
  -4   2 -26 2229.59  293.80  11
  -4   5  -1 7842.85  196.24  11
  -4   6   013572.88  244.67  11
  -3   2  -3  799.22  117.07  11
  -3   3   0  121.77  123.87  11
  -3   6   4 1010.21  145.31  11
  -2   0 -28  151.93  235.53  11
  -2   2   1  613.92  110.47  11
  -2   4   5 2911.95  138.00  11
  -2   6   7 1459.49  146.41  11
  -2   8   7  649.78  202.32  11
  -1  -1 -26  -28.76  174.81  11
  -1   1   155353.08  461.05  11
  -1   6   9  651.31  135.07  11
  -1   9   9 3296.30  253.49  11
   0  -2 -19  336.77  141.26  11
   0  -2 -1821181.46  233.61  11
   0  -2 -17  531.44  150.59  11
   0   7  11 9483.58  199.55  11
   0   8  11   33.17  212.29  11
   1  -2 -26  563.31  198.56  11
   1   6  12 6876.71  187.87  11
   2   6  13  410.68  159.35  11
   3   2   9 7294.86  185.37  11
   3   4  12 7761.60  180.32  11
   4   3  1113525.33  230.28  11
   4   7  14 1581.06  246.95  11
   5  -2  -512656.42  195.54  11
   5   5  13 5824.40  215.16  11
   6  -2  -6 2381.73  153.41  11
   7  -2  -8  558.26  163.54  11
   8  -2 -14 1115.55  272.24  11
   8  -2 -13  -15.86  244.16  11
   8  -2 -12  655.04  244.81  11
   8  -1  -4 7282.84  216.86  11
   9  -1  -7   53.67  230.76  11
  -3   5   3 4979.52  134.57  11
  -3   8   4  428.65  157.14  11
  -2   5   6 1947.77  100.41  11
  -2   7   7 7901.13  154.38  11
  -1  -1 -27 5518.05  167.10  11
  -1  -1  -939710.42  337.81  11
   0  -2 -21  -32.67  115.18  11
   0  -2 -20  544.73   97.16  11
   0  -2 -16 2979.62  108.60  11
   0  -2 -15  188.18   91.89  11
   0   4   9   68.15   82.68  11
   0   5  10  170.51  100.07  11
   1  -2 -27  129.05  141.51  11
   1  -2  -9  173.26   73.71  11
   1   1   541504.80  399.06  11
   1   3   936239.36  258.47  11
   1   8  12 3261.63  166.29  11
   2   3  10 2169.14  103.28  11
   2   7  13  111.60  130.43  11
   2   8  13  743.94  173.86  11
   3  -2  -5 8284.50  152.75  11
   4  -3 -19 6202.21  164.37  11
   4  -3 -18 3081.85  133.87  11
   4  -3 -17 1126.84  125.81  11
   4   5  13  233.89  111.51  11
   5   4  12 2919.34  134.81  11
   6   6  13  162.53  173.47  11
   8   0   1 4708.64  249.21  11
   9   1   2 6828.06  335.55  11
  -4   4  -3 4973.87  187.57  12
  -4   7   0 1633.68  217.37  12
  -3   7   4  965.68  172.49  12
  -2   3   326597.73  239.09  12
  -2   9   6  462.54  247.17  12
  -1   4   7  608.93  121.94  12
  -1   5   8  556.17  121.40  12
  -1   7   910236.74  201.32  12
  -1   8   9  266.69  199.99  12
   0  -2 -2214617.85  217.48  12
   0  -2 -1423681.72  239.92  12
   1  -2 -28 6726.49  242.12  12
   1   5  11  252.50  135.46  12
   1   7  12  605.08  186.95  12
   2   5  12  733.41  136.98  12
   3   6  13 2134.51  194.43  12
   4  -3 -21 2436.67  200.61  12
   4  -3 -20  -53.21  193.31  12
   4  -3 -16 1525.51  177.65  12
   4  -3 -1511883.25  205.75  12
   4   4  12 4965.84  165.33  12
   5  -3 -21 3457.32  229.86  12
   5  -3 -20 3574.09  233.62  12
   5  -3 -19 1344.21  199.96  12
   5  -3 -18  416.43  195.37  12
   5  -3 -17 6313.27  218.14  12
   5  -3 -16 4885.32  189.21  12
   6  -1   016700.41  244.52  12
   8  -2 -11 6391.01  250.85  12
  -5   7  -6 1983.02  192.49  12
  -1  -1 -28  130.00  159.66  12
  -1   9   8  751.75  169.73  12
   0  -2 -23   31.44  109.54  12
   2  -2  -6 8184.53  141.95  12
   2   4  11 2472.60  101.41  12
   3  -3 -21 5005.81  153.66  12
   3  -3 -20 2259.78  127.79  12
   3  -3 -19 2199.03  127.38  12
   3  -3 -18  155.25  119.97  12
   3  -3 -1711626.26  157.62  12
   3  -3 -16 1508.16  109.80  12
   3   8  13  696.56  174.46  12
   4  -3 -23 3026.45  163.61  12
   4  -3 -22 2334.69  163.02  12
   4  -3 -14 3148.23  120.80  12
   4  -2  -428079.42  239.97  12
   5  -3 -23 2042.38  184.75  12
   5  -3 -22  136.42  177.49  12
   5  -3 -15  478.82  120.56  12
   5  -3 -14 1905.26  130.84  12
   7  -2  -7  853.93  118.93  12
  -5   4 -11  787.62  225.11  12
  -5   5  -8 1461.34  232.06  12
   5   2   9 8556.77  257.60  12
  -5   6  -7  885.97  224.50  13
  -4   6  -1 3459.84  200.09  13
  -3   4   1 4944.26  158.53  13
  -3   6   3 1408.48  152.25  13
  -3   8   3  680.37  227.15  13
  -2   6   6 2847.18  152.16  13
  -2   8   6  962.42  192.05  13
  -1  -1 -29 1666.04  227.78  13
   0  -2 -25  100.09  177.48  13
   0  -2 -24  113.51  175.66  13
   0  -2 -13  830.20  132.62  13
   0   6  10 6429.18  163.25  13
   0   8  10 3093.25  221.88  13
   1  -2  -810445.51  172.40  13
   1  -1  -2 1493.52  128.20  13
   1   2   7  517.50  101.60  13
   1   4  1017816.63  201.40  13
   2   1   6 2576.49  147.36  13
   3  -3 -23 4109.27  214.08  13
   3  -3 -22  367.66  187.15  13
   3  -3 -15 1189.90  149.39  13
   3  -3 -14  961.79  153.64  13
   3   7  13 6070.19  235.37  13
   4  -3 -25 3244.97  253.29  13
   4  -3 -24 -138.39  246.11  13
   4  -3 -13   54.41  143.87  13
   4  -1   116987.64  252.97  13
   4   6  13  565.53  183.70  13
   5  -3 -13 9363.27  207.54  13
   5  -2  -4 1393.89  130.21  13
   5   6  13 3883.58  228.40  13
   6  -3 -20  289.41  252.62  13
   6  -3 -19 2812.07  260.09  13
   6  -3 -18 4363.56  236.09  13
   6  -3 -17  431.21  223.19  13
   6  -3 -16 1213.00  195.79  13
   6  -3 -15 4400.24  212.52  13
   6  -2  -5 2211.19  149.85  13
   6   5  12 2226.60  217.34  13
   7  -1  -1 2549.74  170.21  13
   8  -2 -10 1148.20  212.52  13
   8  -1  -3 1085.15  184.54  13
   9  -1  -6 4787.92  251.86  13
   9   0  -1 5434.16  261.17  13
  -4   5  -2 1781.28  119.51  13
  -2   7   6  620.69  117.53  13
  -1   6   8 3351.55  115.69  13
   0   7  10  214.40  112.04  13
   2   6  12 4640.43  136.01  13
   2   8  12 1988.77  178.89  13
   3  -3 -24 1749.52  154.93  13
   3  -3 -1318833.84  194.38  13
   4  -3 -12 3045.34  121.69  13
   4   7  13  276.99  170.25  13
   5  -3 -12 3463.00  138.64  13
   6  -3 -14 4256.25  157.69  13
   8  -2  -9  250.00  146.61  13
  -4   2 -10 7984.15  317.06  12
  -4   3  -6 1266.41  167.72  13
  -3   0 -20 9604.34  265.25  13
  -3   0 -19  891.83  174.10  13
  -3   0 -18 2004.21  187.60  13
  -3   0 -17 2084.78  194.70  13
   4   2   9  149.36  140.40  13
   5  -1   110836.00  226.82  13
   6   3  10 3110.75  216.10  13
  -5   5  -9 6082.17  229.98  14
  -5   7  -7  314.43  255.67  14
  -4   7  -1 3084.41  220.31  14
  -3   0 -21 1869.26  177.94  14
  -3   3  -118655.79  232.73  14
  -3   5   2 3756.93  170.23  14
  -3   7   3 2258.45  178.42  14
  -3   9   2  940.61  262.23  14
  -2  -1 -20  -22.45  135.51  14
  -2  -1 -1910226.91  201.49  14
  -2  -1 -18 2021.21  156.91  14
  -2   4   425342.20  231.43  14
  -2   5   5 3751.05  140.78  14
  -2   9   5  995.09  247.86  14
  -1  -1  -8  739.48  113.36  14
  -1   3   550490.55  307.27  14
  -1   7   8  615.91  158.97  14
  -1   8   8 2143.59  189.50  14
   0  -2 -26 7783.62  228.76  14
   0  -2 -1215894.11  213.22  14
   0   1   349672.85  422.03  14
   0   3   741397.12  278.38  14
   0   9   9 -124.68  240.40  14
   1   6  11 1621.38  167.93  14
   1   7  11   -1.97  184.51  14
   1   8  11  669.19  213.42  14
   2  -3 -22 1178.00  190.41  14
   2  -3 -21 5453.32  182.23  14
   2  -3 -20   25.83  164.14  14
   2  -3 -19 9967.97  204.50  14
   2  -3 -18 1115.24  144.14  14
   2  -3 -17 2748.44  154.85  14
   2  -3 -16  424.80  147.10  14
   2   2   836439.59  317.46  14
   2   7  12  301.63  185.89  14
   3  -3 -25 2789.99  233.01  14
   3  -3 -12 2213.70  136.48  14
   3  -2  -4 3975.63  133.16  14
   3   5  12 1892.08  168.67  14
   4  -3 -1115750.97  213.35  14
   5  -3 -11  357.68  140.71  14
   6  -3 -13   42.05  190.52  14
   7  -2  -6 4687.44  186.75  14
   9  -1  -5  385.47  236.20  14
  -1   9   7  170.42  167.97  14
   0   5   9 1467.30  106.49  14
   2  -3 -23 4560.80  147.44  14
   2  -3 -1515243.87  178.48  14
   2  -2  -5 2050.49   97.68  14
   3  -3 -26  107.67  167.15  14
   6  -2  -4 5146.22  133.83  14
   7  -3 -17 1816.22  187.29  14
   8  -2  -8 1102.72  153.71  14
   4   1   725092.50  504.17  13
  -2   0  -7 2300.72  207.30  14
  -5   4 -12 3755.67  253.94  14
  -3   0 -22  404.01  198.14  14
  -3   0 -1615337.55  296.25  14
  -2  -1 -21 6806.38  231.78  14
  -2  -1 -17 3126.32  196.26  14
   6   4  11 5258.67  254.21  14
   7   0   3 3756.36  217.78  14
   7   5  11  162.73  297.47  14
  -5   6  -8 1583.52  227.58  15
  -5   7  -8 1189.53  263.94  15
  -4   4  -416847.09  247.32  15
  -4   6  -2  286.61  181.52  15
  -3   0 -23 1179.07  196.62  15
  -3   6   214533.65  211.80  15
  -3   8   2 6021.91  236.86  15
  -2  -1 -23 6561.83  190.72  15
  -2  -1 -22  988.14  168.09  15
  -2  -1 -16  130.71  120.90  15
  -2   8   5 1204.67  192.27  15
  -1   2   3 3269.46  134.29  15
  -1   5   7 2525.44  129.02  15
   0  -2 -28 1193.20  227.84  15
   0  -2 -27   82.36  198.53  15
   0  -2 -11  107.08  126.96  15
   0   4   827921.66  233.03  15
   0   8   9 1006.24  187.80  15
   1  -2  -7  510.58  106.26  15
   2  -3 -25 5259.74  221.89  15
   2  -3 -24   58.51  198.49  15
   2  -3 -14 1486.56  143.62  15
   3  -3 -11  655.55  127.04  15
   3   3  10 3778.74  145.28  15
   3   4  11 1317.95  141.97  15
   3   8  12 1806.64  250.57  15
   4  -3 -10 3533.02  165.84  15
   4  -2  -3 8244.16  179.10  15
   4   5  12 2160.27  168.94  15
   5  -3 -10 4608.19  164.02  15
   5  -2  -3 6025.71  160.19  15
   5   5  12 2791.48  195.09  15
   6  -3 -12 3350.67  181.05  15
   6  -3 -11 6594.77  194.52  15
   6   6  12 1067.43  246.90  15
   7  -3 -16 3923.43  261.48  15
   7  -3 -15  256.91  233.19  15
   7  -3 -14 2023.18  223.28  15
   7  -2  -5 8250.66  201.01  15
   8  -1  -2   56.02  173.99  15
  -4   5  -3 7546.95  158.29  15
  -4   7  -2  770.76  152.68  15
  -3   7   2 1753.96  131.08  15
  -3   9   1 1995.85  190.48  15
  -2   6   5 2275.07  114.83  15
  -2   7   5 2181.52  128.67  15
  -2   9   4  379.81  173.72  15
  -1   4   633259.21  231.75  15
   0  -1  -4 1735.85  109.10  15
   0   6   9  742.17   99.05  15
   1   5  10  491.03   99.85  15
   2   5  1116045.06  177.67  15
   3   6  12 4227.07  136.59  15
   6   0   4 7220.06  266.69  15
  -3   0 -15 1491.69  165.49  15
  -5   5 -10 2760.03  207.89  16
  -5   6  -9 3919.47  245.29  16
  -5   7  -9 3664.97  298.53  16
  -3   0 -24 6830.78  231.23  16
  -3   2  -4 3751.56  153.27  16
  -3   4   0  206.35  123.04  16
  -3   5   111690.06  201.24  16
  -2  -1 -24  160.19  183.51  16
  -2  -1 -1519893.43  252.73  16
  -2   2   053133.78  376.85  16
  -2   3   2  205.47  101.64  16
  -1   6   7  882.88  138.71  16
  -1   7   7 1115.81  158.56  16
  -1   8   7  666.54  186.24  16
  -1   9   6  263.89  236.57  16
   0  -2 -29  100.40  242.03  16
   0   2   5  151.36  101.91  16
   0   7   9  619.73  159.60  16
   0   9   8 -127.64  240.75  16
   1   3   8  218.07  116.44  16
   1   8  10 3805.70  224.44  16
   2  -3 -26  840.08  220.86  16
   2  -3 -13  237.34  122.09  16
   2  -1   012316.61  233.56  16
   2   3   9 1826.41  127.91  16
   2   8  11  334.42  213.31  16
   3  -3 -10 3704.61  145.61  16
   3  -1   125791.21  312.93  16
   3   7  12 1027.00  203.59  16
   4  -3  -9  224.27  145.44  16
   4   6  12 3034.25  197.96  16
   5  -3  -9 9311.79  183.45  16
   5   6  12 2159.70  223.15  16
   6  -3 -10 3283.35  177.02  16
   6  -1   1 3869.73  168.56  16
   7  -3 -13 2847.57  228.17  16
   7  -1   0   28.28  147.23  16
   9  -1  -4  516.13  227.76  16
  -3   8   1  979.38  160.90  16
  -2   5   4 1326.99   95.36  16
   0  -2 -1017085.53  192.48  16
   1  -3 -20  137.90  116.06  16
   1  -3 -19 3583.06  117.82  16
   1   4   9  858.11   89.13  16
   1   6  10 5992.07  126.96  16
   2  -3 -27 1712.24  168.21  16
   2  -3 -12 1480.43   99.20  16
   2   4  10 8298.18  137.16  16
   2   6  11  865.14  116.22  16
   4   7  12  683.75  153.57  16
   7  -3 -12 3349.71  164.65  16
   8   3   8 5142.61  448.16  14
   8   4   9  225.34  362.16  16
  -5   4 -13 4026.15  262.34  16
  -4   3  -714893.79  272.06  16
  -2  -1 -25 6265.44  253.79  16
   4   3  10 3707.43  188.18  16
   4   4  11 4913.39  190.94  16
   5   3  10 4320.38  194.61  16
   5   4  11  949.17  192.86  16
   7   4  10 1348.88  262.38  16
   8   0   2  118.89  210.25  16
   9   0   0   89.26  279.88  16
  -5   5 -11  266.97  215.35  17
  -5   6 -10 3668.75  245.46  17
  -5   7 -10 1350.90  308.70  17
  -4   4  -5 1232.98  169.52  17
  -4   6  -3 4293.44  208.19  17
  -4   7  -3 4544.43  233.18  17
  -3   0 -25  265.22  216.28  17
  -3   3  -2 5050.77  166.17  17
  -2  -1 -26  773.52  211.27  17
  -2  -1 -14 1971.76  139.47  17
  -2   4   3 1723.89  133.21  17
  -2   8   4 5986.88  211.47  17
  -2   9   3 3149.67  255.65  17
  -1  -2 -22   26.95  156.37  17
  -1  -2 -21  255.99  160.01  17
  -1  -2 -2012744.68  200.38  17
  -1  -2 -19  334.34  137.96  17
  -1  -2 -18 2547.00  153.26  17
   1  -3 -23 5470.94  200.84  17
   1  -3 -22  244.32  159.82  17
   1  -3 -21 8895.28  196.78  17
   1  -3 -18  727.99  142.54  17
   1  -3 -1718190.01  218.43  17
   1  -3 -16  920.74  154.31  17
   1   7  10 1062.44  163.30  17
   1   9   9 3108.12  255.17  17
   2   7  11 7457.28  215.72  17
   3  -2  -3  671.56  104.48  17
   5   7  12 1561.71  250.72  17
   6  -3  -9  187.90  162.92  17
   6  -2  -3 6455.23  173.23  17
   7  -3 -11  292.67  185.20  17
   7  -2  -4  423.00  158.14  17
  -3   6   1 1711.17  115.56  17
  -3   7   1 4237.44  144.30  17
  -1  -2 -23  119.13  110.66  17
  -1  -2 -17  682.14  107.37  17
   0   5   8  207.55   83.38  17
   0   8   8 5977.95  162.96  17
   1  -3 -24  328.04  128.70  17
   2  -3 -1132640.95  233.81  17
   2  -2  -447783.92  317.40  17
   3  -3  -921943.06  198.86  17
   4  -3  -8 4401.46  116.13  17
   5  -3  -8 2089.96  113.14  17
   7   3   9 4059.22  323.43  16
  -5   4 -14 2757.04  281.78  17
  -3   0 -14 3991.67  197.85  17
  -5   7 -11   70.01  301.96  18
  -4   5  -4 3917.69  181.06  18
  -3   0 -26  610.57  220.84  18
  -3   8   0   69.67  211.59  18
  -2  -1 -27 1909.00  216.37  18
  -2  -1 -13  443.04  124.10  18
  -2   6   413779.22  201.05  18
  -2   7   4 1112.58  168.21  18
  -1  -2 -25   35.44  178.31  18
  -1  -2 -24 9542.03  219.90  18
  -1  -2 -1618020.62  219.62  18
  -1  -1  -7 6342.81  177.38  18
  -1   5   6  285.08  118.93  18
  -1   8   6 6161.69  207.11  18
  -1   9   5 2729.69  245.77  18
   0   7   8  170.32  159.77  18
   0   9   7 3890.19  252.08  18
   1  -3 -26   88.46  203.46  18
   1  -3 -25 3038.79  212.41  18
   1  -3 -15 2302.43  155.89  18
   1  -2  -651617.46  336.26  18
   3   5  11  274.52  132.18  18
   3   8  11  642.46  244.28  18
   4  -2  -2  340.11  121.90  18
   5  -2  -215373.26  211.10  18
   6  -3  -8 5842.30  191.64  18
   6   5  11 3611.56  228.05  18
   7  -3 -10 5171.01  209.29  18
   8  -1  -1 1921.31  188.66  18
   9  -1  -3  222.68  225.79  18
  -4   7  -4 1696.98  161.07  18
  -1   3   4  560.67   78.46  18
  -1   7   6  350.24  114.50  18
   0  -2  -9   42.10   69.91  18
   0   3   610740.46  149.49  18
   0   4   7  461.63   88.30  18
   0   6   8 9777.27  144.41  18
   1  -3 -14  469.79   90.82  18
   1   8   9  303.28  148.77  18
   2  -3 -10 2191.63  105.59  18
   2   8  10 1567.79  155.21  18
   3   7  11  173.91  130.22  18
   9   1   3  189.62  331.81  18
  -5   5 -12 2713.01  283.83  18
  -5   6 -11  476.68  315.17  18
  -2   1  -321530.82  376.51  18
  -4   6  -410407.42  236.13  19
  -3   0 -27  939.14  257.01  19
  -3   4  -1 4494.40  156.12  19
  -3   5   0 1345.86  157.53  19
  -3   7   0 1135.36  176.39  19
  -2  -1 -28  103.51  239.74  19
  -2   8   3  737.43  193.17  19
  -2   9   2 1009.41  250.65  19
  -1  -2 -26  492.29  204.63  19
  -1  -2 -15  672.12  126.26  19
  -1   4   5  510.83  128.90  19
  -1   6   613773.00  193.89  19
   1  -3 -28   49.65  249.08  19
   1  -3 -27 5613.19  251.71  19
   1  -3 -1327642.38  239.78  19
   1   5   924375.38  230.38  19
   1   9   8  780.02  246.38  19
   2   5  10 3462.78  154.13  19
   3  -3  -8 1768.12  135.34  19
   3   2   8 8910.77  196.03  19
   3   6  11  730.16  160.61  19
   4  -4 -21 1062.80  223.92  19
   4  -4 -20   24.74  208.28  19
   4  -3  -715478.81  198.66  19
   4   5  11 8923.25  202.34  19
   5  -4 -21 1236.87  258.38  19
   5  -4 -20 4610.40  250.34  19
   5  -4 -19 1140.36  222.21  19
   5  -1   2 9912.58  209.48  19
   5   5  11  290.97  183.26  19
   6  -2  -2  379.61  134.99  19
   6   6  11 3261.00  258.01  19
   7  -3  -9 3924.48  206.14  19
   7  -2  -3 2464.06  166.74  19
   8  -3 -12 2678.82  249.12  19
   8  -2  -5 1514.26  195.92  19
  -3   6   0   36.54  102.23  19
  -2   5   318301.05  182.26  19
  -1  -2 -27   84.64  146.82  19
  -1  -2 -14 9047.32  153.63  19
   0   8   7  216.79  133.89  19
   1   2   643729.68  321.75  19
   1   6   9  524.84   99.48  19
   1   7   910004.38  161.58  19
   2   7  10  830.47  136.35  19
   4  -4 -23  849.77  178.96  19
   4  -4 -22 5167.46  177.17  19
   4  -4 -19 1446.05  144.75  19
   4  -4 -18 6170.75  166.13  19
   5  -4 -18  804.47  158.46  19
   5  -4 -17 2921.20  154.85  19
  -4   2 -11 8148.49  337.40  18
  -5   4 -15  902.86  268.34  19
  -5   7 -12 1529.30  381.70  19
   4  -1   2  973.54  153.52  19
  -5   5 -13 5484.59  262.99  20
  -5   6 -12 2439.11  274.60  20
  -4   3  -8 4251.66  176.76  20
  -4   4  -6 2506.68  173.60  20
  -4   5  -5 2416.67  171.53  20
  -4   7  -5 1247.02  222.05  20
  -3   0 -28 4279.32  280.58  20
  -3   8  -1  968.05  220.60  20
  -2   3   118857.30  213.44  20
  -2   4   2 2983.83  140.01  20
  -2   6   3 1174.22  150.47  20
  -2   7   3 8402.57  198.02  20
  -1  -2 -28 6284.85  254.39  20
  -1   8   5  342.93  188.82  20
  -1   9   4  857.65  229.01  20
   0   9   6  293.40  241.05  20
   1  -3 -12 1085.34  132.00  20
   2  -3  -9 1940.10  134.90  20
   2   6  10 4059.93  176.31  20
   3  -4 -23 1441.87  216.99  20
   3  -4 -22   30.36  216.21  20
   3  -4 -21 1018.77  193.07  20
   3  -4 -20 7157.30  217.47  20
   3  -4 -19  914.76  198.03  20
   3  -2  -236586.43  292.07  20
   3   4  1013342.52  207.03  20
   3   8  10 3145.31  255.19  20
   4  -4 -17 1130.94  199.56  20
   4  -4 -16 2184.94  176.23  20
   4   6  11 3668.14  204.29  20
   4   7  11 4770.01  234.78  20
   5  -4 -16 4260.71  210.88  20
   5  -4 -15  894.12  198.14  20
   5   6  11  438.13  212.74  20
   5   7  11  178.49  244.44  20
   6  -4 -19 2262.67  281.77  20
   6  -4 -18 3219.91  262.37  20
   6  -4 -17  923.96  238.57  20
   7  -3  -8 2083.12  190.86  20
   7  -1   1 2376.30  169.69  20
   7   5  10 2848.41  257.78  20
   8  -3 -11 1420.15  247.44  20
  -4   6  -5 1462.57  143.26  20
  -2   8   2  332.49  132.55  20
  -2   9   1 2047.16  181.94  20
   0  -3 -22  -33.92  113.38  20
   0  -3 -21 4054.99  132.86  20
   0  -3 -20   97.76  114.41  20
   0   5   727144.45  204.23  20
   1  -1  -146571.54  409.78  20
   1   4   8 7158.66  130.68  20
   3  -4 -24 4852.10  191.73  20
   3  -4 -18  995.91  122.37  20
   3  -3  -7 4262.01  118.67  20
   4  -4 -15 3037.25  136.16  20
   4  -3  -6 1337.28   95.87  20
   6  -4 -16 1259.77  158.42  20
   8  -3 -10 2424.97  178.38  20
  -4   1 -22 4431.62  321.46  20
  -4   1 -21 3326.33  309.63  20
  -5   4 -16 3579.66  300.23  20
  -2  -1 -12 4071.53  187.22  20
   3   3   923713.68  265.57  20
   6   4  10 2880.89  239.61  20
   9   0   1 5867.87  316.24  20
  -5   5 -14 1354.46  233.24  21
  -5   6 -13 3678.72  285.90  21
  -3   2  -5 8097.44  216.06  21
  -3   3  -3 7587.47  180.81  21
  -3   5  -110337.31  199.29  21
  -3   7  -1 4446.20  194.39  21
  -2   2  -1  288.43  104.65  21
  -1  -2 -13  459.37  126.08  21
  -1   1   0 2913.84  151.96  21
  -1   2   252254.93  354.47  21
  -1   5   522743.00  211.17  21
  -1   6   5  554.20  143.75  21
  -1   7   5 8242.69  190.54  21
   0  -3 -25 6073.29  216.63  21
   0  -3 -24   75.49  182.11  21
   0  -3 -23 6474.69  208.91  21
   0  -3 -1913265.61  198.17  21
   0  -3 -18  309.50  142.83  21
   0  -2  -812993.39  192.01  21
   0   6   7  137.74  139.11  21
   0   7   712756.90  208.09  21
   1  -2  -5  371.74  105.65  21
   1   3   7 4878.82  132.09  21
   1   8   8 2276.76  190.66  21
   1   9   7   15.34  241.93  21
   2  -2  -3 3659.54  136.77  21
   2   2   7 2544.37  125.18  21
   2   4   9  545.16  119.46  21
   2   8   9 1164.24  213.79  21
   3  -4 -25  525.15  244.56  21
   3  -4 -17 1533.71  173.54  21
   3  -4 -16 8399.66  200.33  21
   4  -4 -14 8858.57  204.46  21
   4   8  10 1050.20  271.23  21
   5  -4 -14 3024.96  192.68  21
   5  -2  -110326.37  189.17  21
   6  -4 -15 4026.26  231.90  21
   6  -1   2  107.29  131.01  21
   8  -2  -4 2084.82  188.08  21
   9  -1  -2 7640.88  265.46  21
  -3   6  -1 1523.22  114.98  21
  -3   8  -2 6154.07  187.67  21
   0  -3 -17 2590.09  115.31  21
   1  -3 -11  721.38   92.91  21
   2  -3  -8 1558.23  101.93  21
   3  -4 -15  192.81  100.22  21
   3   7  10  844.13  134.70  21
   5  -4 -13 4327.75  142.29  21
   6  -4 -14 2254.28  163.05  21
   7  -3  -7  479.55  132.39  21
  -4   1 -20  117.37  267.60  20
  -4   1 -23 4138.62  319.77  21
  -3   0 -13 3425.75  222.99  21
   8  -1   010574.37  276.29  21
  -5   4 -17 2239.06  244.13  22
  -5   6 -14 1640.94  275.56  22
  -4   4  -7 3695.02  185.38  22
  -4   5  -6 1682.05  167.78  22
  -4   6  -6 1170.38  192.33  22
  -4   7  -6  848.07  222.81  22
  -4   8  -7 1369.11  291.98  22
  -3   4  -228253.56  262.62  22
  -2   5   2 1727.92  133.03  22
  -2   7   2  800.14  167.20  22
  -2   9   0  185.03  252.22  22
  -1  -2 -1216206.58  216.52  22
  -1   4   4 3943.09  140.64  22
  -1   8   4  384.44  184.03  22
  -1   9   3 1383.08  229.02  22
   0  -3 -27 1258.12  235.26  22
   0  -3 -26   42.98  203.37  22
   0  -3 -16  764.07  153.87  22
   0   2   438740.02  307.26  22
   0   4   6 9612.86  166.19  22
   0   8   6 1359.50  187.95  22
   0   9   5  838.14  226.06  22
   1   5   8  517.73  120.67  22
   1   7   8  453.79  162.78  22
   2  -4 -24   29.10  210.41  22
   2  -4 -23  616.32  215.70  22
   2  -4 -22 8318.44  218.87  22
   2  -4 -21  657.17  193.55  22
   2  -4 -20  290.44  163.53  22
   2  -4 -19  702.95  169.70  22
   2   3   8 1649.20  130.38  22
   2   7   9  764.21  173.06  22
   3  -4 -14 5952.79  168.98  22
   3  -3  -6 4356.30  150.70  22
   3   5  10 2363.84  148.92  22
   3   6  10 6623.24  189.99  22
   4  -4 -13  429.43  170.64  22
   4  -2  -1 6773.79  168.11  22
   4   4  10 6052.12  172.11  22
   5  -4 -12 4326.73  185.96  22
   5  -3  -511390.36  198.34  22
   5   4  10 5459.66  189.42  22
   6  -4 -13  215.67  189.61  22
   6  -2  -1 5537.01  170.03  22
   7  -4 -15  403.07  248.87  22
   7  -2  -2 4709.23  183.24  22
   8  -3  -9  -29.10  235.41  22
  -3   9  -4  775.11  222.80  22
  -2   6   2  836.11  104.26  22
  -2   8   1  649.18  136.79  22
   1   6   8 3140.72  114.25  22
   2  -4 -25  937.07  173.14  22
   2  -4 -1810831.23  166.95  22
   2   5   9 1294.13  106.17  22
   4  -4 -12 4875.30  128.52  22
  -4   1 -1910048.62  400.82  21
  -3   1  -8 1434.26  262.63  21
   6   2   8 5038.05  267.67  21
  -4   1 -24   31.49  325.73  22
  -5   5 -15  444.87  314.50  22
   6   3   9  331.23  189.99  22
  -5   4 -18  536.30  257.71  23
  -5   6 -15  284.62  306.09  23
  -4   3  -9  115.40  154.65  23
  -4   7  -7 4652.13  242.28  23
  -4   8  -8 2472.56  300.11  23
  -3   7  -2 1891.24  184.64  23
  -3   8  -3  986.21  236.40  23
  -1   3   318037.50  201.40  23
  -1   7   4  606.64  161.97  23
   0  -3 -28  367.44  231.32  23
   0  -3 -1528840.03  249.17  23
   0  -1  -350413.33  429.46  23
   0   3   512593.57  175.98  23
   0   7   6  932.45  167.38  23
   1  -3 -10    2.53  125.57  23
   1   1   4  654.88  122.84  23
   1   8   7  801.56  188.43  23
   1   9   6  229.97  241.16  23
   2  -4 -26 6023.97  259.87  23
   2  -4 -17  512.56  167.57  23
   2  -4 -16 3279.67  154.69  23
   2   6   9  996.17  152.19  23
   2   8   8 3908.73  226.60  23
   3  -4 -13 2584.45  158.76  23
   3   8   9  914.33  219.38  23
   4  -3  -5 4630.75  147.53  23
   4   3   9  181.82  135.63  23
   4   5  10 1929.51  168.26  23
   4   6  10 2782.48  197.93  23
   4   7  10 1112.51  217.97  23
   5  -4 -11  809.65  167.12  23
   5   7  10 1686.13  249.05  23
   6  -4 -12 2701.94  201.35  23
   6  -3  -5 1443.67  153.01  23
   6   5  10 1969.51  194.46  23
   6   6  10 1566.25  247.92  23
   7  -4 -14  617.89  247.89  23
   7  -3  -6 8455.65  217.07  23
   8  -3  -8 4840.41  223.38  23
   8  -2  -3 5492.55  202.85  23
   9  -2  -5 4157.14  245.65  23
  -3   5  -2 3392.92  132.03  23
  -3   6  -213297.64  177.15  23
  -2   4   1 2898.27  109.86  23
  -2   9  -1 1802.64  184.19  23
  -1   5   4 1188.31   94.15  23
  -1   8   3  605.80  131.79  23
  -1   9   2    0.77  151.51  23
   0  -3 -14  533.18   90.26  23
   0  -2  -7 1740.57   92.11  23
   2  -3  -733062.04  246.31  23
   2   9   7 3061.36  184.47  23
   4  -4 -11 4620.01  127.73  23
   7  -4 -13 4276.13  189.16  23
  -4   1 -25 3295.76  405.63  22
   7   0   4  917.85  222.91  23
   8   0   3 6112.15  299.04  23
  -5   4 -19  877.58  317.21  23
  -5   5 -16 3429.62  340.64  23
  -2  -1 -1149723.40  426.49  23
   4   2   817011.46  279.88  23
   7   4   9 6813.64  297.86  23
  -5   6 -16 1980.47  320.78  24
  -4   4  -8 6493.72  203.05  24
  -4   5  -7 7698.13  207.42  24
  -4   6  -7 3070.97  209.57  24
  -4   8  -9  305.30  296.00  24
  -2   3   0 5786.42  146.94  24
  -2   7   1 5091.02  188.31  24
  -2   8   0 6412.71  211.56  24
  -1  -2 -11  913.41  130.32  24
  -1  -1  -6 4948.76  172.71  24
  -1   6   4  637.67  142.04  24
   0   5   6 1575.50  131.44  24
   0   6   6 3442.97  150.96  24
   0   8   5  431.01  186.26  24
   0   9   4   75.83  208.84  24
   2  -4 -15 2217.07  153.63  24
   3  -4 -12 7809.99  180.24  24
   3  -2  -1 5293.77  146.88  24
   3   4   9 6047.99  175.92  24
   3   7   9 6683.19  212.90  24
   4   8   9  434.59  248.50  24
   5  -3  -4  509.70  143.97  24
   5   3   9 8981.51  203.18  24
   5   5  10 3109.72  176.65  24
   5   6  10 3601.60  205.10  24
   6  -4 -11 5358.70  209.92  24
   7  -4 -12 1673.32  218.24  24
   8  -3  -7 1348.45  212.53  24
   9  -1  -1  304.25  231.39  24
  -4   7  -8 1096.41  166.36  24
  -3   7  -3 1892.86  136.45  24
  -3   8  -4  270.64  168.19  24
  -2   6   1 2242.96  115.49  24
   0  -3 -13  476.95   88.14  24
   1  -3  -937279.00  260.47  24
   1  -2  -4 8311.81  152.16  24
   1   4   7  499.18   87.76  24
   1   7   7  783.56  114.90  24
   2  -4 -1411588.53  158.44  24
   3  -3  -523493.61  214.77  24
   4  -4 -10 5999.70  135.24  24
  -4   1 -18 5103.30  385.45  22
  -4   1 -26 1709.39  399.19  24
  -4   2 -12 7719.01  329.71  24
  -5   5 -17 2780.03  342.30  24
   3  -1   2 5812.76  194.05  24
   5   2   8 2943.11  197.72  24
   8   4   8  921.15  310.00  24
  -4   8 -10 1186.43  302.41  25
  -3   3  -4 1405.14  138.83  25
  -3   4  -3 1580.21  141.44  25
  -2  -2 -24   82.62  183.15  25
  -2  -2 -23  413.48  188.24  25
  -2  -2 -2213310.77  231.85  25
  -2  -2 -21  333.06  165.41  25
  -2  -2 -20  183.97  163.05  25
  -2   5   111003.48  176.30  25
  -2   9  -2  833.06  254.79  25
  -1   7   3 4368.71  179.26  25
  -1   9   1 2434.88  219.81  25
   1  -4 -25  -43.52  208.69  25
   1  -4 -24 9092.11  242.28  25
   1  -4 -23  497.21  186.97  25
   1  -4 -22  246.68  186.00  25
   1  -4 -21  337.98  190.95  25
   1  -4 -2013802.24  218.88  25
   1  -4 -19  104.40  168.74  25
   1   8   6 6544.17  209.30  25
   1   9   5 3283.62  249.56  25
   2  -2  -2 4749.68  142.01  25
   2  -1   120718.19  308.93  25
   2   4   823212.06  226.95  25
   2   7   8  672.44  165.19  25
   3  -4 -11 1130.83  152.74  25
   3   6   9 3013.32  179.92  25
   3   8   8 1512.06  218.95  25
   4  -3  -4 7162.20  164.36  25
   5  -2   0  405.84  115.46  25
   6  -4 -10 2988.42  197.79  25
   6  -3  -4 9163.48  182.13  25
   7  -4 -11   23.15  210.16  25
   7  -3  -5 3082.42  198.46  25
   7  -2  -1 4947.95  182.75  25
   7   5   9 2091.29  255.53  25
   9  -2  -4  130.21  226.80  25
  -1   8   2 8753.18  166.84  25
   0   1   2  579.46   89.19  25
   0   7   5 3077.09  129.27  25
   0   9   3 2953.77  160.77  25
   1  -4 -26  298.05  167.82  25
   1  -4 -18 2148.70  124.08  25
   1   5   7 2412.03   99.00  25
   1   6   7  902.82  101.17  25
   2  -4 -13  505.94  105.97  25
   2   8   7  565.72  152.96  25
   2   9   6  651.84  173.50  25
   3   5   912571.50  167.02  25
   4   7   9  209.53  151.82  25
  -5   4 -21 1260.07  435.27  25
  -5   4 -20 3363.02  437.68  25
  -5   5 -18  270.69  376.39  25
   3   1   6 9631.05  264.25  25
   7  -1   2 7205.14  236.48  25
   8  -1   1 1990.75  228.40  25
  -4   5  -8 2349.85  175.40  26
  -4   6  -8 5831.73  221.88  26
  -4   7  -9  165.12  241.74  26
  -3   5  -3 5586.42  180.32  26
  -3   6  -3 1385.76  157.88  26
  -3   8  -5 1135.23  242.64  26
  -2  -2 -27   99.98  243.41  26
  -2  -2 -26 8434.75  252.20  26
  -2  -2 -25  242.67  201.36  26
  -2  -2 -19  319.13  139.88  26
  -2  -2 -1814762.73  221.79  26
  -2   7   0 1085.26  172.61  26
  -2   8  -1  807.34  194.76  26
  -1  -3 -24  320.85  186.90  26
  -1  -3 -23 5324.77  205.32  26
  -1  -3 -22  101.92  165.00  26
  -1  -3 -21 9216.02  203.17  26
  -1   4   3 4024.46  143.94  26
  -1   6   3  740.43  144.31  26
   0  -3 -12   93.72  123.93  26
   0   4   5  901.66  125.83  26
   0   8   4 7940.99  213.19  26
   1  -4 -17  292.43  142.11  26
   1   3   6 1217.31  105.44  26
   2  -4 -12 9754.35  190.43  26
   2  -3  -6 1130.54  131.81  26
   2   5   8  673.06  145.14  26
   2   6   8 9824.65  181.45  26
   3  -4 -1012887.93  201.62  26
   4  -4  -9  140.78  140.06  26
   4  -2   034451.36  298.37  26
   5  -5 -19 1203.73  255.75  26
   5   7   9 3715.69  260.86  26
   6  -4  -9  636.25  177.34  26
   6  -2   0 8757.52  190.61  26
   7  -4 -10 1460.95  216.72  26
   8  -3  -6 1343.43  203.79  26
   8  -2  -2  195.43  172.67  26
  -3   7  -4  952.36  130.54  26
  -2   9  -3 3021.06  189.88  26
  -1  -3 -25 2663.95  158.86  26
  -1  -3 -20  216.84  116.01  26
  -1  -2 -1020786.32  223.23  26
  -1   5   3 6988.61  127.44  26
   0   6   5  698.24  101.20  26
   1  -4 -1615796.03  177.16  26
   1  -3  -8  172.20   89.79  26
   4  -5 -21 1489.11  184.23  26
   4  -5 -20  220.54  179.00  26
   4  -5 -19 4095.43  173.85  26
   4   8   8 2148.81  183.50  26
   5  -5 -18  422.68  179.11  26
   5  -4  -8 2122.25  110.15  26
   5   0   5 6920.88  335.41  25
  -5   5 -19  851.36  445.55  26
  -3   0 -1214497.31  353.85  26
  -4   3 -10 3601.19  227.31  26
  -3  -1 -23 4690.24  263.09  26
  -3  -1 -22  339.77  202.95  26
  -3   2  -631000.18  387.38  26
   3   3   8 1959.93  157.46  26
   4   4   9   58.56  165.80  26
   5  -1   3 5140.52  195.19  26
   6   4   9  761.25  207.72  26
   7   3   8 2131.53  237.90  26
  -4   4  -9  177.89  156.39  27
  -4   6  -9  251.16  190.08  27
  -4   7 -10  999.41  260.96  27
  -3  -1 -25 3032.47  238.92  27
  -3  -1 -24 1388.21  201.99  27
  -3  -1 -21 7795.33  217.41  27
  -3  -1 -20 2076.21  180.20  27
  -2  -2 -28  467.68  245.52  27
  -2  -2 -17   87.52  142.78  27
  -2  -1 -10 1618.16  146.32  27
  -2   2  -2 4725.23  153.90  27
  -2   4   032877.16  263.71  27
  -2   6   013587.25  200.08  27
  -1  -3 -27 5841.52  258.32  27
  -1  -3 -26  -23.76  210.05  27
  -1  -3 -19 3690.47  159.17  27
  -1  -3 -18  698.23  142.89  27
  -1   2   1  236.80  110.40  27
  -1   3   2 1469.43  114.31  27
  -1   9   0  723.83  216.49  27
   0  -2  -6 5622.14  150.82  27
   0   5   5 8551.63  159.95  27
   1  -4 -15  632.71  147.92  27
   1   2   5  338.21  103.19  27
   1   7   6  452.36  161.28  27
   1   9   4  709.79  228.36  27
   2   1   510163.69  240.12  27
   2   3   732813.38  274.68  27
   3  -3  -4 1444.70  130.14  27
   3   7   8 1140.88  191.72  27
   4  -5 -18 1814.96  227.49  27
   4  -4  -8 6627.28  173.12  27
   4   5   9  155.17  159.35  27
   4   6   9  219.20  162.89  27
   5  -5 -17 3140.93  233.76  27
   5  -3  -3 4647.47  163.41  27
   5   4   9 3221.46  178.36  27
   5   6   9 3805.82  207.27  27
   6  -4  -8 4609.05  182.49  27
   6   5   9  137.57  184.52  27
   6   6   9  899.10  218.71  27
   7  -4  -9 7015.59  233.98  27
   7  -3  -4 1182.54  158.78  27
  -3   8  -6 3795.94  186.40  27
  -2   5   0 1204.59   98.51  27
  -2   8  -2  198.30  136.72  27
  -1   7   2  427.93  117.28  27
  -1   8   1  587.07  137.42  27
   0  -3 -1127756.07  226.56  27
   0   9   2  827.44  148.57  27
   1   8   5  507.92  133.09  27
   2  -4 -11 2546.30  104.71  27
   2   7   7 7771.41  152.31  27
   2   9   5  777.79  174.04  27
   3  -5 -23 2501.93  184.31  27
   3  -5 -22  781.78  178.63  27
   3  -5 -21 3317.14  167.41  27
   3  -5 -20 1416.23  162.47  27
   3  -4  -9 5885.51  138.94  27
   3   8   7  438.83  153.44  27
   4  -5 -17  932.45  139.72  27
   5  -5 -16 3622.56  171.12  27
   6  -5 -16  764.37  180.41  27
   6  -3  -3 5472.55  132.59  27
   9   0   2 1039.12  342.31  27
  -3  -1 -26  217.41  273.91  27
  -3  -1 -19 2413.95  187.75  27
   6  -1   3 9018.34  242.02  27
  -4   5  -9  135.98  186.31  28
  -3  -1 -27 5233.50  281.45  28
  -3   4  -4 1067.83  134.56  28
  -3   5  -4  987.04  160.54  28
  -3   6  -4  713.58  156.79  28
  -3   7  -5 6274.20  208.89  28
  -2  -2 -16 4444.79  174.73  28
  -2   3  -117958.45  214.34  28
  -2   7  -1 5250.94  188.58  28
  -2   9  -4  307.71  258.44  28
  -1  -3 -1717777.26  227.45  28
   0   3   4 2730.01  121.42  28
   0   7   4  109.38  163.68  28
   0   8   3 1122.99  188.37  28
   1  -4 -14 5604.43  172.67  28
   1   6   613284.13  190.68  28
   2  -3  -5 6727.82  160.17  28
   2   8   6 1210.74  187.37  28
   3  -5 -19 1919.56  200.47  28
   3  -5 -18  722.46  193.81  28
   3   2   7 2126.21  143.57  28
   4  -5 -16 1359.93  198.86  28
   4  -5 -15 8145.84  225.53  28
   4  -3  -312229.93  186.91  28
   5  -5 -15  372.87  220.13  28
   5  -4  -7  426.58  135.15  28
   5   5   9 6467.50  196.19  28
   6  -5 -15 2658.92  257.45  28
   7  -4  -8  935.92  196.93  28
   8  -3  -5  789.48  204.87  28
   9  -2  -3 1425.62  234.87  28
   9  -1   0   63.72  227.32  28
  -4   7 -11 3683.73  209.05  28
  -1   9  -1 2476.89  160.13  28
   1  -3  -7 4444.27  111.50  28
   1   4   630051.91  225.45  28
   3  -5 -17 7296.88  167.43  28
   3   6   8 3699.47  136.08  28
   4   7   8 1155.79  139.16  28
   5  -5 -14 1511.36  142.78  28
   6  -4  -7 5781.44  145.42  28
   8   3   7 1520.37  315.05  28
  -3  -1 -18  408.59  174.63  28
   4  -1   317859.10  305.59  28
   7  -2   0  231.08  182.78  28
  -4   4 -10 5908.92  204.94  29
  -4   6 -10 2887.32  238.93  29
  -3   3  -523600.88  279.39  29
  -3   8  -7  590.08  242.45  29
  -2  -2 -15 1564.62  134.65  29
  -2   6  -1 2401.05  157.63  29
  -2   8  -3  823.66  196.50  29
  -1  -3 -16  781.02  149.49  29
  -1  -2  -9  177.26  102.08  29
  -1   6   218448.06  210.07  29
   0  -4 -27  132.18  256.99  29
   0  -4 -26 5744.54  259.82  29
   0  -4 -25    9.97  210.58  29
   0  -4 -24   90.18  208.77  29
   0  -4 -23  -36.25  185.38  29
   0  -4 -2211000.42  229.38  29
   0  -4 -21  117.97  175.66  29
   0  -4 -20 1493.58  167.43  29
   0  -3 -10 2203.23  137.92  29
   0   2   3 2238.82  128.35  29
   0   6   411035.00  183.19  29
   0   9   1 2007.19  214.30  29
   1  -4 -13 1456.89  158.38  29
   1  -2  -3 2966.84  134.15  29
   1   5   6  149.18  118.58  29
   1   9   3 1298.21  232.27  29
   2  -5 -24  359.36  245.72  29
   2  -5 -23 3812.67  258.15  29
   2  -5 -22  529.46  219.47  29
   2  -4 -10 9599.86  171.53  29
   2   2   6 8438.58  177.37  29
   2   6   7 1380.18  145.48  29
   3  -5 -16 1207.75  172.82  29
   3  -4  -8 5432.25  150.25  29
   3  -2   0   36.14   94.24  29
   3   4   8 5592.38  152.38  29
   3   5   8 1779.95  152.69  29
   4  -5 -14 2867.88  193.15  29
   4  -4  -7 3753.96  161.25  29
   4   8   7 1257.73  253.72  29
   5  -5 -13 5819.35  216.54  29
   5   7   8 1339.99  219.11  29
   6  -5 -14 2685.08  242.78  29
   7  -3  -3 1346.06  159.14  29
   8  -4  -9  105.40  234.97  29
   8  -2  -1 3671.91  196.10  29
  -2   9  -5  916.69  185.60  29
  -1   4   237642.27  252.37  29
  -1   5   2  684.33   90.74  29
  -1   7   1 6524.39  145.03  29
  -1   8   0   18.20  135.12  29
   0  -4 -19   88.43  118.66  29
   1   7   5 8624.34  152.25  29
   1   8   4  418.60  130.64  29
   2  -5 -21 2809.73  164.74  29
   2  -5 -20  440.71  139.27  29
   2   4   7 2247.76  103.79  29
   2   9   4  357.07  175.59  29
   6  -5 -13   35.01  152.40  29
  -4   3 -1115311.50  319.17  29
   5  -2   111143.27  217.40  29
   7   4   8 1014.98  268.65  29
  -4   5 -10 1875.59  202.86  30
  -4   6 -11 3804.62  246.43  30
  -4   7 -12  870.73  267.23  30
  -3  -1 -1715731.21  261.28  30
  -3   6  -5 2466.97  170.85  30
  -3   8  -8 1544.19  249.55  30
  -2   4  -1 3385.25  145.79  30
  -2   5  -110792.11  178.64  30
  -2   7  -2  600.43  173.11  30
  -1  -3 -15 1826.19  156.64  30
  -1   9  -2  161.07  215.35  30
   0  -4 -1814778.29  226.96  30
   0   4   450225.08  297.25  30
   0   5   4  178.08  124.19  30
   0   7   310738.49  199.21  30
   0   8   2  305.59  185.43  30
   1  -4 -1213857.58  189.50  30
   2  -5 -19 7210.60  221.30  30
   2  -5 -18  717.48  197.13  30
   2  -4  -9  434.46  126.77  30
   2  -2  -1  288.08  103.97  30
   2   5   719992.69  222.39  30
   2   7   6  791.40  165.88  30
   2   8   5 1172.30  191.14  30
   3  -5 -15  268.24  167.42  30
   3  -3  -3 7681.42  164.11  30
   3   7   7  615.62  190.33  30
   3   8   6 4220.71  229.47  30
   4  -5 -13   60.33  166.39  30
   4   3   8 4494.04  157.17  30
   4   6   8 5940.27  191.10  30
   5  -5 -12 2876.46  201.93  30
   5  -4  -6 8624.10  178.28  30
   5  -3  -210431.60  195.79  30
   6  -5 -12 2430.75  224.68  30
   6  -4  -6 1198.10  163.76  30
   6  -3  -2  458.76  133.30  30
   6  -2   1 5749.27  175.05  30
   6   6   8 1914.47  227.61  30
   7  -4  -7  673.74  182.27  30
   7   5   8 1243.26  238.05  30
   8  -3  -4 6689.00  230.51  30
   0  -4 -17  542.89  102.44  30
   1   9   2   30.60  150.28  30
   3  -5 -14  952.65  124.99  30
   6   0   5 2338.46  268.55  29
   7   2   7 1019.12  279.56  29
  -4   2 -13   97.05  219.72  30
  -2   1  -4 5421.21  232.81  30
   6   3   8 6057.87  240.88  30
   9  -2  -2 1340.34  289.89  30
  -4   5 -11 8818.29  246.63  31
  -4   7 -13  204.68  266.63  31
  -3   4  -5 3452.02  157.46  31
  -3   5  -514320.22  227.78  31
  -2  -2 -1414516.56  217.79  31
  -2   8  -4 6052.46  223.44  31
  -2   9  -6  827.26  263.38  31
  -1  -3 -14  550.94  126.95  31
  -1  -1  -562778.92  508.08  31
  -1   6   1 1519.47  152.73  31
  -1   8  -1  768.17  193.08  31
   0  -4 -16 4058.68  163.10  31
   0  -3  -9 1037.82  127.96  31
   0  -2  -5  203.27  106.89  31
   0   9   0   -1.72  212.59  31
   1  -1   0 2864.68  150.83  31
   1   6   5  501.90  144.61  31
   2  -5 -17 1914.08  172.28  31
   2  -5 -16  396.70  171.60  31
   2  -3  -4 5765.40  142.01  31
   3  -5 -1312410.85  216.01  31
   3  -4  -7 1879.47  134.22  31
   4  -5 -12 1915.27  179.41  31
   4  -4  -6 2630.88  153.76  31
   4  -3  -2  494.52  121.08  31
   4  -2   1 6096.26  169.03  31
   4   4   8 6157.04  174.52  31
   4   5   8 2391.66  162.87  31
   4   7   7 4309.18  208.07  31
   4   8   6  800.40  248.12  31
   5  -5 -11  210.01  192.30  31
   5   3   8 2067.59  153.50  31
   5   6   8 1634.61  196.58  31
   8  -4  -8 1072.42  238.92  31
  -3   6  -6 8433.51  177.18  31
  -3   8  -9  935.22  179.22  31
  -2   6  -2  671.22  107.31  31
  -2   7  -3 8046.83  159.53  31
  -1   7   0  885.75  120.76  31
  -1   9  -3 1439.08  159.86  31
   1  -4 -11 1437.04   96.84  31
   1  -3  -6 1065.26   83.37  31
   1   3   541238.14  281.30  31
   1   8   3  543.00  134.21  31
   2   9   3 3067.82  182.98  31
   6  -5 -11 3667.63  168.25  31
   7  -5 -12 2065.63  181.24  31
   7  -4  -6 2154.81  141.44  31
  -4   4 -11 4738.44  234.05  31
   7  -1   3  782.48  191.62  31
   8  -1   2  151.11  211.23  31
   8   4   7 5961.17  344.29  31
  -4   6 -12 3610.36  249.01  32
  -4   7 -14 1428.48  315.43  32
  -3  -1 -16 3178.60  179.67  32
  -3   3  -6 4137.40  174.57  32
  -2  -1  -9  800.52  114.06  32
  -2   3  -2  148.59  101.67  32
  -2   9  -7 3376.73  277.91  32
  -1  -3 -1326050.96  246.92  32
  -1   3   133164.36  267.48  32
   0  -4 -15  425.24  149.34  32
   0   6   3 1654.58  147.90  32
   0   8   1  764.54  191.18  32
   1  -5 -25 1370.58  249.81  32
   1  -5 -24  214.51  245.38  32
   1  -5 -23 2872.97  226.37  32
   1  -5 -22  321.32  216.20  32
   1   7   4  812.84  164.93  32
   2  -5 -1512429.13  215.67  32
   2  -4  -823313.35  227.38  32
   2   6   6 3383.71  152.09  32
   3  -5 -12 1870.74  164.41  32
   3   6   7  668.34  170.04  32
   3   8   5 1231.21  220.70  32
   4  -5 -11 8900.71  202.74  32
   5  -5 -10 3082.71  178.66  32
   5  -4  -5 4588.97  163.35  32
   5   5   8 1321.15  172.45  32
   5   7   7  362.77  217.86  32
   6  -4  -5 1772.84  164.85  32
   6   4   8 4483.81  192.57  32
   6   5   8 4894.64  214.91  32
   7  -3  -2 7002.33  191.75  32
   8  -4  -7 5827.39  254.30  32
   8  -3  -3 1118.11  206.11  32
  -2   8  -5 1363.69  148.47  32
  -1   5   114049.90  163.28  32
   0  -1  -2  608.97   92.12  32
   0   7   2 1507.24  123.30  32
   0   9  -1 1791.19  156.44  32
   1  -5 -21 5412.95  156.64  32
   1  -5 -20  177.89  136.60  32
   1   5   519058.98  180.57  32
   1   9   1 2381.51  159.02  32
   2   7   5 1917.95  124.32  32
   2   8   4 5476.48  158.89  32
   3  -4  -617146.68  183.34  32
   3   7   6 1357.77  142.07  32
   6  -5 -10 1880.93  141.01  32
   7  -5 -11   75.99  172.54  32
  -4   1 -17 1543.16  383.00  28
  -4   3 -12 2948.91  230.60  32
  -3   2  -7 2144.21  193.52  32
   5   4   8 2573.83  201.10  32
   8  -2   0 2454.82  232.47  32
  -4   5 -12 2106.89  211.73  33
  -4   6 -13  405.29  234.56  33
  -4   7 -15 3839.58  331.29  33
  -3   5  -6 2830.63  180.16  33
  -3   7  -8 1050.64  221.11  33
  -3   8 -10 3153.71  279.48  33
  -2  -2 -13  142.91  125.68  33
  -2   2  -3 3774.36  151.17  33
  -2   4  -2 3350.58  146.27  33
  -2   5  -2 1340.81  134.00  33
  -1  -2  -810358.28  185.00  33
  -1   1  -151655.68  502.82  33
  -1   4   1 1893.61  133.37  33
  -1   8  -2 9822.01  227.21  33
   0  -4 -1414990.44  214.66  33
   0   3   345476.46  301.38  33
   0   5   324294.75  218.88  33
   1  -5 -19 2462.01  198.81  33
   1  -4 -1017449.07  206.07  33
   1   4   5  584.06  130.40  33
   2  -5 -14 1180.06  172.70  33
   2   3   6 1036.44  132.21  33
   2   5   6 1674.96  131.50  33
   2   9   2  727.51  247.99  33
   3   3   7 4435.58  152.73  33
   3   5   7 1284.25  145.79  33
   4  -5 -10 1833.00  173.21  33
   4  -4  -5 1316.40  149.67  33
   4   2   711096.14  222.07  33
   5  -3  -1 8839.80  185.47  33
   6  -3  -1 3195.97  150.51  33
   7  -2   1 5091.30  187.47  33
   9  -1   1  329.06  238.02  33
  -3   4  -617037.14  209.56  33
  -3   6  -7  654.58  137.92  33
  -2   7  -4 1019.24  128.98  33
  -1   2   011345.76  186.43  33
   0  -3  -8  185.54   89.90  33
   1  -5 -18  239.16  119.03  33
   1   8   2 8243.78  165.67  33
   2  -5 -13  285.22   97.73  33
   3  -5 -11  372.33   99.35  33
   3  -3  -2 4619.71  122.83  33
   3   4   7 1809.55  100.89  33
   3   9   3 1062.09  176.49  33
   4  -6 -19 1389.98  187.06  33
   4   6   7 3014.54  134.75  33
   5  -5  -9 6447.76  148.24  33
   6  -5  -9   84.29  131.10  33
   7  -5 -10 2918.89  184.13  33
   7  -4  -5 5657.57  155.34  33
  -4   4 -12 4902.29  205.73  34
  -4   6 -14 4752.77  263.09  34
  -3  -1 -15 2979.22  179.44  34
  -3   7  -9 7355.42  250.12  34
  -3   8 -11  371.61  291.50  34
  -2  -3 -27 1983.78  256.67  34
  -2  -3 -26  754.16  250.17  34
  -2  -3 -25 4407.37  237.31  34
  -2  -3 -24  192.29  205.62  34
  -2  -3 -23 4786.28  213.02  34
  -2  -3 -22 1009.26  195.07  34
  -2  -3 -21 5143.75  193.06  34
  -2   6  -3 1517.31  159.68  34
  -1  -4 -26  433.07  244.67  34
  -1  -4 -25   43.62  214.94  34
  -1  -4 -24 9032.89  252.74  34
  -1  -4 -23  407.69  191.22  34
  -1  -4 -22  219.63  189.27  34
  -1  -3 -12 1070.88  132.68  34
  -1   6   0  357.79  141.59  34
  -1   7  -1 7673.77  192.80  34
   0  -4 -13   98.60  149.28  34
   0   4   3  536.75  128.82  34
   0   8   0 8432.93  217.08  34
   0   9  -2  785.52  217.13  34
   1  -5 -1710361.32  211.14  34
   1  -3  -547744.19  306.43  34
   1  -2  -249064.86  351.25  34
   1   2   4 8391.23  175.38  34
   1   6   4  983.57  143.82  34
   1   7   3 4091.18  176.84  34
   1   9   0  705.65  215.08  34
   2  -4  -7 2558.93  141.19  34
   2   4   6 4792.46  148.00  34
   3  -6 -21  534.57  259.32  34
   4  -6 -18 3861.81  270.31  34
   4  -5  -9  125.08  162.24  34
   4  -3  -113167.37  194.71  34
   4   7   6 1037.32  195.13  34
   4   8   5  888.96  233.93  34
   5  -4  -4  971.57  140.53  34
   5   6   7  810.02  195.20  34
   6  -4  -4 5696.32  186.04  34
   6   6   7 4271.97  240.06  34
   8  -4  -6  287.64  233.02  34
   9  -2  -1 3546.15  251.58  34
  -2  -3 -20  113.65  117.13  34
  -1  -4 -21  424.45  136.47  34
  -1   8  -3  750.90  140.16  34
   0   6   2  584.72  101.49  34
   0   7   1 4939.53  138.13  34
   1  -5 -16  325.06  119.84  34
   1  -4  -9  884.31   95.88  34
   2  -3  -326375.02  227.19  34
   2   8   3  852.26  136.83  34
   3  -6 -20 5990.14  205.05  34
   3  -5 -10 2056.57  113.46  34
   3   8   4  365.08  153.47  34
   4  -6 -17 1016.43  162.05  34
   5  -6 -16 2153.77  191.46  34
   8   2   6  317.14  367.48  33
   8   0   4 1792.19  282.71  34
   7   5   7  349.78  268.71  34
  -4   5 -13  219.49  197.28  35
  -3   5  -7 1176.60  165.27  35
  -3   6  -8 4272.53  209.50  35
  -3   8 -12 1836.66  299.25  35
  -2  -3 -1910681.09  220.47  35
  -2  -2 -1217781.40  241.61  35
  -2   7  -5 2200.17  185.46  35
  -1  -4 -2013559.56  226.17  35
  -1  -4 -19  298.94  167.95  35
   1  -5 -15 1038.66  171.99  35
   2  -5 -12  461.97  149.17  35
   2   6   5 2210.58  152.71  35
   2   7   4 1151.79  169.57  35
   2   9   1 2099.82  250.60  35
   3  -6 -19  643.80  240.91  35
   3  -6 -18  328.13  224.13  35
   3  -4  -5 3490.10  144.06  35
   3  -2   1 5581.27  153.15  35
   3   6   6 9382.68  205.45  35
   3   7   5 6087.07  190.47  35
   3   9   2 1019.21  269.17  35
   4  -6 -16 2031.56  232.34  35
   4  -4  -416801.19  217.26  35
   4   5   7 7643.35  182.26  35
   5  -6 -15  500.64  255.77  35
   5  -5  -8 1418.71  168.09  35
   5  -2   214808.10  226.80  35
   5   7   6 2241.85  227.68  35
   6  -5  -8 4909.16  208.51  35
   6  -2   2  537.12  134.63  35
   6   7   6 1483.87  256.84  35
   7  -5  -9 2043.39  250.53  35
   7  -3  -1 2655.88  168.52  35
   8  -3  -2  421.96  200.20  35
  -2   5  -317860.05  188.36  35
  -1   5   0 3055.15  107.76  35
   0  -4 -1213348.30  163.92  35
   0   9  -3 2816.69  165.88  35
   3  -6 -17 1096.22  162.00  35
   4  -6 -15 3273.30  173.46  35
   4  -5  -8 2293.37  112.06  35
   5  -6 -14 1643.04  165.25  35
   7  -4  -4  235.45  126.54  35
   6   2   7 8870.54  277.70  35
  -4   0 -25 1262.13  308.52  35
  -4   0 -24   51.16  292.47  35
  -4   3 -13  173.88  195.64  35
  -4   6 -15 3696.35  350.08  35
   5   2   7 2418.18  199.43  35
   7   3   7  670.13  235.39  35
   7   4   7  663.13  235.62  35
  -4   4 -13  507.36  199.36  36
  -3  -2 -27  955.41  267.77  36
  -3  -2 -26  377.70  260.90  36
  -3  -2 -25  661.74  229.18  36
  -3  -2 -24 8478.47  259.24  36
  -3  -2 -23 1227.49  203.24  36
  -3  -2 -22  286.87  195.22  36
  -3   3  -7 4107.93  171.99  36
  -3   7 -10  830.98  224.59  36
  -3   8 -13  798.01  296.17  36
  -2  -3 -18 1056.13  148.10  36
  -2   6  -413378.75  208.73  36
  -1  -4 -18 2248.01  177.16  36
  -1  -3 -11  851.17  129.43  36
  -1   6  -1 1427.96  153.04  36
  -1   7  -2  352.62  169.61  36
  -1   8  -4  311.50  194.08  36
  -1   9  -6  271.86  252.24  36
   0  -5 -25 3989.67  260.47  36
   0  -5 -24  343.31  248.53  36
   0  -5 -23 3790.59  232.72  36
   0  -5 -22  -38.56  218.72  36
   0  -5 -21 3380.79  203.20  36
   0  -3  -739358.42  285.73  36
   0  -2  -439113.15  319.68  36
   0   2   2  205.80  109.99  36
   0   8  -1 1137.51  190.56  36
   1  -5 -14  291.26  142.82  36
   1   5   4 1128.89  128.74  36
   1   8   1  871.27  191.64  36
   1   9  -1 2661.18  220.91  36
   2  -6 -22 4836.59  270.93  36
   2  -6 -21  179.06  255.85  36
   2  -5 -1117354.93  215.92  36
   2  -4  -6 4725.90  148.77  36
   2  -2   051394.93  365.41  36
   3  -6 -16 5867.97  219.12  36
   3  -5  -914054.21  204.61  36
   4  -6 -14 4542.63  213.43  36
   4   3   714812.36  220.63  36
   4   4   7 3568.24  165.86  36
   4   8   4 3060.53  243.77  36
   5   5   7  593.07  165.41  36
   6   5   7 3812.98  212.36  36
   7  -5  -8 1308.97  212.42  36
   7   6   6 1534.88  280.41  36
   8  -4  -5 1285.01  234.55  36
  -3   4  -7 1837.86  115.97  36
  -2   3  -325553.25  246.54  36
  -2   4  -3 1935.76  106.80  36
  -1  -2  -7  348.00   77.26  36
  -1   3   0 2893.15  103.17  36
  -1   4   0 1533.50   99.38  36
   0  -5 -20  250.98  133.95  36
   0   5   2  675.64   90.38  36
   1  -4  -8 7251.89  136.03  36
   1   7   2  311.30  118.14  36
   2  -6 -20  244.05  157.22  36
   5  -6 -13 3805.19  174.16  36
   5  -5  -7  541.63  115.53  36
   5  -4  -3 1566.08  106.31  36
   6  -6 -13  231.34  176.36  36
   6  -5  -7 3698.62  149.46  36
   6  -4  -3 4680.62  138.69  36
  -4   2 -14 9416.35  380.91  35
  -3   0 -11  638.07  216.82  35
  -4   0 -26 4940.92  436.45  36
  -4   0 -23  748.33  303.91  36
   9   0   3 2349.18  366.04  36
  -4   5 -14 2834.17  276.00  36
   3  -1   311728.56  270.01  36
   5  -1   4  979.33  154.93  36
   8  -2   1 3778.37  239.68  36
  -4   6 -16 1951.16  287.47  37
  -3  -2 -21 1733.46  180.70  37
  -3   6  -9 3130.72  208.62  37
  -3   7 -11   27.49  222.36  37
  -2  -3 -17 2336.75  156.63  37
  -2   7  -6  632.00  181.46  37
  -2   8  -8 4267.42  248.77  37
  -1  -4 -17  313.17  142.40  37
  -1   9  -7  170.67  254.64  37
   0  -5 -19 9629.97  219.50  37
   0  -4 -11   40.42  124.37  37
   0   6   1  605.91  141.56  37
   0   7   0   63.74  152.05  37
   0   9  -4 -138.39  233.42  37
   1  -5 -1315102.55  209.32  37
   1   1   322419.59  327.78  37
   1   3   4  293.92  105.46  37
   1   4   4 3682.78  141.11  37
   1   6   3  990.96  145.57  37
   2  -6 -19  729.38  226.25  37
   2  -6 -18 6419.27  232.70  37
   2  -5 -10 2949.14  159.82  37
   2   2   5 2253.95  125.44  37
   2   5   5 4096.22  141.80  37
   2   8   2  296.78  187.81  37
   2   9   0  800.13  243.48  37
   3  -6 -15  274.23  196.40  37
   3  -4  -4 1127.49  126.49  37
   3  -3  -117768.72  215.93  37
   3   2   630277.16  321.96  37
   3   5   6 2774.17  159.21  37
   3   8   3 1175.61  218.00  37
   3   9   1 2053.25  273.66  37
   4  -6 -13  402.56  196.03  37
   4  -5  -7 7857.94  175.27  37
   4  -2   2  324.83  118.78  37
   4   6   6 1169.74  172.29  37
   4   7   5 1516.20  194.04  37
   5  -6 -12 2630.97  231.87  37
   5  -3   0  988.27  142.43  37
   6  -3   0 9158.58  187.08  37
  -3   5  -8 1894.90  127.12  37
  -1  -4 -1615814.82  183.30  37
   0  -5 -18  138.38  120.19  37
   0   8  -2  247.58  133.14  37
   1  -3  -4  231.44   79.90  37
   1   8   0  162.53  132.28  37
   1   9  -2   97.19  150.97  37
   2   7   3 6835.35  149.89  37
   3  -5  -8 1874.70  114.19  37
   4  -4  -3 4706.45  129.71  37
   6  -6 -12 1128.85  179.86  37
   6   6   6  566.18  155.76  37
   6   7   5  499.73  180.30  37
   7  -5  -7  396.80  147.48  37
  -4   0 -22 9633.12  415.28  36
   4   1   6 2476.78  225.42  36
   6  -1   410174.39  292.41  37
  -3  -2 -2013006.22  286.09  37
  -3  -1 -14 1461.05  173.69  37
   2  -1   2 1395.81  152.06  37
   6   4   7 6758.89  241.30  37
   7  -2   2 5160.54  225.10  37
   8   3   6 1308.93  276.83  37
   8   4   6  350.53  314.25  37
   9  -2   0  187.95  285.55  37
  -4   4 -14 8644.36  263.06  38
  -4   5 -15 8383.08  289.62  38
  -4   6 -17  866.81  283.59  38
  -2  -3 -16  376.15  147.52  38
  -2  -2 -11 3315.68  158.65  38
  -2  -1  -8 7801.66  211.45  38
  -2   5  -4 2236.19  143.32  38
  -2   6  -5 2285.38  165.60  38
  -2   8  -9  942.46  241.12  38
  -1  -3 -10   81.82  126.23  38
  -1   7  -3 4422.26  182.78  38
  -1   8  -5  499.04  197.32  38
  -1   9  -8  816.85  258.51  38
   0  -5 -17 1983.89  172.66  38
   0   3   2 1849.77  116.53  38
   0   4   2  273.81  120.71  38
   2  -6 -17  323.42  197.98  38
   2  -3  -2  118.52  101.61  38
   2   4   5 2417.77  137.20  38
   2   6   413331.12  196.81  38
   3  -6 -14 3452.99  209.37  38
   3   4   617561.48  212.82  38
   3   6   5 2645.03  154.83  38
   3   7   4 1128.29  167.77  38
   4  -6 -12 3679.22  207.79  38
   4  -3   010346.41  183.81  38
   4   8   3 1397.13  222.60  38
   5  -5  -6 4583.75  181.98  38
   5   3   7  750.34  145.90  38
   5   4   7  437.57  142.35  38
   5   6   6 4520.61  215.72  38
   5   7   5 2875.54  229.92  38
   6  -5  -6 1509.13  189.01  38
   6   3   7 6952.28  215.91  38
   7  -4  -3 1715.14  182.79  38
   7  -3   0  465.54  153.01  38
   8  -4  -4 1348.85  241.41  38
   8  -3  -1 1144.74  206.20  38
  -4   6 -18 3178.57  247.42  38
  -3   7 -12  993.65  164.20  38
  -2   7  -7 8198.46  167.53  38
  -1   5  -114019.14  165.66  38
  -1   6  -217654.30  184.91  38
   0   9  -5  793.22  175.05  38
   1  -5 -12 1337.58  111.58  38
   2  -6 -16 1711.05  143.90  38
   2  -4  -5 2447.17  107.13  38
   2   9  -1 1747.72  177.48  38
   3  -6 -13 1893.66  150.13  38
   5  -6 -11  455.04  155.47  38
   6  -6 -11 3391.18  187.81  38
  -4   0 -21 1768.89  345.10  37
   8  -1   3 1068.69  264.89  38
  -4   3 -14 3114.51  235.60  38
  -3  -2 -19 1137.52  215.37  38
  -3   2  -8 8772.33  256.06  38
  -4   5 -16 1412.97  250.06  39
  -4   6 -19 1461.25  330.59  39
  -3   4  -8 5534.56  178.23  39
  -3   6 -10 6711.54  224.81  39
  -2  -3 -1516558.11  231.60  39
  -2   8 -10 1833.44  245.24  39
  -1  -4 -15  700.27  149.98  39
   0  -5 -16  990.43  175.63  39
   0  -4 -1010756.92  181.71  39
   0   1   149780.35  479.46  39
   0   7  -1 5337.66  172.97  39
   0   8  -3  939.61  194.47  39
   1  -6 -22   31.99  250.72  39
   1  -6 -21  274.33  238.49  39
   1  -4  -7  465.44  127.37  39
   1   5   3 7398.45  157.42  39
   1   7   1 7331.03  191.41  39
   1   9  -3 1471.58  231.66  39
   2  -6 -15 1164.43  198.48  39
   2  -5  -9 1352.16  150.63  39
   2   3   5 6977.27  167.07  39
   2   8   1  984.96  190.40  39
   3  -5  -7 1182.33  146.43  39
   3   3   6 4256.71  158.23  39
   3   8   2 6327.13  235.57  39
   3   9   0  763.92  247.08  39
   4  -6 -11 3669.64  210.05  39
   4  -5  -6 1750.69  146.16  39
   4   5   6 1900.81  150.02  39
   5  -4  -212937.11  201.41  39
   5   8   3  612.58  269.70  39
   6  -4  -2  141.39  156.46  39
   7  -5  -6 5115.25  229.46  39
   7   5   6 5330.29  249.50  39
  -1   8  -6 6004.88  167.82  39
  -1   9  -9 3326.73  201.53  39
   0  -3  -610532.94  156.49  39
   0   5   110170.71  144.24  39
   1  -6 -20 7064.71  187.73  39
   1   6   216635.90  176.11  39
   1   8  -1  610.05  136.54  39
   3  -6 -12 4230.65  141.18  39
   4   7   4 1514.35  145.90  39
   5  -6 -10 3484.02  153.80  39
   6  -6 -10 1419.59  177.73  39
  -3   1  -926518.03  617.52  38
   9  -1   2 7573.99  396.28  39
  -3  -2 -18 1805.49  186.73  39
  -4   4 -15 2869.63  227.91  40
  -3   3  -8 1866.39  153.42  40
  -3   5  -914188.89  239.55  40
  -3   6 -11  554.41  195.10  40
  -3   7 -13 5963.12  286.00  40
  -2   2  -448246.67  412.83  40
  -2   4  -424435.52  248.63  40
  -2   6  -6 3101.10  166.68  40
  -2   7  -8  647.90  185.93  40
  -1  -4 -14 5699.15  178.71  40
  -1   4  -1 1486.95  133.16  40
  -1   7  -4  711.87  173.15  40
   0  -5 -1513855.64  204.79  40
   0   6   0 8419.96  176.59  40
   0   9  -6  133.27  250.50  40
   1  -6 -19  503.74  222.37  40
   1  -5 -11  136.44  145.92  40
   2  -6 -14 6792.00  196.30  40
   2   7   2  827.73  166.97  40
   3  -4  -3 1396.55  129.44  40
   3   7   3 1924.50  172.53  40
   4  -6 -10 2882.60  204.13  40
   4  -4  -2  262.07  116.84  40
   4   6   5 1766.28  176.21  40
   5  -5  -5 5408.40  186.03  40
   5   5   6 4263.77  190.02  40
   5   7   4  772.55  222.50  40
   6  -5  -5 1000.44  187.86  40
   6   5   6 1487.70  201.32  40
   6   7   4 2435.47  261.06  40
   7  -4  -2 2162.76  189.34  40
   7   6   5 2837.67  264.82  40
   8  -4  -3 4737.06  237.95  40
  -2   8 -11  272.56  172.14  40
   1  -6 -18  728.51  140.90  40
   1  -2  -1  102.63   78.47  40
   2  -5  -8  484.21  109.82  40
   2   5   4 1761.53  100.30  40
   2   9  -2  885.50  174.95  40
   3   5   512363.78  168.87  40
   4   8   2  228.60  154.01  40
  -4   0 -20  377.69  287.18  39
  -4   5 -17  943.40  300.75  40
  -3  -2 -17 3187.83  175.61  41
  -3  -1 -1324245.76  339.95  41
  -3   7 -14  615.85  261.77  41
  -2  -4 -26 6214.30  278.66  41
  -2  -4 -25  824.33  255.06  41
  -2  -4 -24   24.97  219.58  41
  -2  -4 -23  601.42  223.72  41
  -2  -4 -22 8485.37  234.45  41
  -2  -3 -14 1263.00  158.04  41
  -2  -2 -1018334.72  253.76  41
  -2   3  -4 5922.68  157.21  41
  -2   5  -5 3868.27  152.69  41
  -1  -5 -25 1399.01  279.77  41
  -1  -5 -24  351.35  252.10  41
  -1  -5 -23 2672.14  233.98  41
  -1  -5 -22  300.81  220.71  41
  -1  -4 -13 1732.82  159.24  41
  -1  -3  -939898.73  301.79  41
  -1  -2  -647059.40  359.54  41
  -1  -1  -4  832.83  130.13  41
  -1   2  -1   94.65  111.41  41
  -1   5  -2  801.54  127.95  41
  -1   6  -3 1180.26  153.52  41
  -1   8  -7  540.19  203.21  41
   0  -5 -14  275.16  144.97  41
   0  -4  -9    4.59  125.07  41
   0   7  -2 1762.76  172.22  41
   0   8  -4 8014.00  220.75  41
   1  -6 -17   18.10  196.76  41
   1  -5 -10  511.25  150.74  41
   1  -4  -634053.20  263.92  41
   1   4   3 3335.15  140.09  41
   1   7   0  939.78  170.04  41
   2  -6 -13  616.83  169.32  41
   2  -4  -424596.79  228.93  41
   2   6   3 1555.87  152.85  41
   2   8   0 6076.69  210.33  41
   3  -6 -11  576.47  168.92  41
   3  -5  -6 2610.11  159.38  41
   3   6   4  828.73  144.62  41
   3   8   1 1076.11  207.30  41
   3   9  -1 2276.16  253.66  41
   4  -5  -5 2336.51  149.03  41
   4   4   6 2506.67  160.51  41
   5  -6  -9 4021.78  208.65  41
   5  -3   1 7855.33  185.09  41
   5   6   5 3923.65  209.87  41
   5   8   2 2095.56  277.38  41
   6  -6  -9  713.90  216.58  41
   6  -3   1 3144.16  154.32  41
   6   6   5 1305.75  224.94  41
   7  -5  -5 1655.27  215.59  41
   7   4   6 2430.16  209.53  41
  -1  -5 -21 5909.39  166.74  41
  -1   3  -132726.03  264.36  41
  -1   7  -5 8497.66  162.92  41
   0  -2  -3 1977.58  106.74  41
   0   9  -7 3770.14  194.67  41
   1  -3  -314825.37  177.57  41
   1   8  -2 8683.77  169.58  41
   3  -3   0   66.99   84.88  41
   4  -7 -16  839.98  213.78  41
   4  -6  -9  219.39  117.54  41
  -4   2 -15 4835.52  331.59  40
   4  -1   416627.42  348.04  41
   7  -1   4 1043.48  228.75  41
  -4   3 -1511657.93  341.84  41
   5  -2   3 6234.26  195.92  41
   6  -2   3 6881.54  218.13  41
   8  -3   0 8324.76  287.29  41
  -4   4 -16 2153.34  221.54  42
  -4   5 -18 1877.54  289.40  42
  -3   4  -9 6191.05  208.97  42
  -3   5 -10 2191.46  179.47  42
  -3   6 -12 5102.17  222.06  42
  -3   7 -15  290.73  262.98  42
  -2  -4 -21  684.99  197.69  42
  -2  -4 -20  150.22  168.31  42
  -2   6  -7 1402.85  162.09  42
  -2   8 -12 2169.20  252.01  42
  -1  -5 -20   61.78  196.96  42
   0  -5 -13  437.85  145.95  42
   0   4   1  214.44  121.16  42
   1  -6 -16 7943.97  225.86  42
   1   2   3 2809.00  135.26  42
   1   6   1 1747.29  154.20  42
   2  -6 -12 5468.37  190.69  42
   2  -5  -719697.43  227.80  42
   2   9  -3 3100.34  258.14  42
   3  -6 -10 6695.99  195.69  42
   3  -2   231951.36  311.53  42
   4  -7 -15 3863.42  270.59  42
   4   7   3 4603.73  209.29  42
   5  -6  -8 1453.14  196.18  42
   5  -5  -4  454.14  162.72  42
   5  -4  -1 3560.61  158.27  42
   6  -6  -8 2480.05  221.01  42
   6  -5  -4 5880.34  208.92  42
   6  -4  -1 2980.78  170.94  42
  -1  -5 -19 2303.18  150.08  42
  -1   8  -8 1898.59  151.46  42
   0  -6 -23   67.11  180.09  42
   0   6  -1  708.69  103.71  42
   0   9  -8   41.80  179.94  42
   1  -6 -15  748.26  123.43  42
   1   3   313737.24  174.87  42
   1   5   2  527.21   90.72  42
   2  -3  -115622.62  183.79  42
   2   7   1 4492.14  137.55  42
   3  -7 -17 3423.15  195.58  42
   3   9  -2  929.58  177.63  42
   4   8   1  894.48  155.18  42
   4   2   6 3145.89  180.91  42
   7  -3   1 2470.71  203.91  42
   7   2   6 4783.02  250.98  42
   7   3   6 8792.03  292.82  42
   8  -2   2  130.24  218.41  42
   9  -2   1 3460.26  317.46  42
  -4   5 -19 3896.11  306.88  43
  -3  -2 -1616612.01  263.22  43
  -3   7 -16 1045.84  306.95  43
  -2  -4 -19  925.43  174.26  43
  -2  -3 -13  206.27  125.82  43
  -2   4  -5 2734.46  151.94  43
  -2   5  -6 1773.95  143.11  43
  -2   8 -13  888.21  283.15  43
  -1  -5 -18  367.66  168.24  43
  -1  -4 -1212905.64  197.37  43
  -1   6  -4  971.81  151.83  43
   0  -6 -22 5633.92  275.06  43
   0  -6 -21  463.38  224.75  43
   0  -4  -826930.35  244.12  43
   0  -3  -512669.36  185.82  43
   0   3   128106.58  250.42  43
   0   5   0  211.88  122.08  43
   0   7  -310546.80  206.63  43
   1  -5  -922111.50  238.26  43
   1   8  -3 1099.94  196.22  43
   2  -6 -11 1018.67  172.80  43
   2  -2   1  569.29  107.48  43
   2   1   4 5537.78  193.98  43
   2   4   423390.85  232.24  43
   2   8  -1 1090.82  190.51  43
   3  -7 -16  993.21  261.50  43
   3  -6  -9 2967.71  182.77  43
   3  -5  -513890.25  205.95  43
   3  -4  -227105.94  240.99  43
   3   4   5 3410.22  151.16  43
   3   7   2 2089.58  175.80  43
   3   8   0  272.83  201.15  43
   4  -7 -14 1523.45  261.31  43
   4  -6  -8 5866.35  191.63  43
   4  -5  -4 3824.62  160.52  43
   4  -3   112420.18  195.23  43
   4   3   6 1292.03  134.54  43
   4   5   5 2542.23  156.44  43
   4   6   410226.71  214.33  43
   5   4   6 8450.49  196.06  43
   5   7   3 1300.46  223.68  43
   6   4   6 1330.58  178.00  43
   6   7   3 1717.76  256.61  43
   7  -5  -4  741.47  205.92  43
   7  -4  -1 3717.51  196.14  43
   7   5   5 1809.70  233.24  43
   7   6   4  416.16  251.44  43
   8  -4  -2  105.34  219.13  43
   8   4   5 1297.94  263.04  43
  -3   6 -13 1859.93  175.84  43
  -1  -3  -8  170.09   92.57  43
  -1   7  -6  402.37  126.16  43
   0  -6 -20  160.86  156.54  43
   0  -5 -12  686.25  107.38  43
   0   2   1   99.95   81.60  43
   1  -6 -14 2367.93  130.37  43
   1   7  -1 6554.14  145.34  43
   1   9  -6  180.17  176.30  43
   2  -7 -19 3384.33  196.58  43
   2   6   2  644.89  104.85  43
   2   9  -4  397.66  176.30  43
   4  -4  -1 3910.58  113.67  43
   5   8   1  812.86  178.37  43
   5   1   6 8222.71  294.38  43
  -3  -3 -26   79.21  327.22  43
  -3  -3 -25 2719.13  320.33  43
  -3  -3 -24 1572.43  288.76  43
   3   1   544549.41  504.31  43
  -4   4 -17 1102.90  248.00  44
  -4   5 -20   95.13  308.90  44
  -3  -3 -23 3856.57  248.55  44
  -3  -3 -22   94.75  203.11  44
  -3   3  -922820.72  298.75  44
  -3   5 -11  268.76  162.10  44
  -3   7 -17 3130.82  323.77  44
  -2  -4 -1810681.47  222.67  44
  -2   6  -810341.08  202.63  44
  -2   8 -14 3160.02  296.16  44
  -1  -5 -1710484.86  217.54  44
  -1   4  -238570.33  281.71  44
  -1   5  -3 7472.64  163.96  44
  -1   8  -9  376.11  216.34  44
   0  -6 -19  149.56  209.88  44
   0   9  -9  142.26  252.28  44
   1  -4  -5  623.68  133.49  44
   2  -7 -18  526.04  262.05  44
   2  -5  -6 1775.90  133.05  44
   2  -4  -3 2220.11  137.62  44
   2   5   319026.23  206.96  44
   3  -7 -15  268.43  227.55  44
   3   5   4 1117.64  155.13  44
   3   6   3 1558.83  150.46  44
   4  -7 -13  164.16  239.97  44
   5  -7 -12 1526.78  258.05  44
   5  -6  -7  799.79  194.16  44
   5  -5  -3 2487.46  170.79  44
   5   5   5 5405.12  197.58  44
   5   6   4  789.83  198.78  44
   6  -5  -3 2689.31  197.12  44
   6   5   5 1147.53  199.60  44
   6   6   4 3662.14  236.47  44
  -3   7 -18  182.92  252.84  44
   0  -6 -18 6718.07  168.78  44
   1  -6 -13  159.74  123.78  44
   2  -7 -17 1337.03  162.84  44
   2  -6 -10 3761.53  140.26  44
   2   8  -2  270.99  136.03  44
   3  -7 -14  361.33  162.71  44
   4  -6  -7 3095.41  135.31  44
   4   7   2  860.77  138.86  44
   7  -6  -7  411.08  198.26  44
   6   1   6 1053.50  255.55  43
  -4   0 -19 2979.76  338.22  43
  -4   3 -16 1513.12  266.57  44
  -3   2  -9 7212.50  251.32  44
  -2   1  -510323.38  305.82  44
   4  -2   3 8934.94  219.68  44
   5   3   6 6756.53  224.68  44
   6   3   6 1926.45  219.09  44
   7  -2   3 2586.08  212.08  44
  -4   5 -21 1368.12  337.94  45
  -3  -3 -21 5348.20  228.98  45
  -3  -2 -15  390.61  157.41  45
  -3   4 -1012879.31  245.90  45
  -3   6 -14 3747.29  249.64  45
  -2  -4 -17  463.95  172.84  45
  -2  -3 -12 1682.64  142.19  45
  -2  -2  -9 1042.84  142.15  45
  -2   3  -5 6709.26  181.71  45
  -2   7 -11 7557.09  248.14  45
  -2   8 -15  403.39  288.35  45
  -1  -5 -16   95.84  172.05  45
  -1  -4 -11 1458.05  136.63  45
  -1   7  -7  868.29  175.83  45
  -1   8 -10 3995.14  246.88  45
   0  -6 -17  765.69  200.38  45
   0  -5 -1116796.96  222.07  45
   0  -1  -152866.58  497.11  45
   0   6  -2  552.23  147.39  45
   0   7  -4  270.64  174.51  45
   0   9 -10    9.90  279.68  45
   1  -5  -8  549.04  127.68  45
   1  -1   149269.29  486.87  45
   1   4   237179.20  272.56  45
   1   6   0  143.70  145.79  45
   1   8  -4  360.35  190.39  45
   1   9  -7  274.24  247.40  45
   2  -7 -16  483.46  227.63  45
   2   3   4 5816.35  148.01  45
   2   7   0 1216.14  171.41  45
   2   9  -5  699.81  249.55  45
   3  -6  -8 4320.26  186.40  45
   3   3   524060.17  258.73  45
   3   7   1 4386.74  184.59  45
   3   8  -1 1107.68  207.11  45
   4  -7 -12  768.37  226.01  45
   4   8   0 3339.61  227.80  45
   5  -7 -11   54.16  249.88  45
   6  -4   0 8056.20  199.23  45
   6  -3   2  558.94  134.95  45
   7  -5  -3 1503.48  209.71  45
  -2   5  -718055.09  207.21  45
  -1   6  -5  497.02  107.87  45
   0  -4  -7  385.49   95.20  45
   0   4   036219.36  252.51  45
   1  -6 -12 6200.74  149.39  45
   1  -3  -2 1220.46   89.09  45
   1   5   112691.32  156.83  45
   1   7  -2  438.22  120.61  45
   3  -7 -13 5609.78  180.60  45
   3  -5  -4 1043.73  106.63  45
   4  -5  -3 7244.99  139.66  45
   5  -6  -6 4110.09  154.03  45
   5  -4   0  310.15   96.87  45
   5   7   2 3201.69  170.68  45
   5   8   0  316.78  176.39  45
   6   7   2  491.78  178.91  45
  -4  -1 -26 1776.84  424.72  45
  -4  -1 -25 3160.46  390.99  45
  -4  -1 -24   21.83  351.34  45
  -4   2 -16 3013.78  282.23  45
   8   3   5  829.96  323.34  45
  -4   4 -18 6570.64  342.78  45
  -3  -1 -12 1810.90  188.23  45
   5   2   614872.08  294.11  45
  -3  -3 -20 1999.32  186.74  46
  -3   5 -12 1884.54  208.91  46
  -3   6 -15  345.98  231.72  46
  -2  -4 -16 3561.63  163.12  46
  -2  -1  -759946.28  538.05  46
  -2   4  -6 4699.01  162.03  46
  -2   6  -9  881.23  160.78  46
  -2   7 -12  197.70  218.44  46
  -1  -5 -15 1000.31  173.33  46
  -1  -2  -5  147.76  111.42  46
  -1   3  -2 1493.80  117.07  46
  -1   8 -11  803.36  235.06  46
   0  -6 -16 1417.00  201.60  46
   0   5  -110766.93  173.42  46
   0   8  -7  138.41  199.22  46
   1   9  -8  826.07  253.87  46
   2  -7 -15 6714.46  247.69  46
   2  -6  -9  842.44  147.43  46
   2   2   447836.79  375.12  46
   3  -4  -1 4385.87  148.63  46
   3  -3   117004.67  219.11  46
   3   2   5 8355.25  201.46  46
   4  -7 -11 4474.86  237.11  46
   4  -6  -6 1229.68  167.93  46
   4   4   5 1496.81  159.07  46
   4   6   3 4153.26  191.34  46
   5  -7 -10 1591.80  257.10  46
   5  -3   210330.65  204.28  46
   7  -6  -6 1756.34  246.01  46
   7   4   5 5827.62  231.50  46
   7   6   3 1255.50  256.72  46
   8  -4  -1 2377.69  230.40  46
   8  -3   1 1092.54  212.96  46
  -1  -4 -1015047.16  178.36  46
   0  -5 -10  194.47  107.04  46
   0  -3  -4 2434.16  101.88  46
   1  -7 -19 1487.15  186.90  46
   1  -5  -7 2516.80  105.52  46
   1  -4  -4 3332.80  113.07  46
   1   8  -5  535.03  138.84  46
   2  -5  -5 3567.99  112.18  46
   2   6   1 2028.74  114.34  46
   2   8  -3  650.57  139.21  46
   2   9  -6  667.05  177.19  46
   3  -7 -12  940.77  144.52  46
   3  -6  -7  717.55  121.91  46
   3   6   211653.78  161.09  46
   4   5   4 3488.32  127.22  46
   4   8  -1 1004.56  157.15  46
  -4  -1 -23 4428.03  345.29  46
   6   2   6 2597.15  225.24  46
  -4   3 -17 1269.04  264.46  46
  -4   4 -19 1376.50  312.79  46
  -3  -3 -19 3006.96  229.71  46
  -3   4 -11 1250.25  178.34  47
  -3   5 -1313092.75  268.10  47
  -3   6 -16 6169.75  265.82  47
  -2  -4 -15 2087.22  160.04  47
  -2  -3 -1133913.81  298.05  47
  -2   2  -5 2143.21  136.24  47
  -2   7 -13  267.19  214.83  47
  -1  -5 -14  252.83  145.48  47
  -1  -3  -7 4398.50  138.27  47
  -1   1  -2 1337.85  139.80  47
  -1   5  -4 1301.15  133.10  47
  -1   7  -8  452.18  178.20  47
   0  -6 -15  249.92  171.93  47
   0   6  -3 1558.44  153.27  47
   0   7  -5 3400.19  184.27  47
   0   8  -8 6517.64  222.73  47
   1  -7 -18  468.13  245.18  47
   2  -7 -14  427.92  215.44  47
   2  -4  -2 2882.90  138.90  47
   2  -3   0 5477.72  144.62  47
   2   4   3 2192.45  140.77  47
   2   5   2 1442.96  133.11  47
   2   7  -1 5130.74  187.99  47
   3   4   4 1019.81  129.76  47
   3   8  -2 6143.31  237.76  47
   4  -7 -10 1054.16  222.45  47
   4  -4   018203.61  213.30  47
   4   7   1 2985.19  204.37  47
   5  -6  -5 3736.09  203.72  47
   5  -5  -2 8333.33  200.29  47
   5   4   5 4449.19  174.41  47
   5   6   3 1892.03  201.82  47
   6  -6  -5 1245.36  216.30  47
   6  -5  -2  384.90  180.91  47
   6   6   3 3666.92  238.19  47
   7  -4   0  378.85  180.60  47
   7  -3   2 6945.56  205.52  47
   7   5   4  617.83  227.41  47
  -2  -5 -24  218.85  184.66  47
  -2   6 -10 3853.88  151.98  47
  -1   4  -3 3174.35  115.84  47
  -1   6  -612504.68  171.94  47
  -1   8 -12 3351.27  184.00  47
   1  -7 -17 5098.30  182.04  47
   1  -2   010715.76  183.37  47
   1   6  -1 1389.48  111.56  47
   1   7  -3 4070.11  136.42  47
   1   9  -9 3431.92  194.84  47
   2  -6  -8 8825.74  151.37  47
   3  -7 -11  157.13  139.92  47
   3   5   3 4420.87  131.15  47
   3   7   0  862.05  122.10  47
   4  -3   2  322.71   86.53  47
   5  -7  -9 3576.97  190.93  47
   5   8  -1  809.32  176.74  47
   8   1   5 1265.83  443.17  44
   8   2   5 1577.09  346.89  46
   9   2   4  166.68  424.12  46
  -4  -1 -22 4492.31  348.40  47
  -3  -2 -14 5121.87  229.26  47
  -3   3 -10 3642.33  206.38  47
  -4   4 -20  271.34  284.85  48
  -3  -3 -18  352.76  176.13  48
  -3   6 -17 1108.23  275.13  48
  -2  -5 -23 3191.59  270.01  48
  -2  -5 -22  601.13  228.58  48
  -2   5  -8  631.23  169.43  48
  -1  -6 -22   11.70  258.90  48
  -1  -6 -21  249.81  243.60  48
  -1   2  -245664.51  372.83  48
  -1   7  -911280.70  224.25  48
   0  -6 -14 5976.69  195.54  48
   0  -5  -9 1427.16  143.30  48
   0  -4  -6 9532.55  175.35  48
   0  -2  -2   96.45  114.93  48
   1  -7 -16  377.94  226.22  48
   1   3   2 1336.30  114.26  48
   1   8  -6 5866.17  215.76  48
   2  -7 -13   73.09  196.85  48
   2   8  -4 5945.86  215.49  48
   2   9  -7 2871.13  261.68  48
   3  -6  -6 8947.01  192.36  48
   3  -5  -3 4965.54  169.04  48
   4  -7  -9  456.32  203.64  48
   4  -6  -5 1597.37  171.54  48
   4  -5  -2 1711.77  147.40  48
   5   5   4  584.23  174.56  48
   5   7   1 2776.38  227.57  48
   6   4   5 1821.10  181.30  48
   6   5   4 5969.75  225.41  48
   6   7   1  937.20  250.99  48
   7  -6  -5 2803.58  251.16  48
   7  -5  -2 5726.02  232.86  48
   8   4   4 1381.42  270.00  48
  -2  -5 -21 2849.26  173.95  48
  -2   7 -14  455.55  158.45  48
  -1  -6 -20 6424.60  187.32  48
  -1  -5 -1314189.72  176.07  48
  -1   8 -13   67.83  168.75  48
   0   3   0   21.78   73.35  48
   0   5  -2  680.34   92.62  48
   0   8  -9 1005.06  146.29  48
   3  -7 -10  831.44  141.25  48
   4   8  -2  341.28  154.02  48
  -4  -1 -21 3208.46  340.47  48
  -4   3 -18 3168.31  287.00  48
  -4   4 -21 1145.12  358.30  48
   8  -2   3 4787.11  266.98  48
   9  -2   2 1120.33  314.95  48
  -3  -3 -1711692.24  226.78  49
  -3   5 -14  835.22  207.94  49
  -3   6 -18  446.21  271.88  49
  -2  -5 -20  440.97  201.04  49
  -2  -4 -1410304.66  205.70  49
  -2   4  -7 2458.88  154.66  49
  -2   6 -11 1024.20  191.65  49
  -1  -6 -19  309.61  228.51  49
  -1  -4  -9  821.18  133.30  49
   0  -6 -13 1159.53  177.06  49
   0   4  -1  602.83  127.90  49
   0   7  -6  655.87  179.00  49
   1  -7 -15  572.22  214.79  49
   1  -5  -6   72.85  126.93  49
   1   4   1 1747.13  135.81  49
   1   5   0 3262.67  140.72  49
   2  -7 -12  280.88  198.83  49
   2  -6  -7 1312.53  149.75  49
   2  -5  -4 1838.67  135.23  49
   2   6   012772.08  197.15  49
   2   7  -2  817.88  170.47  49
   3   8  -3 1117.68  222.11  49
   4   3   5 4686.21  162.47  49
   4   6   2  367.03  170.36  49
   4   7   0 1798.85  200.87  49
   5  -7  -8 1113.71  222.55  49
   5  -6  -4  751.89  188.56  49
   5  -4   1 3617.45  158.76  49
   6  -6  -4 3760.43  227.04  49
   6  -5  -1 1725.06  176.12  49
   6  -4   1 3244.80  174.24  49
   6  -2   4 5462.25  195.35  49
   7   6   2 1853.52  258.50  49
   8  -4   0 1305.06  215.05  49
  -2   3  -6 1075.16  105.67  49
  -2   7 -15 5981.50  206.99  49
  -1   5  -519027.61  193.00  49
  -1   6  -7  884.23  112.60  49
  -1   8 -14 1805.43  200.05  49
   0   6  -410194.78  155.05  49
   1   7  -4  547.91  121.41  49
   3   6   1 1425.50  113.86  49
   3   7  -1 3399.80  135.01  49
   4  -7  -8 1077.36  142.27  49
   5  -5  -1 5090.02  143.45  49
   5   8  -2 2032.82  182.55  49
  -4   2 -17  833.38  301.21  49
  -4   4 -22 5208.06  409.09  49
   5  -2   4 1455.31  159.45  49
   7   3   5 3123.98  266.46  49
  -3  -4 -25  508.94  273.09  50
  -3  -4 -24 4891.32  290.58  50
  -3  -4 -23 1037.72  239.81  50
  -3   4 -12 7507.65  220.84  50
  -3   6 -19  516.98  276.41  50
  -2  -5 -19 6557.48  231.15  50
  -2  -4 -13  380.40  151.95  50
  -2  -3 -10 2450.59  147.82  50
  -2  -2  -835910.88  339.33  50
  -2   5  -9 1527.40  168.47  50
  -1  -6 -18  991.30  199.48  50
  -1  -5 -12 1319.99  155.42  50
  -1  -3  -6 1396.82  118.55  50
  -1   7 -10  838.73  185.74  50
   0  -7 -20   92.52  263.58  50
   0  -7 -19 5000.76  278.40  50
   0  -6 -12 3383.80  184.16  50
   0  -5  -8  101.97  127.81  50
   0   8 -10 3132.76  239.58  50
   1  -7 -14  273.38  202.42  50
   1  -6  -9  412.18  146.08  50
   1  -4  -3 3155.98  145.71  50
   1  -3  -134553.29  276.32  50
   1   2   242330.43  351.19  50
   1   6  -218177.66  215.61  50
   1   8  -7  681.92  196.80  50
   2  -7 -11 7089.60  225.29  50
   2   3   325657.81  249.86  50
   2   8  -5 1143.11  198.01  50
   3  -7  -9 6590.10  221.71  50
   3  -6  -5 2516.64  153.03  50
   3  -4   0  156.24  118.52  50
   3  -2   3  785.15  109.78  50
   4  -6  -4 9775.65  207.76  50
   4   4   415740.02  227.93  50
   4   5   3 7713.80  183.99  50
   4   8  -3 1130.02  222.64  50
   5  -7  -7  255.35  217.63  50
   5   6   2 6495.88  223.54  50
   5   7   0  862.40  221.96  50
   6  -7  -7 2262.29  274.26  50
   6   6   2  531.09  222.35  50
   6   7   0 2258.39  257.01  50
   7  -6  -4  207.52  238.45  50
   7  -5  -1 1531.84  213.88  50
   7  -4   1 3822.65  201.72  50
   7   5   3 1398.48  229.08  50
  -2  -5 -18  851.27  146.92  50
  -2   7 -16  328.20  181.92  50
  -1  -6 -17   76.68  141.64  50
  -1   8 -15  409.59  195.61  50
   0   7  -712044.61  179.87  50
   2   5   1 8901.19  142.67  50
   3  -5  -2 3211.88  121.69  50
   3   8  -4  479.54  157.08  50
  -4   0 -1812751.25  540.18  48
  -4  -1 -20   95.12  270.35  50
  -4   3 -19 6471.38  354.02  50
  -4   4 -23  722.90  419.78  50
  -3  -2 -13 4639.24  207.68  50
  -3   2 -1018798.73  346.74  50
   6  -3   3 5936.52  207.95  50
   8  -3   2  472.76  258.93  50
  -3  -4 -22  184.27  231.69  51
  -3  -4 -21  563.84  209.47  51
  -3  -3 -16 1521.97  164.31  51
  -3   3 -11  732.27  148.32  51
  -3   5 -15  244.28  202.78  51
  -3   6 -21  627.42  322.31  51
  -3   6 -20 5947.05  345.79  51
  -2  -5 -17 2058.43  181.40  51
  -2   6 -12 5364.56  215.29  51
  -2   7 -17 1150.77  279.27  51
  -1  -4  -8 8804.00  177.30  51
  -1   3  -314992.64  205.34  51
  -1   4  -4 3690.93  149.56  51
  -1   7 -11   85.41  206.24  51
   0  -7 -18  156.88  248.40  51
   0  -4  -5  903.74  138.11  51
   0  -3  -344646.10  311.98  51
   0   8 -11 -167.38  233.99  51
   1  -7 -13 8434.43  233.68  51
   1  -5  -520583.84  217.03  51
   1   8  -8 2318.67  203.02  51
   2  -7 -10  904.77  200.28  51
   2  -6  -6 3111.37  157.72  51
   2  -5  -318727.03  208.34  51
   2  -4  -1 2813.89  141.84  51
   2  -2   2 3559.12  143.39  51
   2   4   2 2820.32  142.47  51
   2   7  -3 8749.48  199.86  51
   3  -7  -8 1087.44  196.72  51
   3   3   4 1330.69  137.29  51
   3   5   2 3859.36  168.80  51
   4  -7  -7 4537.60  209.06  51
   4  -5  -1 7241.15  175.38  51
   4  -4   1 4129.42  145.69  51
   5  -6  -3 1892.34  194.27  51
   5  -3   3 4036.78  170.36  51
   5   3   510928.25  223.12  51
   5   5   3 2533.04  184.72  51
   6  -6  -3 3710.89  226.74  51
   6   3   5 1549.04  183.09  51
   7   4   4  292.67  199.48  51
  -1  -6 -16 6989.22  172.84  51
  -1  -5 -11  109.34  107.14  51
  -1   6  -8 3292.06  126.36  51
   0  -7 -17  832.11  166.54  51
   0  -6 -11 -115.55  103.57  51
   0   5  -323376.66  203.31  51
   0   6  -5  805.53  109.36  51
   1  -6  -8 3221.98  122.83  51
   1   7  -5 7705.84  155.41  51
   2   6  -1 2485.16  117.64  51
   2   8  -6 1212.22  142.34  51
   3  -8 -13  711.30  186.68  51
   3   4   3 1366.27   99.79  51
   4   6   1 2972.12  137.82  51
   4   7  -1 2679.23  148.90  51
   6   5   3 2427.69  155.39  51
   8  -1   4 6803.93  411.16  50
   9  -1   3  200.96  445.84  50
  -4  -2 -26 4430.14  394.53  51
  -4  -2 -25 1380.18  371.15  51
   7  -2   4  576.50  197.74  51
   8   3   4 6966.22  318.47  51
  -3  -4 -20 7714.99  246.95  52
  -3   4 -13 2827.72  193.91  52
  -3   5 -16 1273.44  213.68  52
  -2  -5 -16  681.92  176.63  52
  -2  -4 -12 9650.40  204.05  52
  -2   4  -823703.29  261.65  52
  -2   5 -10 3195.66  179.72  52
  -2   6 -13  466.34  192.57  52
  -2   7 -18  399.08  297.45  52
  -1  -6 -15  952.60  176.01  52
  -1  -2  -4 9298.65  192.58  52
  -1  -1  -320805.56  331.44  52
  -1   5  -6  251.70  134.17  52
   0  -7 -16  410.37  231.90  52
   0  -5  -728938.21  246.99  52
   0   7  -8   -5.45  179.78  52
   0   8 -12 3708.99  245.59  52
   1  -7 -12  425.97  202.50  52
   1   1   2 1304.64  137.18  52
   1   5  -114861.49  192.96  52
   1   6  -3 1307.20  152.48  52
   2  -8 -15  446.35  286.36  52
   2  -3   117717.39  214.06  52
   3  -6  -4  777.97  142.37  52
   3  -3   2 5715.29  164.21  52
   3   6   0  115.50  143.17  52
   3   7  -2 2206.65  177.58  52
   3   8  -5 1151.54  222.29  52
   4  -6  -3 3947.78  186.30  52
   4   2   5 1351.17  146.08  52
   4   8  -4 2864.11  232.31  52
   5  -7  -6 2316.89  224.84  52
   5  -5   0  410.60  162.56  52
   5   4   4 1032.52  152.98  52
   6  -7  -6 1274.24  251.62  52
   6  -5   0 4855.25  195.92  52
   6   4   4 5802.45  206.78  52
   7  -6  -3 1179.98  243.49  52
   7   6   1 2161.96  261.36  52
   8   4   3 4661.11  283.94  52
  -1   7 -12  538.78  148.86  52
   1   8  -9  216.62  141.59  52
   2  -7  -9  690.68  121.67  52
   3  -8 -12 1916.05  189.40  52
   5   6   1 3092.63  154.57  52
   5   7  -1 2286.77  164.71  52
   6   7  -1 1070.78  179.01  52
   5  -1   517246.42  413.24  51
   6  -1   5 1195.97  241.49  51
  -3  -1 -11   68.53  191.58  52
  -4  -2 -24   86.36  314.49  52
  -4  -2 -23 1558.89  324.55  52
  -4   2 -18 8457.19  360.44  52
  -4   3 -20  106.77  308.66  52
  -3  -3 -15 1310.47  197.31  52
   4  -2   428563.20  348.63  52
   7  -3   3 1742.79  207.78  52
   7   2   5 8993.03  281.84  52
  -3  -4 -19  978.70  211.72  53
  -3   5 -17 7813.01  280.37  53
  -2  -3  -9 1558.23  142.50  53
  -2   2  -6 8023.26  201.61  53
  -2   7 -19 3465.38  309.76  53
  -1  -5 -10  267.08  156.05  53
  -1   6  -9  474.14  155.13  53
   0  -7 -15 7064.10  230.58  53
   0  -6 -10 6168.59  174.06  53
   0   4  -2  217.65  124.53  53
   0   8 -13  862.41  235.43  53
   1  -7 -11  -86.59  184.52  53
   1  -6  -7  919.10  148.93  53
   1  -4  -238642.11  278.06  53
   1   3   133004.30  272.69  53
   1   4   0 1766.29  132.18  53
   1   7  -6  423.55  175.62  53
   2  -8 -14 3048.58  274.47  53
   2  -6  -5 2085.98  154.53  53
   2   7  -4 1233.61  176.27  53
   2   8  -7  400.47  211.36  53
   3  -7  -7  530.81  197.13  53
   3  -5  -1 9892.87  189.72  53
   4  -8 -10 1046.67  257.89  53
   4  -7  -6 1010.10  193.30  53
   4  -3   311676.49  204.06  53
   4   5   2 1882.53  158.05  53
   5  -4   212105.16  205.33  53
   6  -7  -5  411.92  249.41  53
   6  -6  -2  381.18  199.86  53
   6  -4   2  296.65  156.87  53
   6   6   1 1837.36  214.28  53
   7  -5   0  360.37  206.17  53
   8  -4   1 2167.73  221.33  53
  -2  -5 -1510813.12  180.78  53
  -2   6 -14 6416.63  172.50  53
  -1  -6 -14 2295.78  134.91  53
  -1   7 -13 8015.95  191.08  53
   0   3  -127387.13  240.97  53
   0   6  -6 3181.24  124.55  53
   0   7  -9  563.08  125.91  53
   1  -5  -4 1047.87   97.36  53
   2   5   0 1257.27   98.56  53
   3  -8 -11  532.44  181.70  53
   3   8  -6 3533.08  172.87  53
   4   7  -2  845.95  139.16  53
   5  -7  -5 2641.80  165.50  53
   5  -6  -2 5974.81  160.69  53
  -3   1 -10 6008.29  340.12  52
  -4  -1 -1910198.79  375.49  53
   3  -1   4 4835.01  230.87  53
  -4  -2 -22 7864.49  332.68  53
  -4   3 -21 2276.90  332.77  53
  -3  -4 -18  827.00  182.73  54
  -3  -2 -1215796.22  266.11  54
  -3   3 -12 2322.56  181.88  54
  -3   4 -14 5828.12  213.35  54
  -3   5 -18  701.21  243.70  54
  -2  -6 -22 4581.85  283.84  54
  -2  -4 -11 2778.43  149.36  54
  -2   3  -733794.91  323.41  54
  -2   5 -1118204.43  251.66  54
  -1  -4  -7  381.96  136.57  54
  -1  -3  -546913.64  327.38  54
  -1   4  -5  829.02  136.93  54
   0  -7 -14  235.55  200.37  54
   0  -4  -448377.13  310.15  54
   0   1   0  169.60  129.32  54
   0   5  -4  404.64  133.60  54
   0   8 -14 3217.33  278.66  54
   1  -8 -16 4093.80  297.04  54
   1   8 -10 4109.19  242.63  54
   2  -8 -13  914.48  264.28  54
   2  -7  -8  686.93  174.96  54
   2  -5  -2 1303.95  130.69  54
   2  -1   319474.95  356.59  54
   2   2   3 3526.63  145.73  54
   2   6  -2  885.61  145.75  54
   2   8  -8 3985.39  234.83  54
   3  -6  -3 1415.69  146.97  54
   3  -4   1 4624.67  150.94  54
   3   2   4 3783.24  146.45  54
   3   5   1 9788.48  195.20  54
   3   7  -3 2432.02  176.89  54
   4  -5   0 5416.07  169.10  54
   4   6   013080.59  224.73  54
   7  -6  -2 1748.98  249.32  54
   7  -4   2 2368.57  201.64  54
   7   5   2 5814.92  250.84  54
   7   6   0  492.67  254.28  54
  -2  -6 -21  231.31  188.42  54
  -1  -7 -20  282.04  215.68  54
  -1  -6 -13  309.98  124.26  54
  -1   5  -7 2427.01  110.31  54
   0  -6  -9  743.79  109.03  54
   0  -5  -6 1613.82  106.25  54
   1  -7 -10  887.84  126.07  54
   1   6  -4  741.35  107.13  54
   2  -4   030194.25  235.43  54
   3  -8 -10 2830.19  195.28  54
   3  -7  -6 1525.23  126.52  54
   3   6  -1 1623.17  111.43  54
   4  -8  -9  358.78  182.59  54
   4  -7  -5 1313.45  141.24  54
   4  -6  -2  232.87  117.06  54
   4   4   3 4518.89  140.50  54
   5   7  -2 3412.12  170.51  54
   6   7  -2  540.23  177.26  54
  -4  -2 -21 1665.87  286.57  54
  -4   3 -22 2726.19  384.59  54
  -3  -3 -14 1683.80  202.89  54
   4   1   5 6318.84  241.36  54
   5   2   513260.60  265.51  54
  -3  -4 -17 1638.19  190.80  55
  -3   5 -19 1906.99  253.86  55
  -2  -6 -20  253.23  233.87  55
  -2  -5 -14 1241.49  182.43  55
  -2  -2  -7 2529.63  142.41  55
  -2   4  -9  554.23  141.78  55
  -2   6 -15 1008.04  230.16  55
  -1  -7 -19 1190.20  269.83  55
  -1  -5  -923923.84  250.79  55
  -1   2  -3 2910.24  146.58  55
  -1   6 -10 7422.14  190.95  55
  -1   7 -14  349.40  215.64  55
   0  -7 -13  291.92  201.15  55
   0  -2  -1  114.39  119.76  55
   0   7 -10  101.80  178.98  55
   0   8 -15   45.03  270.64  55
   1  -8 -15  439.38  265.16  55
   1  -6  -613635.01  206.65  55
   1  -3   0 3197.31  130.75  55
   1  -2   1  191.68  114.64  55
   1   5  -2 1054.96  130.45  55
   1   7  -7  811.38  173.06  55
   1   8 -11  825.80  231.62  55
   2  -8 -12 2023.80  254.01  55
   2  -6  -413287.12  203.88  55
   2   4   1 2838.17  142.23  55
   2   7  -5 2513.63  180.16  55
   3   8  -7  576.17  224.85  55
   4  -4   2  144.99  119.22  55
   4   3   4 7319.47  184.52  55
   5  -7  -4  841.89  218.35  55
   5   5   2 8785.82  215.35  55
   5   6   0  632.86  185.60  55
   6  -7  -4 2855.28  255.54  55
   6   2   5 2254.78  170.03  55
   6   5   2  481.77  199.69  55
   6   6   0 3536.62  236.07  55
   7   3   4 1317.83  195.15  55
   7   4   3 1487.72  207.63  55
  -2  -6 -19  719.23  167.35  55
  -1  -7 -18  251.07  189.93  55
  -1   3  -4  362.31   79.91  55
   0  -3  -2 1670.20   94.48  55
   0   6  -7  164.83  109.29  55
   2  -7  -7 8182.03  159.60  55
   2   8  -9  778.92  163.57  55
   3   7  -4  834.89  123.16  55
   4  -8  -8 2123.92  188.52  55
   4   7  -3 3869.18  157.77  55
   6  -5   1 1570.83  138.84  55
  -4   2 -19 3686.23  312.32  55
  -4   3 -23 3206.67  390.11  55
  -3   2 -11  675.84  186.03  55
  -2  -1  -6 3139.35  189.14  55
   8   2   4 2139.83  269.86  55
  -3  -5 -23 2720.77  286.61  56
  -3   4 -15  236.26  172.43  56
  -3   5 -20 1740.21  286.18  56
  -2  -6 -18 6185.16  241.83  56
  -2  -5 -13  352.93  149.47  56
  -2  -4 -1010164.99  191.64  56
  -2  -3  -8 1636.23  150.69  56
  -2   5 -12  464.05  168.24  56
  -2   6 -16 1851.88  232.59  56
  -1  -7 -17 5131.49  251.88  56
  -1  -6 -12 6604.07  206.72  56
  -1   7 -15  441.21  213.44  56
   0  -7 -12  852.86  209.09  56
   0  -6  -810285.32  195.65  56
   0   8 -16 1526.97  276.89  56
   1  -8 -14 1959.50  270.90  56
   1  -7  -910438.85  217.68  56
   1  -5  -3 7621.52  163.95  56
   1   8 -12 3994.68  244.09  56
   2  -8 -11  412.59  229.60  56
   2   3   2   80.14  104.93  56
   2   6  -3 1257.43  151.87  56
   3  -8  -9  902.89  231.67  56
   3  -7  -5 6345.10  196.02  56
   3  -5   0 1360.65  151.64  56
   3   3   3 7126.14  176.21  56
   3   4   227335.11  254.50  56
   4  -7  -4 1875.14  200.63  56
   5  -6  -1 3709.33  191.88  56
   5  -5   1 5285.06  189.52  56
   5   4   3 1926.03  160.72  56
   6  -6  -1 1807.69  207.28  56
   6   4   3 5368.15  204.56  56
   8   4   2  346.32  265.35  56
  -1  -4  -631462.85  246.83  56
  -1   5  -8  550.48   98.41  56
  -1   6 -11 1584.36  140.88  56
   0   4  -3  180.29   93.37  56
   0   7 -11 9013.73  174.50  56
   1  -8 -13  172.48  164.22  56
   1   6  -5  529.01  107.82  56
   1   7  -8  374.04  125.27  56
   2   5  -1 8771.72  142.61  56
   2   7  -6  600.93  124.81  56
   3  -6  -212683.83  167.68  56
   3   8  -8 1284.91  163.71  56
   4   5   1 6347.52  143.65  56
   4   6  -1 3256.30  140.76  56
   4   8  -7 1230.57  184.36  56
   5   7  -3 1096.47  160.51  56
   6   7  -3 1458.00  182.17  56
  -4  -1 -18 5793.79  349.20  56
   9   2   3 1634.84  398.90  56
  -4  -2 -20  523.85  281.74  56
  -4   3 -25 2978.81  450.63  56
  -4   3 -24   25.39  425.23  56
   6  -3   4 9283.50  239.44  56
   8  -3   3 1382.84  276.60  56
  -3  -5 -22  596.92  276.35  57
  -3  -5 -21 3579.33  256.57  57
  -3  -4 -16 8286.44  227.18  57
  -3  -3 -1318866.74  273.73  57
  -3   3 -1320414.72  316.77  57
  -3   4 -16 8649.64  261.49  57
  -3   5 -22  850.24  325.06  57
  -3   5 -21 3216.79  297.89  57
  -2  -6 -17  428.75  208.33  57
  -2   3  -8 1695.14  154.84  57
  -2   6 -17  466.91  227.47  57
  -1  -7 -16  187.09  233.36  57
  -1  -6 -11 1756.36  181.99  57
  -1  -5  -8  532.11  133.58  57
  -1   4  -635299.61  285.54  57
  -1   7 -16   96.04  247.08  57
   0  -7 -11 9791.16  216.98  57
   0  -5  -5 8570.40  173.00  57
   0  -4  -3  649.79  136.11  57
   0   5  -5 8385.59  172.99  57
   1  -7  -8  493.48  176.42  57
   1  -6  -5  484.11  151.24  57
   1  -4  -1 1789.93  137.49  57
   1   4  -1 1533.11  134.96  57
   1   8 -13   65.82  234.37  57
   2  -8 -10 1641.85  235.05  57
   2  -7  -6  757.86  173.12  57
   2  -6  -3 1477.85  155.13  57
   2  -5  -110629.48  177.77  57
   2   8 -10 2162.59  233.38  57
   3  -8  -8 1550.27  230.32  57
   3  -3   3 7175.19  176.78  57
   3   5   0 1467.59  158.23  57
   3   6  -214887.30  208.11  57
   4  -8  -7 1356.92  257.45  57
   4  -6  -1 3165.74  181.28  57
   4  -5   1 6892.86  175.85  57
   5  -7  -3 1557.15  218.10  57
   5  -4   3 1889.07  152.24  57
   5  -3   4  470.24  145.68  57
   5   3   4  656.15  159.54  57
   6  -7  -3 1553.74  253.62  57
   6  -4   3 5029.27  193.42  57
   6   3   4 9196.86  214.62  57
   7  -6  -1 2226.92  249.14  57
   7  -5   1 1653.29  218.96  57
   7   5   1 1786.02  231.42  57
   7   6  -1 2319.69  260.11  57
   8  -4   2  120.19  230.86  57
   8   3   3 1097.33  242.82  57
  -2   4 -10 9016.19  170.27  57
  -2   5 -13  222.40  113.60  57
  -1   7 -17 5080.76  198.13  57
   0   6  -8 9943.02  161.10  57
   0   7 -12  920.89  150.58  57
   1   5  -3 6823.42  131.76  57
   3   7  -5 5569.57  146.00  57
   4   7  -4 1576.47  147.96  57
   5   6  -1 2899.72  153.50  57
   7   1   5 4664.96  327.15  56
  -4  -3 -25 3067.49  386.12  57
  -4  -3 -24   55.33  364.57  57
  -4   2 -20  631.71  303.74  57
  -3  -5 -20 1362.24  245.53  58
  -3  -4 -15  396.72  170.21  58
  -3  -2 -11  682.80  148.28  58
  -3   5 -23 2572.51  336.27  58
  -2  -6 -16 1862.36  212.79  58
  -2  -5 -12  441.81  155.74  58
  -2   6 -18 6166.88  273.41  58
  -1  -7 -15  313.02  218.41  58
  -1  -3  -4  496.91  122.89  58
  -1   6 -12 6764.87  214.89  58
  -1   7 -18  252.60  284.71  58
   0  -8 -16 1271.10  272.47  58
   0  -6  -7  106.55  151.71  58
   0   3  -2 1891.22  121.47  58
   1  -8 -12 3635.90  244.67  58
   1   2   1   84.60  117.24  58
   1   7  -910820.39  218.08  58
   1   8 -14 1691.08  272.79  58
   2  -8  -9  924.44  229.14  58
   2  -3   2  229.03  101.51  58
   2   7  -7 8229.30  205.80  58
   2   8 -11  178.38  229.94  58
   3  -7  -4 1154.86  171.24  58
   3  -4   227414.72  254.71  58
   3   8  -9  786.62  232.16  58
   4  -7  -3 4436.05  211.54  58
   4   8  -8 2057.00  262.87  58
   5  -6   0  382.30  162.10  58
   5   5   1 5963.90  204.23  58
   5   7  -4  834.15  224.34  58
   6  -6   0 3518.92  217.06  58
   6   5   1 1883.15  203.15  58
   6   6  -1 2060.70  214.51  58
   6   7  -4 2421.13  258.21  58
  -2   6 -19  797.70  186.39  58
  -1  -2  -3 2894.19  121.49  58
   1   3   0 2756.56  104.75  58
   1   6  -612868.53  166.20  58
   2  -4   1 3077.31  111.94  58
   2   6  -412831.88  166.11  58
   3  -8  -7  430.74  161.64  58
   4  -8  -6  733.28  180.40  58
   8  -2   4 2364.16  304.99  58
   9  -2   3 1540.02  387.80  58
  -4  -3 -23 3107.06  337.82  58
  -4  -2 -19 4226.85  281.13  58
  -3  -5 -19 2182.66  266.25  58
  -2   1  -6 2681.88  195.69  58
   6  -2   5 2035.57  198.05  58
   7  -4   3 1670.69  238.41  58
   7  -3   4 1269.37  209.90  58
  -4  -3 -22 2579.75  277.69  59
  -3  -5 -18  621.21  211.54  59
  -3  -3 -12 2224.89  181.64  59
  -3   4 -17 1578.20  218.01  59
  -2  -6 -15  993.49  212.42  59
  -2  -4  -9  274.49  137.84  59
  -2   2  -7 2385.75  147.59  59
  -2   5 -14 1189.52  200.28  59
  -2   6 -20  303.33  261.16  59
  -1  -7 -14  507.71  207.66  59
  -1  -6 -10 6675.76  183.06  59
  -1  -5  -7 2231.92  142.00  59
  -1   5  -923205.03  260.29  59
  -1   6 -13  289.88  186.57  59
  -1   7 -19 1502.56  289.48  59
   0  -8 -15 -102.57  267.13  59
   0  -7 -10  198.39  175.08  59
   0   2  -1  117.00  118.52  59
   0   5  -6 1722.92  143.95  59
   0   6  -9  757.85  156.42  59
   0   7 -13  150.97  205.63  59
   1  -8 -11  695.91  232.16  59
   1  -7  -7  705.24  174.44  59
   1  -6  -4  882.99  150.89  59
   1  -5  -2  637.26  130.70  59
   1   7 -10  815.57  181.10  59
   1   8 -15  425.14  269.26  59
   2  -7  -5 1927.03  180.94  59
   2   1   321140.15  339.64  59
   2   4   031532.80  261.50  59
   2   8 -12 2281.72  254.26  59
   3  -6  -1 1625.70  151.73  59
   3   6  -3 1659.69  157.26  59
   3   7  -6 1632.88  195.16  59
   3   8 -10 2961.71  270.19  59
   4  -4   3 5837.80  180.00  59
   4  -3   4 7879.27  187.84  59
   4   4   2  377.15  128.62  59
   4   6  -2  581.41  173.62  59
   4   7  -5 1524.80  200.40  59
   4   8  -9  410.07  258.84  59
   5  -7  -2 4008.45  231.39  59
   5  -5   2 8714.93  206.68  59
   6  -7  -2  493.49  247.44  59
   6  -5   2  284.56  185.21  59
   7  -6   0  471.90  243.26  59
   7   4   2 2457.17  211.51  59
   7   6  -2 1628.92  260.48  59
   8  -5   1  503.69  267.94  59
  -2  -5 -1116063.01  193.93  59
  -1  -4  -5  579.48  102.84  59
  -1   7 -20  140.17  204.19  59
   0  -8 -14 3219.41  201.01  59
   0  -5  -4  149.53   93.84  59
   0  -1   0  141.30   91.72  59
   2  -8  -8 3775.89  176.96  59
   2   5  -2 1615.87   99.66  59
   3  -5   110022.02  159.75  59
   4  -6   012275.82  176.74  59
   4   5   0 4876.69  135.46  59
   7  -1   5 3780.78  387.45  57
  -4   1 -18 4453.22  449.06  58
  -4   2 -21 1767.75  330.64  59
  -3  -1 -10 6301.74  265.72  59
   3  -2   4 3407.41  164.86  59
   3   1   4 5155.46  207.90  59
   5  -2   512327.05  274.37  59
  -4  -3 -21 2209.18  244.31  60
  -3  -5 -17 7364.95  245.81  60
  -3  -4 -14 5133.86  188.91  60
  -3   3 -14  993.68  186.87  60
  -3   4 -18 1081.50  211.67  60
  -2  -6 -14 6931.79  209.79  60
  -2  -3  -736668.34  318.23  60
  -2  -2  -6 8216.04  194.35  60
  -2   4 -11 2689.04  160.65  60
  -2   6 -22 4812.90  322.34  60
  -2   6 -21  317.24  299.79  60
  -1  -7 -13 8493.95  239.87  60
  -1   3  -545044.99  332.77  60
  -1   4  -7  347.08  143.65  60
   0  -7  -9  667.92  175.40  60
   0  -6  -6 3478.63  164.38  60
   0  -3  -128237.97  259.13  60
   0   4  -450653.95  317.30  60
   0   7 -14  293.77  208.13  60
   1  -8 -10 3614.68  242.72  60
   1   5  -4 1523.05  134.41  60
   1   8 -16 4178.55  306.16  60
   2  -6  -2  756.72  146.69  60
   2  -5   0 1423.08  134.57  60
   2  -2   3 3217.86  145.24  60
   2   7  -8  791.27  174.95  60
   2   8 -13  813.39  264.53  60
   3  -8  -6 4099.03  240.31  60
   3  -7  -3 1950.78  175.53  60
   3   4   1 4744.32  157.60  60
   3   5  -110614.00  198.48  60
   3   8 -11  400.07  260.14  60
   4  -8  -5  729.24  241.47  60
   4  -7  -2  921.74  193.28  60
   4  -5   2 1767.63  150.66  60
   4   2   428503.72  319.61  60
   4   3   312048.17  209.66  60
   5   4   212955.33  215.63  60
   5   6  -2 6072.39  221.33  60
   5   7  -5 2722.49  232.37  60
   6   4   2  317.48  174.73  60
   6   6  -2  508.50  220.13  60
   6   7  -5  477.47  253.03  60
   7  -5   2 5843.16  243.06  60
   7   5   0  450.95  223.11  60
   8   4   1 2437.03  253.25  60
  -2   5 -1510906.15  200.94  60
  -1  -6  -9  461.60  107.13  60
  -1   6 -14 2233.93  142.33  60
   0  -8 -13  843.77  168.37  60
   0  -4  -2  241.61   90.73  60
   1  -7  -6  346.89  124.28  60
   1  -4   0 1536.31  101.65  60
   1  -3   129625.31  253.94  60
   1   4  -234729.09  251.89  60
   1   6  -7  778.08  112.21  60
   2  -7  -4  936.22  125.94  60
   2   6  -5 2214.39  120.26  60
   4   8 -10 1196.38  186.04  60
   4  -1   5 5848.19  304.07  59
   5   1   520123.65  374.41  60
  -4  -2 -18 9099.81  323.84  60
  -3   2 -1216987.65  337.77  60
   6   1   5 1150.14  198.75  60
   7   2   4  525.36  221.12  60
   7   3   3 1711.98  221.81  60
  -4  -3 -20   82.49  227.44  61
  -3   4 -19 1093.63  246.94  61
  -2  -7 -19 3515.08  285.50  61
  -2  -5 -10 3095.08  172.50  61
  -2  -4  -823975.28  252.04  61
  -2   3  -9 1930.81  154.56  61
  -1  -7 -12  531.60  208.43  61
  -1   5 -10  364.79  167.18  61
   0   6 -10 6005.01  181.11  61
   0   7 -15 7174.50  240.80  61
   1  -8  -9  412.22  217.14  61
   1   7 -11   49.64  187.39  61
   2  -8  -7  466.55  215.93  61
   2   3   116611.30  210.86  61
   2   8 -14 3423.83  281.08  61
   3   7  -7  743.31  200.33  61
   3   8 -12 1867.01  264.44  61
   4   6  -3 4042.31  190.13  61
   4   7  -6  882.69  198.68  61
   5  -7  -1 2722.23  225.91  61
   5  -6   1 3363.75  192.51  61
   5   5   0  627.87  173.28  61
   6  -7  -1 1088.97  246.18  61
   6  -6   1 1912.84  209.54  61
   6   5   0 5221.64  216.52  61
   7   6  -3 1135.86  256.99  61
  -2  -7 -18  348.49  194.12  61
  -2  -6 -13  388.17  128.77  61
  -1  -5  -6  204.35   96.94  61
   0  -8 -12 3294.16  181.29  61
   0  -7  -8  -39.71  129.41  61
   0   5  -728367.94  231.56  61
   1  -6  -3  888.15  111.44  61
   2   7  -9  564.19  125.12  61
   3  -8  -5  886.35  163.68  61
   3  -6   0   56.99   98.98  61
   3   3   2 4348.32  132.44  61
   3   6  -4  940.14  109.18  61
   4  -8  -4 2839.10  168.46  61
  -4  -1 -17 1640.98  294.10  60
  -4   2 -22 7611.46  442.04  61
   8   1   4 8024.45  362.46  61
   9   1   3  271.23  392.73  61
  -3  -6 -21  566.84  304.23  62
  -3  -5 -16 1459.79  189.89  62
  -3  -4 -13 3136.85  179.47  62
  -3  -3 -11  884.71  145.32  62
  -3   3 -15 1388.35  189.78  62
  -3   4 -20 7187.25  286.62  62
  -2  -7 -17 1081.24  256.85  62
  -2   4 -1210135.39  227.52  62
  -2   5 -16  592.39  198.11  62
  -1  -6  -8 3869.48  167.39  62
  -1   1  -321476.30  360.95  62
  -1   2  -4 8449.41  193.26  62
  -1   6 -15  892.79  188.46  62
   0  -6  -5  832.31  154.63  62
   0  -5  -324444.97  233.33  62
   0   7 -16  441.58  241.43  62
   1  -7  -5 8977.23  209.41  62
   1  -5  -115178.40  195.66  62
   1  -1   2 1351.27  143.76  62
   1   7 -12  532.58  209.10  62
   2  -6  -1 2332.05  156.97  62
   2   2   2 4533.49  154.79  62
   2   5  -318302.13  209.84  62
   2   8 -15  536.08  292.65  62
   3  -7  -2 2028.84  176.78  62
   3  -4   3 1666.65  137.58  62
   3   2   3  638.49  113.43  62
   3   8 -13  588.77  287.70  62
   4  -7  -1 2800.20  204.11  62
   4  -6   1 3596.95  184.24  62
   5  -4   4  954.25  144.45  62
   5   3   3 4938.36  185.50  62
   5   6  -3 2003.83  209.09  62
   5   7  -6 2211.58  231.31  62
   6  -4   4 6056.95  208.13  62
   6   3   3 6159.74  193.28  62
   6   6  -3 3450.95  231.40  62
   6   7  -6 1512.60  259.97  62
   7  -6   1 2437.11  252.99  62
   8  -4   3 4415.40  278.76  62
   8   3   2  515.10  231.89  62
  -1  -8 -16 3818.65  234.59  62
  -1  -7 -11   -4.45  146.77  62
  -1  -3  -315850.31  195.02  62
  -1   5 -11  253.89  110.84  62
   0  -8 -11   80.63  166.20  62
   0   6 -11   30.70  105.15  62
   0   7 -17  648.32  172.71  62
   1  -8  -8 2111.95  152.07  62
   1   5  -520088.22  193.11  62
   1   6  -8 3488.83  124.57  62
   2  -8  -6 1095.23  144.70  62
   2  -7  -3 7836.68  160.67  62
   2  -4   2 2557.34  109.60  62
   2   6  -6 2757.67  120.32  62
   2   7 -10  840.42  145.95  62
   3   7  -8  920.67  145.47  62
   4   4   1 3888.93  121.76  62
   4   5  -1 6224.19  141.60  62
   4   7  -7 3757.37  157.38  62
   5  -8  -3  427.84  179.11  62
   7   5  -1 1277.68  163.65  62
   7  -2   5 8349.50  331.27  62
  -4  -3 -19 6537.34  320.93  62
  -4  -2 -17 1230.12  258.46  62
  -4   2 -23 1451.37  381.61  62
  -3  -2 -1020234.08  324.08  62
   4  -2   5 1557.06  177.10  62
   8   2   3 6004.47  292.35  62
   9   2   2 1289.90  349.44  62
  -4  -4 -23  823.65  303.06  63
  -4  -4 -22 5183.00  305.14  63
  -3  -6 -20 6145.73  305.26  63
  -3  -6 -19  745.44  261.31  63
  -3  -5 -15  373.95  185.03  63
  -3   4 -21  781.25  252.58  63
  -2  -7 -16  427.31  239.59  63
  -2  -6 -12 5122.36  203.24  63
  -2  -5  -9 1065.86  163.49  63
  -2   5 -17 1953.45  204.93  63
  -1  -8 -15  629.13  271.03  63
  -1  -4  -4 3861.13  154.22  63
  -1   4  -8 7916.21  180.31  63
  -1   6 -16 7878.05  250.38  63
   0  -7  -712860.30  227.89  63
   0   3  -344001.23  313.35  63
   0   4  -5 1409.77  143.87  63
   0   7 -18   23.31  261.30  63
   1   3  -130996.16  266.79  63
   1   7 -13 8580.12  240.42  63
   2  -5   110584.13  177.95  63
   2   4  -1 3659.49  148.08  63
   3  -8  -4  325.62  224.47  63
   3  -5   2 3807.24  167.76  63
   3  -3   4 1110.41  133.73  63
   3   4   0  321.64  128.10  63
   3   5  -2 4158.00  171.54  63
   4   6  -4 9884.57  214.75  63
   5  -5   3 2525.26  175.85  63
   5   2   4 1468.94  146.02  63
   5   7  -7   68.27  225.56  63
   6  -5   3 2765.25  203.96  63
   6   2   4 5653.35  200.68  63
   7   4   1 3972.77  216.80  63
   7   6  -4  218.07  250.32  63
  -1   6 -17   71.51  154.75  63
   0   5  -8   85.85  100.06  63
   1  -2   245708.10  368.67  63
   2  -3   322305.87  232.69  63
   3   6  -5 2157.17  116.39  63
   4  -8  -3 1301.72  161.15  63
   5  -7   0  640.53  155.90  63
   5   5  -1 4683.79  147.41  63
   6  -7   0 2177.36  181.78  63
   6   5  -1 1456.11  145.44  63
  -4   2 -24   22.35  431.22  63
  -4   2 -25 1472.07  441.97  63
   5  -3   510759.93  256.28  63
   6  -3   5 1940.38  222.03  63
   7  -4   4  359.08  235.36  63
   8  -3   4 6176.57  324.09  63
   8   4   0 1632.17  299.25  63
  -4  -4 -21  995.85  267.50  64
  -4  -3 -18 3232.41  226.30  64
  -3  -6 -18  275.33  245.30  64
  -3  -5 -14 1131.17  190.35  64
  -3  -4 -12 7048.49  204.85  64
  -3   3 -16 1620.68  191.09  64
  -3   4 -22   74.20  280.27  64
  -2  -7 -15 6399.77  266.04  64
  -2  -6 -11 1117.39  186.03  64
  -2  -4  -7 2793.59  159.66  64
  -2  -3  -6 1092.38  152.30  64
  -2   3 -10 2251.15  161.19  64
  -2   4 -13  542.88  172.63  64
  -2   5 -18  854.54  234.07  64
  -1  -8 -14 2091.30  277.27  64
  -1  -7 -10  869.42  184.57  64
  -1  -6  -7  800.05  159.08  64
  -1  -5  -522133.28  229.76  64
  -1   3  -6 1110.21  125.10  64
  -1   5 -12 1497.08  167.47  64
   0  -8 -10 3249.34  244.15  64
   0  -6  -411193.91  200.13  64
   0  -4  -1   12.82  129.63  64
   0   6 -12 3460.53  194.88  64
   0   7 -19 4946.01  296.20  64
   1  -8  -7  591.07  204.33  64
   1  -7  -4  682.86  176.24  64
   1  -6  -219240.76  226.20  64
   1   4  -3 4498.59  154.94  64
   1   6  -9  362.53  152.54  64
   1   7 -14  437.83  207.39  64
   2  -8  -5 1086.00  203.95  64
   2   7 -11 7306.95  229.83  64
   3  -7  -1 4530.12  186.75  64
   3   7  -9 6262.54  224.69  64
   4  -5   3 8297.18  186.78  64
   4  -4   416759.15  235.70  64
   5  -6   2 6153.32  205.92  64
   5   4   1 3870.90  171.72  64
   5   6  -4  610.24  200.02  64
   6  -6   2  299.95  201.90  64
   6   4   1 3171.24  188.95  64
   6   6  -4 3540.51  237.13  64
   7  -5   3 1593.03  223.63  64
  -1   6 -18  820.19  155.97  64
   0   7 -20  150.75  198.63  64
   1  -4   1 1362.33  101.18  64
   2  -9  -8  345.45  188.85  64
   2  -7  -2  516.04  123.87  64
   2   6  -7 1303.57  114.59  64
   3  -6   1 1623.21  111.54  64
   4  -7   0 1412.26  146.92  64
   5  -8  -2 2246.13  185.27  64
   5   7  -8 1150.88  166.03  64
  -4   1 -19 9156.35  479.08  63
  -4   2 -26 4119.01  535.30  64
  -3   1 -11   87.46  205.62  64
  -3   2 -13 4056.33  230.30  64
  -3   4 -23 1041.73  351.30  64
  -4  -4 -20  184.24  260.38  65
  -3  -6 -17  895.47  247.98  65
  -3  -3 -10 3637.63  172.93  65
  -3   4 -25  563.40  327.64  65
  -3   4 -24 5280.54  351.60  65
  -2  -7 -14  713.69  225.27  65
  -2   2  -835873.03  374.75  65
  -2   5 -19 7590.26  267.27  65
  -1  -8 -13   48.36  240.45  65
  -1  -7  -910367.15  223.69  65
  -1  -2  -247362.96  381.58  65
  -1  -1  -2 1327.96  141.65  65
  -1   4  -9  931.36  142.36  65
  -1   6 -19  469.13  249.76  65
   0  -8  -9  752.95  211.00  65
   0  -7  -6  807.90  183.06  65
   0  -5  -2  798.24  134.05  65
   0  -3   0  146.41  108.44  65
   0   6 -13 1222.54  186.08  65
   1  -5   0 3371.03  145.17  65
   1   5  -6  306.61  136.48  65
   1   7 -15  315.63  221.54  65
   2  -6   013395.08  203.25  65
   2   5  -4 1762.29  138.90  65
   2   7 -12  224.40  206.42  65
   3  -8  -3 1043.79  228.13  65
   3   6  -6 9152.23  209.21  65
   3   7 -10  880.13  208.67  65
   4  -8  -2  206.18  220.65  65
   4  -6   2  373.57  166.70  65
   4   3   2  857.45  134.63  65
   4   5  -2 2041.94  156.68  65
   4   6  -5 1718.26  187.22  65
   7  -6   2 1953.05  254.36  65
   7   3   2 7137.79  217.95  65
   7   5  -2 5650.84  244.59  65
   7   6  -5 2630.57  260.49  65
  -2  -5  -8  353.85  120.46  65
  -2   5 -20  617.79  164.11  65
   0   5  -9 1416.91  119.97  65
   1  -8  -6 5909.45  168.60  65
   1   6 -10 6766.27  142.86  65
   2  -8  -4 5427.73  167.53  65
   3   5  -3 4331.60  132.11  65
   7   0   513343.90  594.26  61
  -4  -3 -17 1534.25  257.37  65
  -4  -2 -16 3391.46  247.06  65
   7  -3   5 2968.50  269.81  65
  -4  -4 -19 1598.84  239.99  66
  -3  -6 -16 6137.80  240.94  66
  -3  -5 -1312028.73  246.34  66
  -3  -4 -11 1081.07  173.37  66
  -3   3 -1712643.85  271.23  66
  -2  -7 -13  171.34  205.88  66
  -2  -6 -10 4087.98  199.09  66
  -2  -2  -5 1733.23  138.39  66
  -2   4 -1412039.75  237.44  66
  -2   5 -21 3077.53  276.87  66
  -1  -8 -12 4200.97  254.17  66
  -1  -6  -613778.94  212.93  66
  -1  -4  -3 4047.23  157.51  66
  -1   5 -1314862.48  235.42  66
  -1   6 -21  258.02  270.03  66
  -1   6 -20 7482.31  283.29  66
   0   2  -2  280.31  119.13  66
   0   4  -6 9567.62  182.38  66
   0   6 -14 6194.30  208.18  66
   1  -9  -9 3967.58  276.32  66
   1  -7  -3 4033.13  190.00  66
   1  -6  -1 1601.55  158.77  66
   1  -3   2 1515.32  121.94  66
   1   2   011117.24  203.75  66
   1   7 -16  191.57  240.09  66
   2  -9  -7 3452.75  275.84  66
   2   3   0 5473.25  150.35  66
   2   4  -2 2948.47  143.37  66
   2   6  -8 9442.91  190.77  66
   2   7 -13  149.87  202.74  66
   3   7 -11  172.45  199.84  66
   4  -3   5 4213.39  163.26  66
   4   4   017949.15  219.80  66
   5  -7   1 2505.10  228.00  66
   5  -5   4  558.94  165.54  66
   5   5  -2 8561.31  210.94  66
   5   6  -5 3772.17  211.86  66
   5   7  -9 4025.84  259.04  66
   6  -7   1 1129.51  251.16  66
   6  -5   4 5331.64  222.16  66
   6   5  -2  245.29  196.10  66
   6   6  -5 1013.02  227.65  66
   7   4   0  464.22  198.78  66
   8   3   1 1141.13  234.04  66
  -1  -5  -4 1129.64  105.22  66
   0  -8  -8 6215.79  177.23  66
   0  -7  -5 2953.91  140.60  66
   0  -6  -3 1443.94  117.04  66
   1   7 -17 4876.64  193.12  66
   2  -5   2 1455.63   99.09  66
   3  -7   0 1104.31  122.68  66
   3  -5   3 4544.23  134.65  66
   3   3   115785.45  198.79  66
   4   7 -10  925.05  165.74  66
   5  -8  -1  891.44  179.31  66
  -4  -1 -16 1708.30  307.22  65
  -2  -1  -5 8560.29  262.81  66
   8   4  -1 2427.48  299.55  66
  -4  -4 -18 6289.84  267.56  67
  -3  -6 -15  496.84  213.78  67
  -3  -5 -12 1926.78  198.12  67
  -3  -2  -9 6528.10  215.07  67
  -2  -7 -12  434.45  208.74  67
  -2  -4  -6 4683.07  165.00  67
  -2   3 -1133478.60  330.03  67
  -2   4 -15 2262.29  182.26  67
  -2   5 -24  355.22  302.66  67
  -2   5 -23 3941.33  316.87  67
  -2   5 -22  584.57  266.08  67
  -1  -8 -11  741.97  240.29  67
  -1  -7  -8  286.35  182.29  67
  -1  -3  -2 1588.09  123.78  67
  -1   5 -14  364.65  158.80  67
  -1   6 -22    4.50  287.16  67
   0   3  -4 2863.38  136.37  67
   0   6 -15  201.06  180.45  67
   1  -8  -5  459.97  202.85  67
   1   4  -4 3928.87  150.11  67
   1   5  -7 2274.29  140.33  67
   1   6 -11 1538.54  186.30  67
   1   7 -18  366.27  257.36  67
   2  -9  -6  531.72  264.53  67
   2  -8  -3  618.49  201.50  67
   2  -7  -1 5316.25  190.78  67
   2  -4   3 1551.74  136.09  67
   2   5  -5 3464.91  147.05  67
   2   7 -14  614.85  221.95  67
   3  -8  -2 6279.75  232.69  67
   3  -6   214684.15  208.98  67
   3  -4   4 1267.84  131.31  67
   3   4  -1 5073.93  157.93  67
   3   6  -7  758.06  180.36  67
   3   7 -12  873.20  221.06  67
   4  -8  -1 1052.15  222.45  67
   4  -7   1 2747.17  205.21  67
   4   6  -6 1132.91  174.95  67
   5  -6   3 1811.93  202.15  67
   5  -4   5 4524.97  176.85  67
   5   3   210715.46  218.33  67
   5   4   0  514.20  148.28  67
   5   7 -10 1586.00  266.67  67
   6  -6   3 3554.18  231.53  67
   6  -4   5 1608.52  183.17  67
   6   3   2  609.28  150.03  67
   6   4   0 8033.22  211.31  67
   7   2   3 2511.47  192.12  67
   7   5  -3 1285.69  231.00  67
   7   6  -6 1406.54  260.04  67
  -2  -6  -9  859.12  113.18  67
  -2  -5  -718067.85  205.68  67
  -1   3  -7 4588.31  125.00  67
   0   5 -10  209.35  111.00  67
   1  -9  -8  730.76  191.06  67
   1   1   142173.35  439.03  67
   2  -6   1 2379.91  117.65  67
   2   6  -9  846.45  112.36  67
   4   5  -3 6875.27  142.81  67
   4   7 -11 3687.16  178.78  67
  -4   1 -20  109.50  314.68  67
  -4  -3 -16 1790.91  263.30  67
  -3   3 -18  276.72  257.14  67
   4   2   310137.29  236.19  67
   8  -4   4 1742.51  331.63  67
  -4  -5 -21 2129.64  306.99  68
  -3  -6 -14 3872.22  232.73  68
  -3  -4 -1017592.26  256.90  68
  -3  -3  -924853.31  299.42  68
  -3   2 -14 4604.20  228.54  68
  -2  -3  -5 5856.29  180.57  68
  -1  -6  -5  730.66  160.13  68
  -1   2  -5  275.83  114.26  68
  -1   4 -1016900.02  229.05  68
   0  -5  -112548.37  187.64  68
   0  -4   046417.98  305.43  68
   0   6 -16 1427.05  219.48  68
   1  -7  -2  380.57  176.10  68
   1  -5   116201.01  203.52  68
   1   3  -2 1905.93  123.49  68
   1   6 -12 6701.08  206.70  68
   1   7 -19 1086.92  277.80  68
   2   7 -15 7157.39  264.98  68
   3  -9  -4  815.66  282.24  68
   3   5  -4 1674.70  158.33  68
   3   7 -13 5676.17  253.67  68
   4  -6   3 4091.98  187.08  68
   4  -5   4 3887.86  166.32  68
   5   6  -6 5082.13  220.86  68
   5   7 -11  292.94  261.45  68
   7  -6   3 1076.51  255.88  68
   7  -5   4  580.63  221.18  68
   9   2   1 4088.10  297.40  68
  -2  -7 -11 6954.60  181.91  68
  -1  -8 -10 3905.35  187.21  68
  -1  -7  -7  895.88  132.18  68
  -1   5 -15  943.06  139.44  68
   0  -9 -10   28.59  191.58  68
   0  -7  -4  102.19  128.28  68
   0   4  -7  432.49   98.85  68
   5  -8   0  214.04  179.20  68
   5   5  -3 2081.23  136.18  68
   6   5  -3 2492.59  152.03  68
   7   1   4 1579.96  263.60  68
  -4  -4 -17 1467.52  292.08  68
   4   1   416131.50  316.01  68
   8   2   2  390.45  253.02  68
  -4  -5 -20  228.93  299.52  69
  -3  -7 -17 3145.08  297.19  69
  -3  -5 -11  277.62  160.14  69
  -3   3 -19 2498.61  228.07  69
  -2  -6  -8 9441.72  199.49  69
  -2   4 -16 3144.60  190.20  69
  -1  -5  -3 7375.60  170.79  69
   0  -6  -2  605.69  154.57  69
   0   1  -161274.54  615.87  69
   0   5 -1117376.48  235.17  69
   0   6 -17  709.37  216.89  69
   1  -9  -7  127.74  267.05  69
   1  -8  -4  552.71  200.28  69
   1  -6   0  369.27  148.10  69
   1  -4   239679.31  292.36  69
   1   5  -8  560.57  133.80  69
   2  -8  -2  278.33  197.73  69
   2  -7   0 1108.27  176.19  69
   2  -2   445399.19  402.17  69
   2   2   1  353.46  112.52  69
   2   4  -3 1505.45  138.39  69
   2   5  -6 2008.40  141.49  69
   2   6 -10 4120.38  193.49  69
   2   7 -16  340.54  240.78  69
   3  -8  -1  962.87  214.11  69
   3  -7   1 4690.84  188.70  69
   3   7 -14  443.73  238.55  69
   4  -8   0 3202.85  234.08  69
   4  -4   5 1332.23  159.40  69
   4   4  -1 4410.61  157.56  69
   4   6  -7 3489.34  191.26  69
   4   7 -12  767.86  239.67  69
   5  -7   2 4088.10  235.87  69
   5   7 -12 1499.11  269.51  69
   6  -7   2  521.76  250.39  69
   7  -4   5 5796.37  239.64  69
   7   3   1 2589.95  191.52  69
   7   4  -1 3919.68  213.88  69
   8   4  -2  288.95  256.83  69
  -2  -8 -14 3517.83  209.18  69
  -1  -4  -235936.84  263.46  69
  -1   5 -16  317.90  134.51  69
   1   6 -13  137.58  131.28  69
   2   7 -17 1041.33  173.99  69
   4  -7   2  687.27  139.22  69
   5   6  -7  835.24  145.22  69
   7   5  -4  509.73  158.23  69
  -4  -2 -15 6036.82  315.94  69
  -4   1 -21 2721.53  405.51  69
  -3  -1  -937928.37  556.07  69
  -4  -5 -19 4499.58  339.23  69
  -4  -3 -1513090.18  339.90  69
   3  -2   5 8933.96  246.34  69
   5   2   3 6248.63  210.37  69
   6   2   3 7036.17  234.82  69
   9   1   2 7806.36  389.81  69
  -4  -4 -16 2254.78  216.61  70
  -3  -7 -16 1074.77  285.30  70
  -3  -6 -13 2219.13  229.31  70
  -3   3 -20 2491.11  229.26  70
  -2  -7 -10  894.85  215.37  70
  -2  -5  -6 1931.99  152.41  70
  -2  -4  -5 2673.01  162.47  70
  -2   2  -9  709.21  149.49  70
  -2   3 -12 1499.27  157.71  70
  -2   4 -17  429.11  200.01  70
  -1  -8  -9  277.18  225.40  70
  -1  -7  -6  324.14  184.13  70
  -1  -6  -4  908.51  157.17  70
  -1   4 -11 1436.60  146.10  70
   0  -9  -9   56.57  267.73  70
   0  -2   1  124.32  121.26  70
   0   6 -18 7144.45  247.03  70
   1  -9  -6  528.81  265.29  70
   1   4  -5  647.83  137.53  70
   2  -5   319157.83  215.77  70
   2  -3   4 4714.88  148.27  70
   2   7 -18  398.03  276.70  70
   3  -9  -3 1127.02  282.27  70
   3  -6   3 1565.76  153.55  70
   3  -5   4 1207.26  155.07  70
   3  -3   524977.35  285.22  70
   3   2   234888.57  327.71  70
   3   4  -225494.88  242.98  70
   3   5  -515026.78  213.36  70
   3   7 -15  449.03  235.72  70
   4   3   112794.50  206.90  70
   4   5  -4 4235.69  170.48  70
   4   6  -8 5556.54  198.54  70
   4   7 -13  160.26  251.33  70
   5  -6   4  653.97  195.51  70
   6   4  -1 3572.37  190.27  70
   8   3   0 7828.79  264.05  70
  -2  -8 -13  816.03  198.12  70
  -1   5 -17 9544.60  188.36  70
   0  -7  -310033.26  171.60  70
   0  -3   128124.94  249.19  70
   0   6 -19   49.76  151.59  70
   1  -8  -3  664.82  144.20  70
   1  -7  -1 6989.64  153.73  70
   1   6 -14 2271.38  143.68  70
   2  -6   2  861.73  107.80  70
   2   3  -115592.28  189.38  70
   2   6 -11  905.71  133.12  70
   2   7 -19 3488.91  209.47  70
   4   7 -14 1368.80  193.97  70
   5   4  -1 3357.09  127.48  70
   9   0   3 3226.84  512.88  69
  -4  -5 -18 2100.77  331.27  70
  -2   1  -755985.01  626.31  70
   5  -5   5 5028.79  232.45  70
   5  -2   612370.39  323.36  70
   8   1   3 1288.01  267.87  70
  -3  -7 -15  114.62  248.76  71
  -3  -6 -12 4887.15  211.02  71
  -3  -5 -10 2065.79  173.83  71
  -3  -4  -9 5561.14  208.07  71
  -3   2 -15  455.93  183.85  71
  -3   3 -21 5044.18  274.48  71
  -2  -6  -7 1417.60  165.13  71
  -2   4 -1811917.92  261.79  71
  -1  -8  -8 1982.49  215.58  71
  -1   3  -8  222.14  137.26  71
   0  -9  -8  229.67  266.43  71
   0  -8  -5  352.71  207.81  71
   0  -5   0  135.84  130.42  71
   0   3  -512466.49  192.07  71
   0   4  -827262.08  258.36  71
   0   5 -12  719.24  163.89  71
   0   6 -20  123.74  242.96  71
   1   5  -923242.81  250.76  71
   2  -8  -1  800.58  199.55  71
   3  -8   0   58.71  208.64  71
   3  -7   2 1830.07  177.57  71
   3   3   0  414.49  130.63  71
   3   7 -16 1219.06  274.07  71
   5  -8   1  821.16  255.16  71
   5  -3   6 6267.72  208.61  71
   5   3   1 8478.70  202.41  71
   5   5  -4  439.26  174.62  71
   5   6  -8 1666.78  206.21  71
   6  -6   4 3794.01  235.44  71
   6  -5   5 1101.53  200.28  71
   6  -3   6 1926.56  192.88  71
   6   3   1 3423.36  167.13  71
   6   5  -4 5601.61  220.79  71
   6   6  -8 2293.93  235.31  71
  -2  -7  -9  586.02  130.85  71
  -1   5 -18  218.10  134.43  71
   0  -6  -1  664.84  110.57  71
   0   6 -21  387.49  175.13  71
   1  -9  -5 2965.08  196.94  71
   1  -6   1 1503.50  116.66  71
   1  -5   2  727.97   96.64  71
   1   6 -15  845.96  134.11  71
   2  -7   1 4896.92  144.44  71
   2  -4   422066.95  217.05  71
   2   5  -718352.78  194.82  71
   2   6 -12 4707.33  150.55  71
   3  -9  -2  947.72  186.86  71
   3   6 -10 5920.61  154.46  71
   3   7 -17 3174.02  208.07  71
   4  -8   1  973.23  159.20  71
   4  -6   4 9244.87  169.06  71
   4   7 -15 3453.79  208.44  71
   5  -7   3 1138.32  159.43  71
   6  -7   3 1577.44  182.77  71
   7   5  -5 1651.98  163.21  71
   8   0   4 2465.31  390.29  70
  -4   1 -22 4423.98  423.20  71
   6  -2   6 2119.04  241.84  71
  -4  -5 -17 1021.81  285.83  71
  -4  -4 -15 3079.01  269.13  71
  -3   1 -12 1564.59  214.18  71
   6   1   410409.02  279.89  71
   8  -3   5  891.88  294.49  71
  -4  -3 -14 2804.00  203.94  72
  -3  -7 -14  584.50  249.00  72
  -3  -3  -8 1445.54  159.35  72
  -3   3 -24 1660.28  290.90  72
  -3   3 -23 3895.63  272.73  72
  -3   3 -22  307.09  242.74  72
  -2  -8 -12 1823.24  266.67  72
  -2  -3  -4 4602.54  157.17  72
  -2  -2  -446241.97  393.31  72
  -2   3 -13  219.80  142.51  72
  -2   4 -19  821.58  203.12  72
  -1  -7  -5 8143.85  213.93  72
  -1  -5  -2  647.61  139.16  72
  -1  -3  -131720.29  279.19  72
  -1   4 -1213744.79  217.34  72
  -1   5 -19 2316.97  230.92  72
   0  -9  -7 4255.14  280.19  72
   0  -4   1  418.07  133.88  72
   0   5 -13  512.34  157.19  72
   0   6 -23   95.24  279.06  72
   0   6 -22 5628.67  303.09  72
   1  -8  -2 9657.64  235.65  72
   1  -3   317332.66  220.96  72
   1  -2   3 2871.03  147.07  72
   1   3  -316811.77  208.08  72
   2  -9  -3 3397.47  269.73  72
   2   4  -423340.20  233.44  72
   3  -4   5 3572.72  154.56  72
   3   5  -6 2313.21  174.73  72
   4  -7   3 4540.44  212.42  72
   4  -5   5 2242.17  158.36  72
   4   5  -5 2303.87  159.19  72
   4   6  -9  260.53  177.55  72
   5  -4   6 6884.91  197.16  72
   6   6  -9  654.69  227.65  72
   7  -6   4  190.94  253.90  72
   7  -5   5 1862.54  235.45  72
   7   4  -2 2418.65  209.24  72
   8   4  -3 4591.83  269.66  72
  -3  -6 -11  602.19  137.04  72
  -2  -5  -5 3527.76  120.71  72
  -1  -8  -7  543.33  152.54  72
  -1  -6  -3  749.41  116.65  72
  -1  -2  -1  179.67   87.95  72
   0  -8  -4 7662.26  177.69  72
   0  -7  -2 1523.19  130.40  72
   0   2  -3 1986.61  111.07  72
   1  -7   0  844.71  126.46  72
   1   4  -630176.15  238.17  72
   1   6 -16 7216.90  187.29  72
   4   4  -2  272.86   90.13  72
   5   6  -9 3497.45  160.98  72
  -4  -2 -1410319.88  328.08  72
  -4   1 -23 3321.24  359.73  72
  -3  -2  -8 9732.48  262.63  72
  -3   3 -26   28.83  396.52  72
  -3   3 -25 2553.79  375.75  72
   5   1   4 1502.85  180.43  72
   9   2   0  284.68  332.18  72
  -4  -6 -19 1414.04  304.99  73
  -4  -5 -16 1399.46  236.67  73
  -3  -7 -13 5851.07  265.65  73
  -3  -5  -913612.64  233.12  73
  -3  -4  -8 5308.19  177.65  73
  -2  -8 -11  286.18  244.36  73
  -2  -7  -8  618.56  187.50  73
  -2  -6  -6 3010.76  169.88  73
  -2  -4  -423222.23  249.11  73
  -2   4 -21  824.25  231.94  73
  -2   4 -20  140.17  197.08  73
  -1  -4  -1 1662.81  145.54  73
  -1   5 -21 6600.47  251.75  73
  -1   5 -20   86.13  222.14  73
   0   5 -14  262.96  155.13  73
   1  -9  -4  997.97  246.96  73
   1  -4   3 4203.63  155.92  73
   1   2  -1  242.07  117.26  73
   1   6 -17   70.97  210.21  73
   2  -8   0 6276.33  219.26  73
   2  -6   3 1150.71  152.88  73
   2   5  -8  169.00  168.42  73
   2   6 -13  430.32  179.70  73
   3  -9  -1 1947.29  263.20  73
   3  -8   1 1153.15  213.44  73
   3  -6   4  923.23  145.45  73
   3   4  -3 2263.00  142.71  73
   3   6 -11  629.72  178.93  73
   4  -3   6  923.37  136.67  73
   4   6 -10 2668.78  212.55  73
   5  -8   2 2470.70  258.21  73
   5   4  -211480.36  200.93  73
   5   5  -5 4758.29  192.10  73
   6  -4   6 1049.11  180.20  73
   6   4  -2  316.00  171.04  73
   6   5  -5  997.13  203.18  73
   7   2   2 4867.46  210.79  73
   7   3   0  631.44  170.76  73
  -1   4 -13 1444.12  129.29  73
  -1   5 -22  398.99  174.98  73
   0  -9  -6  163.52  189.93  73
   0   4  -9   18.50   94.29  73
   2  -9  -2  683.97  186.64  73
   4  -8   2  394.14  153.67  73
   6   6 -10 1272.15  188.57  73
   7   5  -6 4261.54  177.75  73
   6   0   5 2897.91  329.35  71
  -4   1 -26 1734.08  512.74  73
  -4   1 -25 3263.72  460.44  73
  -4   1 -24   12.55  428.74  73
  -4  -4 -14 9302.21  302.59  73
  -3   2 -1616900.68  349.41  73
   2  -1   4 4222.94  221.87  73
   2   1   2 1378.07  161.51  73
   3   1   313917.84  283.36  73
   4  -2   6 2728.89  196.22  73
   8  -4   5 1185.59  334.19  73
   8   2   1 3988.41  267.46  73
   8   3  -1 1828.10  286.02  73
  -4  -6 -18 3947.24  312.57  74
  -4  -5 -15 8861.19  277.61  74
  -3  -6 -10 6366.31  221.78  74
  -2  -8 -10 1829.41  247.66  74
  -2   2 -1017658.62  282.80  74
  -2   3 -14 1440.09  179.15  74
  -2   4 -23  671.93  264.09  74
  -2   4 -22 8524.15  274.40  74
  -1  -9  -9 3663.82  284.42  74
  -1  -8  -6 6043.98  233.43  74
  -1  -7  -4  460.60  184.32  74
  -1   2  -648969.50  394.93  74
  -1   3  -939423.79  325.79  74
  -1   5 -25 1577.46  290.75  74
  -1   5 -24  154.49  287.52  74
  -1   5 -23 2961.36  263.72  74
   0  -8  -3 1009.03  209.57  74
   0  -6   0 8505.85  186.06  74
   0  -5   111177.65  182.75  74
   1  -8  -1  781.19  205.70  74
   1  -6   219155.01  224.85  74
   1   6 -18 1082.12  210.77  74
   2  -7   2  851.94  173.66  74
   2  -5   4 1481.60  137.46  74
   2   6 -14 6575.35  210.42  74
   3  -7   3 2414.22  177.55  74
   3  -5   515668.07  223.12  74
   3   5  -7 1391.03  156.23  74
   3   6 -12 4874.76  197.01  74
   4  -4   6 2329.36  165.95  74
   4   2   2  428.26  133.64  74
   4   3   010286.10  194.74  74
   4   5  -6 1926.29  155.78  74
   4   6 -11 3292.72  222.26  74
   5  -7   4  821.55  222.32  74
   5  -6   5 3734.98  213.33  74
   5   6 -10 3115.25  218.37  74
   6  -7   4 2409.56  262.07  74
   6  -6   5 1158.37  226.67  74
   7   4  -3 1720.71  202.33  74
   8   4  -4 1526.88  265.06  74
  -3  -7 -12 1038.96  180.72  74
  -2  -7  -7 8005.18  168.67  74
  -2   4 -24  -34.59  184.59  74
   0  -7  -1 4982.37  133.40  74
   0   5 -1512846.06  185.57  74
   1  -9  -3 1430.91  169.07  74
   1   6 -19  230.65  172.24  74
   2   6 -15 1127.83  154.57  74
   6   5  -6 1195.71  146.93  74
   6   6 -11 3077.00  196.70  74
   7  -3   6 7500.86  321.55  74
  -4  -6 -17  840.53  284.97  75
  -4  -5 -14 2769.93  233.41  75
  -4  -4 -13  487.16  208.03  75
  -4  -3 -13  109.19  176.15  75
  -3  -5  -8 1935.38  177.26  75
  -2  -8  -9  870.71  244.16  75
  -2  -6  -5 2554.17  173.53  75
  -2  -5  -4 1457.23  150.85  75
  -2   4 -26 5856.20  325.73  75
  -2   4 -25  876.61  300.48  75
  -1  -9  -8  757.43  275.44  75
  -1  -6  -218777.30  230.49  75
  -1  -5  -115335.01  203.18  75
  -1   1  -4  622.63  136.47  75
  -1   4 -14 5789.61  195.66  75
   0  -9  -5 1078.28  249.29  75
   0  -1   156637.47  580.09  75
   0   3  -611308.17  186.10  75
   1  -7   1 7376.31  201.21  75
   1  -5   3 7997.16  168.61  75
   1   4  -7  557.46  145.03  75
   1   6 -21  245.22  259.47  75
   1   6 -20 7055.41  272.70  75
   2  -9  -1 2136.79  266.45  75
   2  -8   1  642.96  199.88  75
   2   3  -2  453.93  108.51  75
   2   4  -5 2936.69  151.29  75
   2   5  -9 1050.73  158.67  75
   3  -9   0  523.50  260.54  75
   3  -8   2 6640.99  233.79  75
   3   3  -116477.63  217.40  75
   3   6 -13 2381.72  218.25  75
   4  -7   4 1789.41  201.08  75
   4  -6   5 1697.20  177.57  75
   4   4  -3 5626.74  180.37  75
   5  -8   3  574.81  253.59  75
   5  -5   6 4663.23  199.17  75
   5   3   0 1207.74  158.84  75
   5   5  -6 4720.56  192.74  75
   5   6 -11  316.17  233.25  75
   6  -5   6 1488.07  205.46  75
   6   2   2  577.64  150.88  75
   6   3   0 9087.11  200.34  75
   7   5  -7  173.17  225.75  75
  -1  -8  -5  648.72  147.41  75
  -1  -7  -3 4107.57  145.57  75
   0   4 -10 9873.94  162.53  75
   0   5 -16  932.66  137.88  75
   1   5 -12 1284.77  118.40  75
   1   6 -22   70.64  193.20  75
   2   6 -16 1842.63  158.05  75
   4   6 -12 3156.75  161.78  75
   5   0   5 9039.14  390.08  73
   8  -2   5 1114.10  433.04  73
   3  -1   539729.77  644.55  75
  -3  -3  -7 5018.32  211.39  75
  -3   2 -17 2991.14  246.10  75
   7  -6   5 3117.18  329.83  75
   7  -4   6 2583.26  268.62  75
  -4  -6 -16 1918.78  269.30  76
  -3  -7 -11  157.94  216.35  76
  -3  -6  -9 2820.40  206.47  76
  -3  -4  -7 1601.08  159.13  76
  -2  -7  -6  716.67  186.58  76
  -2  -4  -3 1604.66  151.31  76
  -2  -3  -324922.57  262.50  76
  -2   3 -1516250.41  267.32  76
  -1   4 -15  767.26  166.11  76
   0  -8  -2  216.49  203.07  76
   0  -4   2  295.64  129.49  76
   0  -3   2 1658.01  122.61  76
   0   5 -17 1840.30  192.71  76
   1  -9  -2  123.03  229.88  76
   1  -8   0  132.75  196.89  76
   1   3  -4  638.79  115.53  76
   1   6 -23  531.40  299.07  76
   2  -6   414237.18  210.70  76
   2  -4   5 2749.90  150.39  76
   2  -3   5 5796.91  176.96  76
   2   2   048477.18  365.60  76
   2   6 -17  595.23  211.43  76
   3   2   1 5025.13  157.86  76
   3   4  -4 1194.89  135.43  76
   3   5  -8 1736.28  163.44  76
   3   6 -14 3474.63  218.71  76
   4  -8   3 1419.38  225.31  76
   4  -5   6 1989.38  157.16  76
   4   5  -7 7156.55  182.58  76
   5   2   215487.71  239.81  76
   5   4  -3 2162.04  159.75  76
   5   6 -12 2508.71  244.42  76
   6   4  -3 5211.91  194.28  76
   6   5  -7 3922.12  216.72  76
   6   6 -12 1004.25  265.82  76
   7   3  -1 2236.94  179.79  76
   8   4  -5 1007.08  259.06  76
   9   1   1  580.63  280.71  76
  -2  -8  -8 3645.07  186.57  76
  -1  -9  -7   88.38  191.67  76
   0  -9  -4  -81.77  166.93  76
   0  -6   1  631.52  111.25  76
   2  -7   3 8226.73  160.66  76
   2   5 -10 2925.19  127.96  76
   3  -7   4 1049.07  122.17  76
   3  -6   5 1937.13  118.29  76
   4   6 -13  401.81  148.63  76
   5   5  -7  642.98  123.76  76
   6   6 -13  264.19  187.17  76
   7   5  -8  999.02  161.66  76
  -4  -1 -1514645.83  576.11  74
  -4  -2 -13  160.79  226.05  76
   7   1   3  856.53  217.09  76
   8   3  -2  610.13  274.99  76
   9   2  -1 3799.18  343.96  76
  -4  -6 -15 2756.20  276.31  77
  -4  -5 -13  236.85  201.23  77
  -4  -4 -12 5563.80  213.19  77
  -3  -8 -13  786.77  306.16  77
  -3  -7 -10 1000.17  222.46  77
  -3  -6  -8 4023.60  208.55  77
  -3  -5  -7 1409.31  172.48  77
  -3   2 -18 1971.67  193.24  77
  -2  -6  -413846.34  218.69  77
  -1  -8  -4  483.08  205.74  77
  -1  -6  -1 1830.77  165.65  77
  -1  -4   0 1582.51  139.40  77
  -1  -3   0 3013.44  135.16  77
  -1   3 -10   26.77  138.11  77
  -1   4 -1617164.48  248.60  77
   0  -7   0   58.23  163.04  77
   0  -5   2  854.42  131.74  77
   0   4 -11   34.09  134.56  77
   0   5 -18  132.66  185.52  77
   1  -7   2  435.28  175.78  77
   1  -6   3  957.45  155.27  77
   1  -4   4 3982.52  152.25  77
   1   4  -8 8703.08  177.22  77
   1   5 -1315765.66  224.37  77
   2  -9   0  272.21  260.03  77
   2  -8   2  384.48  194.67  77
   2   6 -19  624.48  243.77  77
   2   6 -18 6252.94  249.38  77
   3  -9   1 2381.30  264.57  77
   3  -4   618853.21  237.80  77
   3  -3   6 4566.89  173.45  77
   3   6 -15  643.56  210.65  77
   4   6 -14 4880.91  243.73  77
   5  -7   5 3059.30  233.38  77
   5  -6   6 4241.94  217.66  77
   5   6 -13 3742.13  251.21  77
   6  -7   5  604.03  255.60  77
   7  -5   6 5298.93  260.28  77
   7   4  -4  286.30  195.67  77
  -2  -5  -317229.22  190.83  77
  -1  -7  -2  325.20  130.43  77
   0   5 -19 9371.45  199.69  77
   1  -3   4  538.12   84.02  77
   2  -5   5 3579.24  115.51  77
   2   4  -6 4335.83  123.62  77
   2   6 -20  241.87  170.83  77
   3  -8   3  728.40  162.38  77
   3   5  -913311.76  172.04  77
   3   6 -16 5753.76  178.50  77
   4   5  -8 2251.91  121.34  77
  -4  -3 -12 2678.80  241.32  77
  -3   1 -1324337.58  441.13  77
   7   2   1 5325.19  239.49  77
   8   1   2  113.40  250.79  77
  -4  -6 -14 4775.21  269.49  78
  -3  -8 -12 1700.49  289.09  78
  -3  -2  -7 1691.08  179.10  78
  -2  -7  -5 2723.10  194.51  78
  -2  -2  -3 3212.36  152.83  78
  -2   2 -11 2868.25  173.21  78
  -2   3 -16  420.65  170.36  78
  -1  -5   0 3454.68  149.46  78
   0  -9  -3 3157.15  246.02  78
   0  -8  -1  976.07  208.54  78
   0  -2   2  128.29  119.82  78
   0   2  -438493.05  334.68  78
   0   3  -739716.58  304.77  78
   0   5 -20  184.37  214.75  78
   1  -9  -1 2515.58  235.23  78
   1  -8   1  847.50  203.06  78
   1   5 -14  401.93  153.50  78
   2   5 -1117683.03  228.28  78
   2   6 -22 4659.53  295.22  78
   2   6 -21  330.41  273.21  78
   3  -5   6 2596.35  169.13  78
   3   4  -5 3563.28  150.01  78
   3   6 -17  918.86  244.06  78
   4  -8   4 3167.06  230.90  78
   4  -7   5 1407.68  201.55  78
   4  -6   6 1021.60  176.58  78
   4   3  -112308.82  200.45  78
   4   4  -416850.91  223.88  78
   4   6 -15 2985.27  253.23  78
   5  -8   4  339.54  273.38  78
   5  -4   7  284.19  150.65  78
   5   5  -8 1322.40  178.88  78
   5   6 -14 1500.49  244.93  78
   6  -6   6  586.47  226.86  78
   6   3  -1 3561.86  166.28  78
   6   4  -4 6349.17  201.80  78
   6   5  -8 4849.88  222.37  78
   7   5  -9 2047.24  266.20  78
   8   2   0 2527.13  217.03  78
   8   4  -6  339.04  256.34  78
  -4  -5 -12 1945.93  157.90  78
  -3  -7  -9 5720.79  180.15  78
  -3  -4  -616986.02  211.09  78
  -1   4 -17  224.46  115.10  78
   0   5 -21 3047.86  169.12  78
   1  -5   4 1320.34   99.45  78
   2   3  -322793.49  216.17  78
   5   4  -4  900.49  107.78  78
   5   6 -15  271.66  192.61  78
  -3   2 -19 1130.14  259.62  78
  -2  -1  -4 4832.85  220.07  78
   5  -3   7  870.86  195.04  78
  -4  -7 -15 3927.12  311.03  79
  -4  -6 -13  508.85  229.61  79
  -4  -4 -11 4069.51  207.42  79
  -3  -8 -11  733.67  282.24  79
  -3  -6  -7  637.07  197.25  79
  -3  -3  -6 4430.96  193.24  79
  -2  -6  -3 1068.54  166.68  79
  -2   3 -17 2970.90  185.92  79
  -1  -8  -3  521.37  213.98  79
  -1  -2   010846.93  208.16  79
  -1  -1  -147396.69  480.95  79
  -1   2  -7  486.92  116.19  79
  -1   3 -11  894.50  140.32  79
  -1   4 -18 2435.49  197.84  79
   0  -7   1 5742.27  184.20  79
   0  -6   2  616.47  154.38  79
   0   4 -1214461.34  210.61  79
   0   5 -25 4438.99  293.32  79
   0   5 -24  366.17  276.66  79
   0   5 -23 3766.84  258.43  79
   0   5 -22  -63.72  243.63  79
   1  -1   319729.12  347.48  79
   1   2  -250133.41  366.29  79
   1   5 -15 1076.27  185.39  79
   2  -9   1 1865.88  263.22  79
   2  -7   4 1067.33  178.40  79
   2  -2   5 1781.66  133.13  79
   2   5 -12  292.70  159.81  79
   3  -9   2  881.25  259.99  79
   3  -7   5 6142.39  197.80  79
   3   3  -2 5974.01  167.25  79
   3   5 -10 1802.85  165.72  79
   3   6 -19  658.81  261.42  79
   3   6 -18  455.65  240.07  79
   4  -4   7 4211.16  183.64  79
   4   5  -9   -4.52  176.61  79
   4   6 -16 2247.31  244.56  79
   5  -5   7  516.12  176.88  79
   5   3  -1 8215.55  195.26  79
   5   6 -16 2126.41  280.27  79
   6  -4   7 6144.72  225.65  79
   6   5  -9   13.29  199.96  79
   7   3  -2 6731.30  204.41  79
   7   4  -5 5852.06  218.99  79
   7   5 -10 3067.57  269.26  79
   8   3  -3 1267.60  227.93  79
  -3  -5  -6 2337.17  140.12  79
  -2  -7  -4  924.20  136.71  79
  -2  -4  -2 2592.23  117.43  79
  -1  -7  -1 6241.43  156.39  79
  -1  -6   0  213.59  108.78  79
   0  -9  -2  716.47  167.72  79
   1  -9   0  725.21  162.66  79
   1  -7   3 4113.89  141.51  79
   1   3  -546027.64  301.75  79
   1   4  -9  693.93  101.03  79
   2  -8   3  742.80  142.11  79
   2  -6   5 2503.19  121.12  79
   2   4  -7 2692.76  114.53  79
   3   6 -20 5932.03  223.24  79
   4   6 -17 1021.33  172.41  79
   5   5  -9 6147.97  154.81  79
  -4   0 -1810044.85  670.97  76
   9   0   2 1371.94  406.28  79
  -3   2 -2012418.94  341.80  79
  -2   1  -8 7588.58  255.08  79
   7  -6   6 1702.41  330.59  79
  -4  -7 -14 1257.49  300.11  80
  -4  -6 -12 3477.74  247.00  80
  -4  -5 -11 9350.16  253.38  80
  -3  -8 -10 3067.66  293.48  80
  -3   2 -21 1944.07  222.97  80
  -2  -5  -2 1738.55  147.00  80
  -2  -3  -2  350.87  115.23  80
  -2   3 -18 1148.31  172.22  80
  -1   4 -19  211.36  190.31  80
   0  -8   0 8623.55  232.12  80
   0  -4   3  327.73  131.68  80
   1  -8   2 9951.07  238.36  80
   1  -6   4  851.05  152.63  80
   1   5 -16   76.66  187.43  80
   2   5 -13  259.60  151.57  80
   3  -8   4  426.64  223.92  80
   3  -6   6 9446.52  203.78  80
   3  -2   629565.52  371.24  80
   3   5 -11  222.41  149.29  80
   3   6 -21  444.75  280.26  80
   4  -5   7 7447.92  190.94  80
   4  -3   713216.28  244.35  80
   4   2   1 6885.35  183.06  80
   4   4  -5 1715.51  165.40  80
   4   6 -19 1522.42  279.65  80
   4   6 -18 4044.73  289.83  80
   5  -7   6 2295.51  231.89  80
   6  -5   7 4011.44  227.86  80
   6   2   1 5719.27  185.46  80
   6   4  -5 1699.84  183.49  80
   7   5 -11  170.12  262.11  80
   8   4  -7 5771.96  275.22  80
   9   2  -2 1290.73  275.17  80
  -1  -9  -4  727.23  191.41  80
  -1  -8  -2 8925.18  184.12  80
  -1  -4   1 1369.40  103.80  80
  -1   4 -2012935.96  207.03  80
   0  -5   323025.11  206.51  80
   0   4 -13   16.01  114.88  80
   1   5 -1710206.14  185.59  80
   3   4  -616696.85  182.33  80
   4   5 -10 1580.71  134.89  80
   6   5 -10 1578.21  148.07  80
   7   4  -6 2293.41  152.45  80
  -3  -1  -8 1605.39  240.00  80
   6  -3   7 6285.28  310.97  80
  -4  -3 -1116604.92  331.47  80
   4   1   319091.24  318.55  80
   6   1   3 9514.08  261.58  80
  -4  -7 -13  259.08  276.95  81
  -3  -8  -9  877.43  250.80  81
  -3  -6  -6 9500.21  232.72  81
  -3  -4  -5 3447.18  171.03  81
  -3   2 -27 1034.73  324.14  81
  -3   2 -26  516.24  316.40  81
  -3   2 -23 1233.13  247.89  81
  -3   2 -22  282.95  238.03  81
  -2  -9  -7 3400.22  287.15  81
  -2  -8  -5 1220.35  217.62  81
  -2   2 -1216543.48  269.29  81
  -2   3 -1910453.16  253.54  81
  -1  -5   114689.81  199.04  81
  -1   3 -12 1252.72  144.70  81
  -1   4 -26  290.92  282.08  81
  -1   4 -22  146.21  217.41  81
  -1   4 -21  428.77  219.14  81
   0  -9  -1 2018.14  236.85  81
   0  -7   2 1757.02  166.09  81
   0  -3   343061.02  315.00  81
   0   3  -8  -76.97  139.97  81
   1  -2   4 9194.30  199.51  81
   1   1   0 2648.34  155.15  81
   1   4 -1016130.62  213.01  81
   1   5 -18  399.16  181.83  81
   2  -9   2  617.72  259.16  81
   2  -5   6 2082.67  139.72  81
   2  -4   6 4834.41  160.39  81
   2   5 -14 1297.98  187.22  81
   3  -9   3 1026.88  277.98  81
   4  -8   5  899.31  239.84  81
   4  -7   6 1078.83  197.83  81
   5  -6   7  961.32  202.66  81
   5   2   110427.49  203.53  81
   5   4  -5 4821.23  171.90  81
   5   5 -10 3000.89  193.35  81
   6  -7   6 1631.11  263.58  81
   6   3  -2  775.11  147.58  81
   8   4  -8  821.06  263.14  81
   9   1   0   78.49  268.86  81
  -2  -7  -3 7931.93  167.78  81
  -2  -6  -2  810.33  114.14  81
  -1  -3   131258.46  260.06  81
  -1   4 -25  107.14  172.43  81
  -1   4 -24 8264.02  217.32  81
  -1   4 -23  338.09  153.54  81
   1  -9   1 2549.80  169.55  81
   1   5 -19 2402.58  162.11  81
   2   4  -820892.66  201.28  81
   3   5 -12 1822.30  136.61  81
   4   3  -2  628.96   94.92  81
   4   5 -11 8756.62  166.78  81
   6   5 -11 3416.71  179.72  81
   8   3  -4 5458.66  185.52  81
  -4  -2 -1210397.41  357.84  81
   7   0   4 1208.28  261.54  81
   8  -4   6  324.64  392.84  81
  -5  -4 -21 1261.47  432.18  81
  -3   1 -14 1425.40  205.42  81
  -3   2 -25  863.02  337.19  81
  -3   2 -24 8895.01  362.15  81
  -2   3 -20  196.72  237.23  81
   5   1   3 5418.64  210.13  81
   8   0   3 6743.54  306.81  81
   8   2  -1 4067.49  262.61  81
  -4  -6 -11 3709.97  245.83  82
  -4  -5 -10 1720.70  211.03  82
  -4  -4 -10 5165.89  210.78  82
  -3  -5  -514881.34  235.38  82
  -2   3 -27 1846.20  303.04  82
  -2   3 -22  934.34  231.54  82
  -2   3 -21 5402.55  226.45  82
  -1  -9  -3 1524.03  255.77  82
  -1  -7   0 1094.47  180.68  82
  -1  -6   1 1516.91  162.58  82
   0  -8   1 1075.55  204.65  82
   0  -6   3 1630.73  157.89  82
   0   1  -2  675.19  141.01  82
   0   4 -1414525.00  231.91  82
   1  -7   4  790.54  171.95  82
   1  -5   522849.42  232.43  82
   1  -4   5  650.59  134.22  82
   1   5 -20  181.83  213.25  82
   2  -8   4 6740.95  222.82  82
   2  -7   5 2564.70  184.23  82
   2  -3   6 1244.45  142.20  82
   2   2  -1  683.18  115.02  82
   2   3  -4 4670.10  145.47  82
   2   5 -1512416.30  233.14  82
   3  -8   5 1251.52  225.38  82
   3  -7   6 1719.77  178.26  82
   3  -5   7 1360.37  156.63  82
   3  -4   7 1907.44  144.59  82
   3   2   0  108.68  103.21  82
   4  -6   7 3604.50  190.05  82
   4   4  -6 2295.05  161.72  82
   5   3  -210634.01  205.05  82
   5   5 -11  235.51  205.22  82
   6  -6   7 4694.61  250.86  82
   6   4  -6  972.74  176.35  82
   7   2   0  319.18  170.24  82
   7   3  -3 2136.55  179.41  82
   7   4  -7  629.87  199.53  82
  -4  -7 -12  776.84  187.44  82
  -3  -8  -8 1288.97  180.77  82
  -2  -9  -6  649.16  196.65  82
  -2  -8  -4 5682.97  176.30  82
  -1  -8  -1  729.31  148.63  82
   1  -8   3  449.29  144.65  82
   1   3  -6 1230.31   96.37  82
   1   5 -22  260.75  170.07  82
   1   5 -21 5879.32  180.01  82
   2  -6   6 2770.16  121.27  82
   3   3  -3 6590.08  138.86  82
   3   4  -7 1656.79  109.52  82
   3   5 -1312227.81  188.16  82
   4   5 -12 1866.39  137.11  82
   5   4  -6 6764.06  142.76  82
   6   5 -12 2211.66  175.08  82
   7  -2   6 4302.09  466.02  79
   3   0   4 2896.62  276.94  81
  -5  -3 -23 2136.81  525.23  82
   9  -1   3  187.61  404.79  82
  -5  -4 -20 3816.34  440.20  82
  -2   3 -26  844.00  333.08  82
   7  -5   7  365.02  287.61  82
   7  -4   7  742.84  258.51  82
  -5  -5 -19  821.81  339.21  83
  -4  -6 -10 2645.52  243.36  83
  -4  -3 -10 2667.73  207.89  83
  -3  -7  -6 1624.74  213.11  83
  -3  -6  -5 2279.17  172.66  83
  -3  -3  -524534.70  287.56  83
  -3  -2  -631545.26  369.77  83
  -2  -5  -110403.40  186.59  83
  -2  -4  -1 3224.35  155.72  83
  -2   3 -25 4650.08  279.56  83
  -2   3 -24  224.17  224.59  83
  -2   3 -23 4533.74  249.07  83
  -1   2  -810128.30  199.17  83
  -1   3 -1327108.00  279.83  83
   0  -9   0  301.30  227.13  83
   0   4 -15  542.47  162.08  83
   1  -6   5  609.33  152.40  83
   1  -3   546605.01  338.47  83
   1   4 -11 1532.39  142.21  83
   1   5 -25 1381.90  279.17  83
   1   5 -24  260.74  274.61  83
   1   5 -23 2929.81  249.70  83
   2  -9   3 3648.88  266.89  83
   2   5 -16  350.34  186.04  83
   3  -6   7  755.77  175.25  83
   5  -7   7  191.63  222.94  83
   5   5 -12 2738.69  219.41  83
   7   1   2 6698.76  222.60  83
   8   1   1 2155.44  215.30  83
   8   4  -9  163.72  280.73  83
   9   2  -3 1688.16  270.52  83
  -2  -7  -2  666.94  130.90  83
  -1  -9  -2   65.26  165.36  83
   0   2  -5  109.98   81.69  83
   0   3  -9  824.49  100.72  83
   1  -9   2  113.52  158.86  83
   2   4  -9  184.94   99.00  83
   2   5 -17 1720.02  138.47  83
   3   5 -14  954.47  134.21  83
   4  -8   6  549.01  181.18  83
   4   5 -13  306.89  124.60  83
   6   5 -13   44.38  165.79  83
  -4   0 -19 2713.67  429.95  82
  -5  -3 -22  214.05  501.82  83
  -5  -4 -19  771.15  367.86  83
  -5  -5 -18  360.00  331.76  84
  -4  -7 -11 3956.09  276.90  84
  -4  -5  -9   66.88  200.31  84
  -4  -4  -9  104.46  175.94  84
  -3  -8  -7  338.39  250.04  84
  -3  -5  -4 1195.08  175.66  84
  -3  -4  -4 1154.28  147.66  84
  -2  -8  -3  831.95  212.65  84
  -2  -6  -1 2776.66  169.85  84
  -2   2 -13  128.81  138.99  84
  -1  -8   0  185.03  203.59  84
  -1  -7   1 7954.66  205.87  84
  -1  -5   2  638.59  135.58  84
  -1  -4   238041.21  286.22  84
   0  -8   2  380.14  198.62  84
   0  -7   310729.32  215.71  84
   0  -5   4  280.62  133.20  84
   0  -4   450025.51  321.27  84
   0   4 -16 4026.73  179.79  84
   1   4 -1213578.28  202.65  84
   2  -8   5 1217.58  204.30  84
   2   5 -18  892.69  217.42  84
   3  -3   7 4760.83  174.15  84
   3   5 -15  555.45  179.31  84
   4  -7   7 4559.76  214.67  84
   4  -5   8 2607.26  165.40  84
   4   4  -7 4120.55  175.58  84
   5  -5   8 1439.94  184.27  84
   5  -4   8 2412.23  169.69  84
   5   4  -7  266.83  149.10  84
   5   5 -13 5857.83  233.34  84
   6  -7   7 2341.60  291.71  84
   6   2   0 8552.38  199.75  84
   6   3  -3 5766.82  176.91  84
   6   4  -7 6339.38  203.47  84
   6   5 -14 2114.78  259.61  84
   7   3  -4 1214.00  187.91  84
   7   4  -8  968.54  216.97  84
   8   2  -2  191.91  199.34  84
   8   3  -5  845.35  230.65  84
  -3  -7  -5 5519.11  163.02  84
  -2  -3  -115753.41  198.69  84
  -2  -2  -2 3386.97  126.84  84
  -1   3 -14  463.50  102.22  84
   0  -6   410346.78  162.14  84
   0   4 -17  459.83  113.99  84
   1  -8   4  390.63  141.66  84
   1   2  -3 2933.42  114.96  84
   2  -7   6  841.78  124.55  84
   2   5 -19 6668.26  187.26  84
   3  -8   6 4188.17  175.91  84
   3   4  -8 4925.90  126.89  84
   4   3  -310917.56  162.01  84
   4   5 -14 2726.60  140.59  84
   5   5 -14 1567.94  151.55  84
  -5  -3 -21 3216.14  464.24  84
  -5  -4 -18  701.35  366.06  84
   3   1   2 5378.89  197.60  84
   9   1  -1  455.07  330.51  84
  -5  -5 -17 3141.93  306.49  85
  -4  -7 -10 1102.21  262.71  85
  -4  -6  -9  316.79  200.34  85
  -3  -8  -6 4734.06  261.13  85
  -3  -6  -4  969.49  163.24  85
  -1  -9  -1 2799.23  242.55  85
  -1  -6   219212.44  228.42  85
  -1   1  -552862.35  517.39  85
   0  -9   1 1733.75  237.73  85
   0   4 -1815942.92  254.55  85
   1  -9   3 1465.64  231.26  85
   1  -7   5 8808.70  208.31  85
   1   3  -7 4265.29  139.39  85
   2  -9   4  569.87  257.39  85
   2  -5   720623.43  245.84  85
   2   1   121083.41  310.14  85
   2   3  -5 5733.68  165.85  85
   2   4 -1010798.58  186.78  85
   2   5 -23 3476.75  285.22  85
   2   5 -22  669.80  241.09  85
   2   5 -21 3398.65  252.04  85
   2   5 -20  343.21  212.46  85
   3  -7   7 1019.88  199.68  85
   3   5 -16 1790.25  188.00  85
   4  -6   8 6274.07  205.20  85
   4  -4   8 6701.10  202.52  85
   4   2   033522.30  305.39  85
   4   5 -15 8843.11  248.25  85
   5  -6   8 1896.36  209.16  85
   5   3  -3 4375.50  173.63  85
   6  -5   8 5139.15  238.25  85
   6   4  -8 4747.34  196.72  85
   6   5 -15 2696.17  281.56  85
   7   2  -1 5052.96  196.24  85
   7   4  -9 6627.09  250.32  85
   8   3  -6 1292.95  227.28  85
   9   2  -4  102.66  264.50  85
  -2  -8  -2  369.69  148.32  85
  -2  -7  -1 4808.39  152.27  85
  -2  -5   0 1183.05  106.85  85
   0  -2   3 2024.37  111.05  85
   0   3 -10 2065.78  113.19  85
   0   4 -19   66.93  132.44  85
   1  -5   6  230.19   95.73  85
   1   4 -13 1495.52  125.20  85
   2   5 -24  388.54  192.38  85
   3   3  -4 1220.41  103.50  85
   3   5 -17 7182.03  186.49  85
   4   4  -8 5832.42  141.19  85
   5   2   0  465.31   93.25  85
   5   5 -15  378.37  166.94  85
   6   5 -16  968.10  194.27  85
  -4   0 -20  330.78  346.50  84
  -5  -3 -20 3282.97  462.92  85
  -5  -4 -17 3320.00  339.22  85
  -4  -2 -11 8962.82  320.59  85
  -3   1 -15 2942.74  247.85  85
   6  -4   8 4865.94  258.09  85
   9   0   1 6523.72  375.99  85
  -5  -5 -16 3156.60  307.02  86
  -4  -7  -9  319.90  257.92  86
  -4  -6  -8 5958.41  232.43  86
  -4  -5  -8 2454.92  186.47  86
  -4  -4  -8 6920.81  221.04  86
  -3  -7  -4  921.23  194.09  86
  -2  -6   013539.23  212.12  86
  -2  -4   030841.32  268.51  86
  -2   2 -1416215.16  260.32  86
  -1  -8   1 1205.92  209.15  86
  -1  -7   2  512.29  178.76  86
  -1  -3   2 1560.09  120.76  86
  -1  -2   1  148.75  117.83  86
  -1   3 -15 2338.41  164.26  86
   0  -8   3 1054.97  206.30  86
   0  -7   4  393.88  177.21  86
   0  -3   4 2851.17  135.53  86
   0   4 -27  -72.11  296.99  86
   0   4 -26 6071.36  297.56  86
   0   4 -21   71.30  182.99  86
   0   4 -20 1451.18  189.16  86
   1  -6   614762.89  213.01  86
   1  -4   634225.46  285.60  86
   2  -6   7 1424.73  156.59  86
   2  -4   7 3043.10  151.41  86
   3  -5   8 1908.63  162.23  86
   3   5 -19 2317.90  217.89  86
   3   5 -18  299.06  214.09  86
   4  -8   7 1596.65  257.98  86
   4   5 -17  742.10  214.06  86
   4   5 -16 1403.15  218.08  86
   5   5 -16 3534.05  249.64  86
   6  -6   8 2551.11  243.19  86
   6   3  -4 8580.21  194.29  86
   7   3  -5 3074.38  211.54  86
   7   4 -10  947.87  234.81  86
  -3  -5  -3 4485.51  143.55  86
  -2  -9  -3 3350.65  206.00  86
  -1   2  -9  114.29   78.55  86
   0  -9   2  753.57  162.94  86
   0   4 -25   24.55  170.10  86
   0   4 -24   27.53  167.63  86
   0   4 -23  -30.81  149.19  86
   0   4 -2210779.08  207.55  86
   1   4 -14 5494.77  147.59  86
   2  -8   6 1108.10  145.58  86
   2   4 -11 2480.57  115.31  86
   3   5 -21 3442.62  185.86  86
   3   5 -20 1538.24  175.70  86
   5   5 -17 2902.01  183.70  86
   6   4  -9  469.12  149.76  86
   5  -2   7 2531.77  284.66  85
  -5  -3 -19 1320.28  388.52  86
  -4   0 -26 5022.56  518.54  86
  -4   0 -21 1484.34  377.45  86
  -5  -4 -16 4303.88  346.37  86
  -4  -3  -9    4.90  221.06  86
  -4   0 -25 1172.82  372.66  86
  -2   1  -9 1354.41  160.34  86
   4  -2   711484.63  298.95  86
   6   1   2  492.86  183.72  86
  -5  -6 -16 1757.97  334.13  87
  -5  -5 -15  304.83  289.43  87
  -4  -8 -10 1286.40  295.46  87
  -3  -6  -3 1760.26  172.04  87
  -3  -4  -3 2044.70  155.31  87
  -3  -3  -4 1154.90  154.14  87
  -1  -9   0  841.90  234.54  87
  -1  -6   3 1135.09  158.27  87
  -1  -5   3 7060.99  167.76  87
  -1   3 -16 1071.35  170.12  87
   0  -5   5 8398.42  172.56  87
   1  -9   4  950.22  244.42  87
   1  -8   5  863.33  199.86  87
   1   4 -15  667.31  161.70  87
   2  -9   5  756.82  261.93  87
   2  -7   7 9087.05  211.18  87
   2   2  -2 3662.43  140.21  87
   3  -8   7  659.03  225.52  87
   3  -6   8 4252.66  193.50  87
   3  -4   8 5385.25  170.97  87
   3   2  -1 5657.13  153.83  87
   3   5 -23 2697.51  282.77  87
   3   5 -22  600.25  276.15  87
   4  -7   8 1656.79  202.54  87
   4   3  -4 7841.81  175.85  87
   4   4  -9   31.02  153.67  87
   4   5 -19 4171.06  255.59  87
   4   5 -18 2060.06  249.33  87
   5  -7   8 1485.16  232.35  87
   5   3  -4  607.05  155.65  87
   5   5 -19  915.28  275.93  87
   5   5 -18  346.28  272.27  87
   7   4 -11  207.40  226.94  87
   8   1   010731.77  263.64  87
   8   2  -3 4861.36  219.79  87
   8   3  -7 1356.11  234.14  87
   9   2  -5 4378.48  303.17  87
  -2  -8  -1  736.26  151.48  87
  -2  -7   0 1061.23  134.04  87
   0  -6   5  757.00  110.27  87
   0   3 -1128491.33  250.54  87
   1  -7   6  453.27  122.60  87
   1   3  -8  160.37   95.28  87
   2   3  -6 1149.54  106.50  87
   2   4 -12 9265.09  163.36  87
   4   5 -22 1294.84  231.40  87
   4   5 -21 1411.01  199.70  87
   4   5 -20  216.73  168.88  87
   8  -3   6 1304.13  469.74  85
   7  -3   7  624.37  339.01  86
   8  -1   4 7706.86  408.92  86
  -4   0 -24  -18.80  409.42  87
  -4   0 -23  692.78  368.68  87
  -4   0 -22 8507.99  451.46  87
   6   0   4 7916.98  294.09  87
  -5  -6 -15  249.11  395.14  87
  -5  -3 -18  503.82  330.95  87
  -3   1 -16 3294.30  250.38  87
  -2   2 -15 2036.50  189.33  87
   5  -3   8 2043.47  206.84  87
  -5  -5 -14 1468.59  260.92  88
  -5  -4 -15  873.15  262.18  88
  -4  -8  -9  425.46  292.58  88
  -4  -7  -8 1063.40  234.70  88
  -4  -6  -7 3338.48  217.08  88
  -4  -5  -7 7002.10  209.47  88
  -3  -7  -3 2385.36  194.77  88
  -3  -2  -5 8537.84  233.71  88
  -2  -9  -2  589.78  275.13  88
  -2  -5   110375.63  183.43  88
  -1  -8   2 9906.14  239.65  88
  -1  -4   3 3476.17  152.17  88
  -1   3 -1718993.21  262.30  88
   0  -8   4 8543.46  231.09  88
   0  -4   5 1106.17  141.06  88
   0   2  -6 5844.81  161.59  88
   1   4 -1617409.72  234.60  88
   2  -3   735393.45  326.00  88
   2  -2   6 8094.14  201.71  88
   3  -7   8 1002.21  201.98  88
   3   3  -525234.03  243.94  88
   4  -3   8 4396.39  178.94  88
   6   2  -1 5908.01  181.89  88
   6   3  -5 1641.72  189.80  88
   6   4 -10 2858.20  213.69  88
   7  -5   8 1036.30  247.52  88
   7   1   1 2577.37  189.72  88
   7   2  -2 5091.98  199.77  88
   7   3  -6 7455.51  233.97  88
   7   4 -12 1490.21  236.34  88
   9   1  -2 7859.42  304.95  88
  -2  -6   1 2125.76  121.88  88
  -1  -9   1 2460.10  173.21  88
  -1  -7   3 3882.82  142.35  88
  -1   3 -28  160.47  193.27  88
  -1   3 -18  667.30  117.10  88
   0  -9   3 3240.34  173.91  88
   0  -7   5 3158.38  140.37  88
   2   4 -13  288.48  112.93  88
   3   4 -11 1031.03  118.41  88
   4   4 -10 4965.06  137.47  88
   5   4 -10 5252.44  150.80  88
   8   3  -8 4494.70  181.18  88
   7  -1   5 4518.08  400.68  86
   4   1   2  972.48  164.78  88
   8   0   2  461.93  246.16  88
  -5  -6 -14 1600.38  309.85  89
  -4  -7  -7 4307.61  243.31  89
  -4  -4  -7 4123.76  204.65  89
  -4  -3  -8 4605.72  198.82  89
  -3  -6  -214366.47  221.17  89
  -3  -5  -2 4004.59  187.59  89
  -2  -8   0 6042.82  230.78  89
  -2  -3   0 5397.86  153.91  89
  -2   2 -16 4397.67  199.78  89
  -1   3 -27 6272.52  300.74  89
  -1   3 -26  155.08  241.27  89
  -1   3 -19 3698.17  182.07  89
   0  -1   2  636.58  129.35  89
   0   3 -12   85.61  134.26  89
   1  -9   5 2941.03  264.91  89
   1  -8   6 6623.70  222.04  89
   1  -6   7  998.46  151.82  89
   1  -5   7 2335.76  139.66  89
   1  -3   6 1383.41  123.08  89
   1  -2   5  239.01  111.96  89
   1   2  -4 9212.16  183.38  89
   1   4 -18 2326.48  190.57  89
   1   4 -17  168.28  157.17  89
   2  -9   6  842.34  255.91  89
   2  -8   7  845.02  198.19  89
   2  -6   8 9964.93  195.47  89
   2  -5   8  427.98  158.79  89
   4  -8   8 2590.17  263.60  89
   4  -6   9  396.08  174.03  89
   4  -5   9  240.48  174.03  89
   4   2  -1 6546.22  175.00  89
   5  -6   9 4123.36  224.71  89
   5  -5   9 6709.18  219.70  89
   5   1   210555.19  220.82  89
   5   2  -110594.36  191.13  89
   6   4 -11 5363.94  228.58  89
   7   4 -13 4464.36  280.52  89
  -4  -8  -8 2042.60  214.64  89
  -2  -9  -1 1952.96  198.50  89
  -2  -7   1 4674.27  148.60  89
  -2  -4   1 2839.82  116.52  89
  -1   2 -1019422.68  235.63  89
  -1   3 -20   77.38  129.82  89
   1   3  -935204.17  267.97  89
   1   4 -19  320.70  130.45  89
   2   4 -1410426.60  170.16  89
   3   4 -12 6501.46  144.34  89
   4   3  -5 3931.88  120.49  89
   4   4 -11 3825.58  130.87  89
   5   3  -5 9475.65  159.30  89
   5   4 -11  686.00  129.34  89
  -4  -1 -14 3975.00  512.93  85
  -5  -3 -17 5940.51  372.77  89
  -4  -2 -10 8959.22  286.92  89
  -3   1 -1715586.26  343.47  89
  -2  -1  -321830.62  369.51  89
   7   0   3 3895.54  240.96  89
   8   2  -4 2558.09  257.54  89
  -5  -6 -13 3393.82  299.83  90
  -5  -5 -13 5411.17  281.76  90
  -5  -4 -14 3073.37  275.78  90
  -4  -6  -6 1003.18  201.09  90
  -4  -5  -6 1754.53  179.21  90
  -3  -7  -2 1988.16  194.64  90
  -3  -4  -226439.98  265.71  90
  -3  -3  -3 7125.16  191.75  90
  -3   1 -28  595.57  337.82  90
  -2  -2  -1  600.43  118.25  90
  -2   2 -28  472.98  288.35  90
  -2   2 -17  156.89  163.93  90
  -1  -9   2   87.62  232.04  90
  -1  -8   3  711.05  204.62  90
  -1  -6   4  911.62  153.61  90
  -1  -5   4 1152.51  135.96  90
  -1   3 -25 2860.95  253.04  90
  -1   3 -24  340.33  214.11  90
  -1   3 -23 5363.03  238.23  90
  -1   3 -22  214.67  184.24  90
  -1   3 -21 9340.76  235.46  90
   0  -9   4  126.51  225.80  90
   0  -8   5  499.72  200.67  90
   0  -6   6 3491.86  164.14  90
   1  -7   7  923.33  172.91  90
   1  -4   7  489.31  137.54  90
   1   4 -26  278.89  267.64  90
   1   4 -25   13.20  234.34  90
   1   4 -24 9283.88  272.94  90
   1   4 -23  211.45  209.68  90
   1   4 -22  131.25  206.86  90
   1   4 -21  386.44  211.73  90
   1   4 -2013749.49  246.28  90
   2  -7   8  617.81  174.52  90
   2  -4   823217.59  255.08  90
   2   3  -738627.38  288.20  90
   3  -8   8 1508.30  228.06  90
   3  -6   9 3013.94  190.64  90
   3  -5   913772.55  223.92  90
   4  -7   9  408.05  224.38  90
   5  -7   9 3968.88  263.54  90
   6  -6   9  802.05  234.54  90
   6  -5   9   48.71  205.54  90
   6   3  -6 2179.18  178.33  90
   6   4 -12 2219.77  217.19  90
   7   3  -7  505.97  210.23  90
   7   4 -15  244.00  291.65  90
   7   4 -14  348.55  270.93  90
   8   3  -9 -186.37  263.67  90
   9   0   0  350.78  271.31  90
  -4  -7  -6  837.34  161.01  90
  -3  -9  -4  833.35  228.65  90
  -1  -7   4  703.35  124.06  90
   0  -5   6 1677.24  105.13  90
   0   3 -13  355.91   96.54  90
   2   4 -15 2132.49  121.24  90
   3   3  -6 4135.72  130.80  90
   3   4 -13 2953.15  125.97  90
   4   4 -12 4840.44  134.10  90
   5   4 -12 4192.10  147.18  90
   6   4 -13  266.79  143.75  90
  -3  -1  -711247.50  362.28  90
  -3   1 -27 5504.46  401.63  90
  -3   1 -18  557.21  207.33  90
   3  -3   8 1608.32  173.82  90
   3  -2   7 1982.92  190.28  90
   4  -4   9  232.72  185.60  90
   5  -4   9 3582.39  245.15  90
   7  -4   8 1063.40  289.04  90
   8   1  -1 2733.63  262.02  90
   9  -1   2 7510.27  394.09  90
   9   1  -3  710.36  332.87  90
  -5  -6 -12 2539.07  290.70  91
  -5  -5 -12 2828.64  264.77  91
  -4  -8  -7 1359.13  294.72  91
  -4  -4  -6 2341.83  192.17  91
  -3  -6  -1 1879.84  169.22  91
  -3  -5  -110898.45  213.10  91
  -3   1 -26  224.07  265.94  91
  -2  -9   0  545.66  270.22  91
  -2  -8   1 1026.99  207.11  91
  -2  -6   2  739.27  154.63  91
  -2  -5   2 1282.82  139.59  91
  -2   2 -27   87.70  266.86  91
  -2   2 -26 9067.76  295.12  91
  -2   2 -19  200.65  162.89  91
  -2   2 -1815876.67  265.94  91
  -1  -3   314755.36  200.78  91
  -1  -1   0 2727.07  156.20  91
   0  -7   6 1112.02  177.26  91
   0  -3   512630.17  193.37  91
   0   2  -7 1918.46  127.22  91
   1  -9   6  314.83  254.75  91
   2  -9   7 3588.63  267.34  91
   2   4 -16 3653.79  169.92  91
   3  -7   9 6621.67  226.61  91
   3   2  -231672.56  281.20  91
   6   2  -2  738.03  148.42  91
   6   4 -14 1966.77  243.56  91
   7   2  -3 2689.25  187.07  91
   7   3  -8 1876.09  206.92  91
   8   3 -10 2839.92  269.86  91
  -4  -6  -5 1479.73  152.37  91
  -2  -7   2  779.65  126.40  91
  -1  -4   4 3415.47  116.95  91
   0   3 -14  606.39   98.44  91
   1  -8   7  808.33  141.74  91
   1   1  -144876.31  413.44  91
   1   3 -10  -47.72   97.13  91
   2  -8   8 4108.72  178.58  91
   2   2  -3 3091.76  111.45  91
   2   4 -17  486.86  130.80  91
   3   4 -14 5223.40  141.46  91
   4   3  -6  834.59  101.93  91
   4   4 -13  415.62  131.31  91
   5   3  -6 6187.46  146.28  91
   5   4 -13 4595.92  151.41  91
   8   2  -5 1196.66  166.31  91
  -5  -3 -16 5049.35  380.27  91
   6  -3   8 5619.04  312.36  91
   8  -4   7 4941.03  449.03  91
  -5  -4 -13 4879.93  306.22  91
  -3   1 -19 1987.38  219.53  91
   5   0   4 1946.01  184.24  91
  -5  -7 -12 1528.60  320.12  92
  -5  -6 -11  628.27  279.99  92
  -5  -5 -11  326.87  248.32  92
  -4  -7  -5 1438.68  230.53  92
  -4  -5  -5 2216.30  181.74  92
  -4  -3  -714138.22  260.65  92
  -3  -7  -1 4280.91  202.83  92
  -3   1 -25 2946.89  278.23  92
  -2   1 -10 1151.13  156.56  92
  -2   2 -25  338.51  219.97  92
  -2   2 -24   57.09  214.77  92
  -2   2 -23  385.04  220.73  92
  -2   2 -2213445.60  271.09  92
  -2   2 -21  260.05  192.03  92
  -2   2 -20  309.87  186.93  92
  -1  -9   3 1520.29  252.64  92
  -1  -8   4  452.24  201.09  92
  -1  -2   246888.43  359.77  92
  -1   2 -11 1116.11  143.74  92
   0  -9   5  809.90  245.77  92
   0  -8   6 1604.60  205.30  92
   0  -4   6 9246.57  182.70  92
   0   1  -349866.19  458.54  92
   1  -6   8 3984.03  166.95  92
   2  -6   9  965.79  152.56  92
   2   3  -8 1538.76  150.72  92
   2   4 -26 6124.15  293.51  92
   2   4 -25  736.86  272.00  92
   2   4 -19  895.12  186.00  92
   2   4 -1811650.95  232.44  92
   3  -8   9 1104.11  229.53  92
   3  -4   9 5645.94  196.24  92
   3   4 -15  236.49  169.83  92
   4  -8   9  506.39  258.30  92
   4   4 -14 9126.66  219.53  92
   5   4 -14 2911.35  219.77  92
   6   1   1 4267.79  180.18  92
   6   3  -7 6185.97  204.94  92
   6   4 -16 1074.73  239.49  92
   6   4 -15 3821.13  253.79  92
   7   1   0  187.65  164.97  92
   8   3 -11 1395.50  273.62  92
  -5  -7 -11  117.76  219.66  92
  -2  -4   2 2635.12  112.97  92
  -1  -6   5  471.14  107.75  92
   0  -2   435382.04  315.06  92
   0   3 -1526579.61  242.36  92
   1  -7   8  489.74  124.17  92
   1  -5   8  520.71   95.18  92
   2   4 -24  127.93  164.28  92
   2   4 -23  658.37  170.97  92
   2   4 -22 8367.90  191.26  92
   2   4 -21  681.06  150.67  92
   2   4 -20  164.83  126.83  92
   3   3  -7 4610.40  125.98  92
   7   3  -9 3406.07  161.71  92
   4   0   416315.24  386.21  92
  -3   1 -24 1619.02  291.07  92
  -3   1 -23 4675.78  310.72  92
  -3   1 -22  334.44  242.98  92
  -3   1 -21 8245.38  304.62  92
  -3   1 -20 2170.65  261.03  92
  -5  -6 -10 3640.19  261.27  93
  -5  -4 -12 4715.61  256.08  93
  -4  -6  -410645.82  243.33  93
  -3  -8  -1 1110.14  232.32  93
  -3  -6   0  142.86  155.94  93
  -3  -4  -1 5077.58  173.09  93
  -3  -2  -4 3394.05  158.06  93
  -2  -9   1 2142.04  274.35  93
  -2  -8   2  367.44  204.57  93
  -2  -6   3 1700.09  160.52  93
  -2  -3   116813.81  213.91  93
  -1  -7   5 9108.06  209.96  93
  -1  -5   520283.21  223.23  93
  -1   1  -6 4527.27  182.96  93
   0  -6   7  184.64  151.67  93
   0   3 -28  274.29  267.81  93
   0   3 -16  901.65  168.25  93
   1   2  -5  150.71  112.11  93
   1   3 -11  981.22  137.25  93
   2  -7   9  673.84  174.15  93
   2  -5   9 1323.26  157.76  93
   3   1   124769.61  308.21  93
   3   4 -17 1639.07  190.28  93
   3   4 -16 8823.45  220.12  93
   4  -7  10 1194.73  230.06  93
   4  -6  10 2969.30  216.77  93
   4  -5  10 1719.65  187.64  93
   4   2  -2  532.38  129.51  93
   4   4 -15 2906.97  198.28  93
   5  -7  10 1612.20  270.92  93
   5  -6  10 3540.70  224.76  93
   5   2  -214780.24  216.48  93
   5   3  -7  797.46  156.16  93
   5   4 -16 4154.84  225.48  93
   5   4 -15  817.73  212.05  93
   6   4 -18 2350.74  282.52  93
   6   4 -17  821.30  255.10  93
   7   2  -4  671.33  172.99  93
   8   2  -6  263.09  225.92  93
   8   3 -12 2904.10  278.34  93
   9   1  -4  634.93  266.01  93
  -4  -7  -4 1490.07  169.87  93
  -3  -7   0 1063.68  135.30  93
  -2  -7   3 7792.99  163.12  93
   0  -7   712589.76  181.35  93
   1  -9   7  141.15  180.12  93
   2  -9   8  356.54  184.51  93
   2   3  -9 1560.48  105.99  93
   3   4 -25  402.53  191.03  93
   3   4 -18  900.34  130.35  93
   4   3  -713314.75  170.64  93
   4   4 -16 2259.97  139.30  93
   5   4 -17 2847.24  162.90  93
   6   3  -8 5513.34  156.03  93
  -5  -3 -15  467.36  319.17  93
   6  -4   9  643.39  267.40  93
   2  -1   5 7915.12  278.57  93
   8   0   1 5444.24  275.23  93
  -5  -7 -10 1437.94  321.10  94
  -5  -5 -10 3069.89  234.71  94
  -4  -5  -4 4186.18  196.09  94
  -4  -4  -5 1306.95  193.59  94
  -4  -2  -9   70.27  154.41  94
  -3  -5   0 1754.53  169.42  94
  -3  -3  -2 6182.20  186.23  94
  -2  -5   318876.29  216.37  94
  -1  -9   4  781.16  249.46  94
  -1  -8   5  628.59  204.02  94
  -1   2 -1217690.14  250.07  94
   0  -9   6  400.34  258.87  94
   0  -5   730167.77  258.96  94
   0   3 -27 1317.97  270.49  94
   0   3 -26   99.19  232.14  94
   0   3 -17 3206.76  174.53  94
   1  -8   8 2548.83  207.53  94
   1  -3   7 4396.78  145.45  94
   1   3 -12 1087.37  140.01  94
   2  -8   9 1032.30  228.97  94
   3  -7  10 1111.05  205.32  94
   3  -6  10 6727.93  210.15  94
   3   3  -8 1286.00  147.45  94
   3   4 -24 5391.81  283.59  94
   3   4 -23 1177.34  240.26  94
   3   4 -22  217.93  231.78  94
   3   4 -21  598.18  211.16  94
   3   4 -20 7960.19  242.72  94
   3   4 -19 1087.27  214.55  94
   4   4 -18 6410.03  235.13  94
   4   4 -17 1323.36  215.37  94
   5  -5  10 3019.73  196.14  94
   5   4 -19  760.96  239.58  94
   5   4 -18  762.63  237.99  94
   6   2  -3 6892.07  184.61  94
   7   3 -10 4903.12  226.10  94
   8   1  -2  153.23  197.87  94
   9   0  -1 6180.69  300.96  94
  -5  -6  -9 3648.69  195.00  94
  -4  -8  -4 3066.12  191.20  94
  -3  -9  -1 2046.47  203.13  94
  -3  -8   0   61.82  149.34  94
  -2  -9   2  831.71  191.22  94
  -2  -8   3  708.38  148.05  94
   0  -8   7  260.25  142.33  94
   0   2  -812285.29  185.35  94
   0   3 -25 5773.71  196.70  94
   0   3 -18  422.43  112.41  94
   2  -3   8 1460.11  113.15  94
   3  -5  10 1709.03  120.70  94
   4  -8  10  970.02  189.29  94
   4   4 -23  470.14  195.54  94
   4   4 -22 4957.24  189.27  94
   4   4 -21 1013.90  172.40  94
   4   4 -20  355.69  168.51  94
   4   4 -19 1606.56  156.78  94
   5   4 -21 1397.17  195.37  94
   5   4 -20 3570.04  206.71  94
  -5  -3 -14 2106.85  293.65  94
   5   1   111803.13  239.16  94
   6  -6  10 1546.16  322.90  94
   7  -5   9 2187.13  353.11  94
  -5  -7  -9 4029.19  328.74  95
  -5  -4 -11  752.18  224.51  95
  -4  -7  -3 4586.09  242.42  95
  -4  -6  -3 4182.53  217.20  95
  -4  -3  -6  847.02  163.30  95
  -3  -6   1 1892.16  165.46  95
  -1  -7   6  642.45  176.24  95
  -1  -6   613659.81  208.97  95
  -1  -4   5  790.56  136.56  95
  -1  -3   4  407.77  110.82  95
   0   3 -24   48.85  205.44  95
   0   3 -23 6733.76  238.45  95
   0   3 -22  -76.39  180.30  95
   0   3 -21 4381.72  204.09  95
   0   3 -20    9.73  186.20  95
   0   3 -1914176.86  228.88  95
   1  -7   911258.40  218.74  95
   1  -6   9  658.17  149.70  95
   1  -4   8 8754.93  184.24  95
   1  -1   4  766.59  136.39  95
   2  -4   9  340.34  134.10  95
   2   1   012120.22  235.73  95
   2   2  -449029.52  336.26  95
   2   3 -10 2505.89  149.65  95
   3  -8  10 3016.38  254.55  95
   3   2  -3 1269.43  121.36  95
   4   1   116758.48  255.25  95
   4   3  -8 4488.93  160.26  95
   5   3  -8 2110.43  163.03  95
   6   3  -9  197.87  177.98  95
   7   2  -5 8790.72  212.06  95
   7   3 -11  106.77  205.76  95
   8   2  -7 6127.46  251.66  95
   9   1  -5  706.89  269.58  95
  -5  -5  -9 6137.86  193.42  95
  -3  -7   1 4079.16  151.10  95
  -2  -7   4  988.36  133.46  95
  -2  -6   412514.86  169.95  95
  -2  -2   045804.30  351.64  95
  -1  -9   5 3239.92  192.82  95
   1  -9   8  650.03  184.99  95
   1   3 -1325521.07  230.34  95
   2  -7  10  860.99  146.41  95
   2  -6  10 3878.86  145.92  95
   5   2  -3 5522.15  134.60  95
   7   3 -12 3802.46  179.44  95
  -5  -7  -8 1345.70  277.88  96
  -4  -8  -3 1075.79  257.10  96
  -4  -5  -3 8121.43  211.39  96
  -4  -4  -416934.89  261.92  96
  -3  -9   0  753.33  275.81  96
  -3  -8   1 1248.70  228.00  96
  -3  -5   1 9835.55  205.84  96
  -3  -4   0  343.66  137.16  96
  -2  -9   3 2990.78  277.97  96
  -2  -4   3 2159.99  146.21  96
  -2   1 -1143268.63  443.11  96
  -1  -8   6 6498.24  223.63  96
  -1  -5   6  148.71  130.79  96
  -1   2 -13  415.55  136.99  96
   0  -9   7 4440.76  270.84  96
   0  -7   8   57.85  176.84  96
   0  -6   810334.83  195.78  96
   0  -4   7  409.82  136.96  96
   0  -3   610941.69  185.50  96
   1  -8   9  396.15  200.66  96
   1  -5   923384.48  257.11  96
   1   2  -648192.54  343.00  96
   1   3 -28   30.41  281.86  96
   1   3 -14  574.15  138.44  96
   3   3  -924478.14  239.51  96
   4  -7  11 4343.57  248.60  96
   4  -6  11 3311.89  224.08  96
   4  -4  10 5039.61  192.36  96
   4  -3   9   52.16  153.62  96
   4   2  -3 8877.69  184.61  96
   5   3  -9 9663.19  198.80  96
   6  -5  10 1662.45  218.49  96
   6   1   015917.53  243.50  96
   6   2  -4 5910.17  184.64  96
   6   3 -10 3224.17  191.92  96
   7   1  -1 2583.65  183.45  96
   7   3 -13 2324.51  245.99  96
   8   1  -3 1108.55  203.72  96
   8   2  -8 1066.69  236.88  96
  -2  -8   4 5585.14  168.97  96
  -2  -5   4 1815.17  107.58  96
   1  -2   641827.86  351.24  96
   2  -8  10 1867.85  169.30  96
   2  -5  10 2812.00  128.65  96
   2   3 -1132830.34  249.77  96
   4   3  -9  -55.55  110.80  96
   8  -1   3 1465.73  300.69  96
  -5  -4 -10 5914.82  305.49  96
  -5  -3 -13 9923.08  356.77  96
   5  -3   9 8890.59  280.17  96
   6   0   3 6617.10  240.04  96
   7   0   2 4722.25  248.10  96
   9  -1   1  754.51  344.36  96
  -5  -7  -7  254.05  269.83  97
  -5  -5  -8 1285.37  221.25  97
  -4  -7  -2  807.69  225.00  97
  -4  -6  -2  446.33  195.59  97
  -3  -7   2 2108.54  192.91  97
  -3  -3  -117110.62  237.03  97
  -2  -3   2  236.43  108.35  97
  -1   2 -28 6347.90  291.92  97
  -1   2 -27  137.52  235.46  97
  -1   2 -1410357.25  207.99  97
   0  -8   8 7062.32  227.08  97
   0  -5   8   69.88  132.85  97
   0   2  -9  -28.75  106.33  97
   1   3 -27 5924.54  282.71  97
   1   3 -26  178.27  229.97  97
   1   3 -15 1801.71  156.89  97
   2  -2   7 2443.11  143.32  97
   3  -7  11  165.98  199.23  97
   3  -6  11  693.69  177.67  97
   3  -4  1012785.80  238.84  97
   3  -3   922343.14  292.95  97
   3   3 -10 3259.01  159.21  97
   5  -7  11  -33.27  264.33  97
   5  -6  11  539.95  234.03  97
   5  -4  10 5332.59  222.23  97
   5   3 -10 3552.76  173.06  97
   6   3 -11 6153.84  207.82  97
   7   2  -6 4897.77  204.46  97
   7   3 -15  256.62  267.67  97
   7   3 -14 1565.12  241.25  97
   8   2  -9  273.15  228.91  97
   9   0  -2 1271.78  282.07  97
   9   1  -6 5148.42  291.41  97
  -4  -8  -2  240.90  177.84  97
  -3  -9   1 2005.39  203.02  97
  -3  -6   212646.17  171.92  97
  -1  -9   6  349.27  182.99  97
  -1  -7   7  751.46  124.66  97
  -1  -6   7  710.14  111.69  97
   1  -9   9 3684.24  199.10  97
   1   3 -16  774.47  117.91  97
   2   3 -12 1592.26  110.47  97
   6   3 -12 3152.55  141.42  97
   8  -2   5 1455.12  463.98  95
  -3   0 -11  526.20  282.77  95
  -4  -5  -2 1933.36  179.27  98
  -4  -3  -5 4319.78  186.00  98
  -3  -8   2 5991.46  247.67  98
  -3  -2  -3 1389.24  134.64  98
  -2  -9   4  522.36  266.08  98
  -2  -7   5 2153.71  182.23  98
  -2  -6   5 2267.67  160.00  98
  -1  -8   7  786.89  200.74  98
  -1  -2   3 2841.86  142.20  98
  -1   2 -26  767.88  233.28  98
  -1   2 -15  991.09  141.76  98
   0  -9   8  251.03  258.66  98
   1  -7  10 1012.62  178.04  98
   1  -6  10 7280.17  182.76  98
   1   3 -25 3108.21  241.08  98
   1   3 -24  531.54  205.43  98
   1   3 -23 5589.74  227.64  98
   1   3 -1718929.61  242.58  98
   2   2  -5 1527.97  136.78  98
   3  -8  11  834.52  257.86  98
   3   2  -4 3284.36  133.80  98
   3   3 -11  860.24  133.94  98
   4  -5  11 9233.85  234.43  98
   4   3 -10 2663.06  173.18  98
   5   2  -4 1588.94  140.53  98
   5   3 -11  238.13  152.52  98
   6   2  -5 2090.73  162.20  98
   6   3 -13 -107.23  206.30  98
   7   3 -17 1749.49  278.02  98
   7   3 -16 4425.59  283.84  98
   8   0   0 2947.47  224.17  98
   8   1  -4 6765.53  234.11  98
   9   1  -7  -42.17  270.16  98
  -4  -7  -1 2607.47  168.02  98
  -4  -4  -3 5181.06  159.95  98
  -3  -5   2 3238.10  134.15  98
  -2  -8   5 1210.63  147.76  98
  -1  -4   631813.88  239.70  98
  -1   2 -25   29.23  145.07  98
   0  -7   9  710.78  124.73  98
   1  -8  10 3783.80  178.56  98
   1   3 -22  329.47  127.60  98
   1   3 -21 8819.55  177.97  98
   1   3 -20  103.17  128.61  98
   1   3 -19 3720.46  134.06  98
   1   3 -18  636.78  114.01  98
   2  -7  11 7141.27  177.28  98
   2   3 -13  225.81   92.46  98
   4   3 -1114207.58  179.07  98
   7   2  -7  950.26  129.73  98
   8   2 -10  873.21  170.26  98
   9  -2   3 1756.75  461.83  97
  -5  -4  -9 3684.60  291.45  98
  -4  -2  -817603.08  343.33  98
  -5  -7  -6 2044.57  279.37  99
  -5  -6  -6 4269.90  260.01  99
  -5  -5  -7  625.01  212.25  99
  -4  -8  -1 1100.15  252.87  99
  -4  -6  -1 3922.86  217.77  99
  -3  -9   2 1028.39  276.83  99
  -3  -7   3 2072.18  187.37  99
  -3  -4   1 4881.26  165.63  99
  -2  -5   5 3770.43  149.47  99
  -2  -4   423087.27  234.99  99
  -2  -1  -2 1306.56  142.19  99
  -2   1 -28  139.06  276.36  99
  -2   1 -12 3477.67  181.40  99
  -1  -9   7  242.39  258.60  99
  -1  -5   7 2741.90  140.35  99
  -1   1  -7 8266.91  212.91  99
  -1   2 -2410341.22  257.96  99
  -1   2 -23   72.61  178.36  99
  -1   2 -17  740.07  171.47  99
  -1   2 -1618871.98  251.92  99
   0  -8   9 1186.68  201.88  99
   0  -6   9  933.05  149.38  99
   0  -2   5  112.70  112.07  99
   0   2 -1019115.46  234.67  99
   1  -4   9  817.52  136.43  99
   1   2  -7  304.72  114.53  99
   2  -8  11  235.53  229.73  99
   2  -6  11 1055.92  180.42  99
   2   3 -27 2043.51  265.45  99
   2   3 -26  490.29  246.40  99
   2   3 -14 1386.39  165.21  99
   3  -5  11  263.78  149.75  99
   3   3 -12 1974.83  157.75  99
   4   2  -429351.10  267.77  99
   5  -5  11  347.53  204.92  99
   5   1   0  392.60  127.41  99
   5   3 -12 4379.59  198.39  99
   6  -6  11 3399.67  290.60  99
   6   3 -15 4006.31  223.94  99
   6   3 -14 4881.20  225.93  99
   7   1  -2 7061.80  209.07  99
   8   2 -11 6413.67  287.72  99
  -3  -8   3  852.43  171.38  99
  -3  -6   3 1259.90  117.86  99
  -2  -9   5  870.95  187.74  99
  -1  -3   542390.78  290.04  99
  -1   2 -18 2298.73  131.91  99
   0  -4   823545.07  221.36  99
   0   1  -4 1681.96  115.39  99
   1  -5  10  346.25  112.31  99
   1  -3   8  216.48   93.33  99
   2  -4  10 9204.72  164.46  99
   2   3 -25 4437.37  185.58  99
   4   3 -12 2429.97  126.26  99
   5   3 -13 8802.38  168.13  99
   6   3 -16  820.58  170.20  99
  -3  -1  -6 9389.16  331.46  99
  -5  -3 -12 4291.55  306.53  99
   4  -2   814564.99  340.32  99
   9   0  -3 2646.00  343.37  99
  -4  -7   0 1608.65  227.87 100
  -4  -5  -1 7102.31  201.18 100
  -3   0 -28 4309.47  316.51 100
  -2  -8   6 1248.62  204.95 100
  -2  -7   6  929.52  177.21 100
  -2   1 -27 2219.74  248.01 100
  -1  -8   8 1931.48  205.56 100
  -1  -7   8  647.81  174.54 100
  -1  -6   8 3267.78  160.98 100
  -1   2 -22   44.82  175.30 100
  -1   2 -21   48.84  182.69 100
  -1   2 -2012820.73  229.68 100
  -1   2 -19  272.39  156.26 100
   0  -9   9   66.27  255.55 100
   0  -5   9 1383.55  148.01 100
   0   2 -29   12.50  258.72 100
   1   1  -2 1442.23  134.59 100
   2  -5  1116660.27  235.29 100
   2  -3   9 1554.11  144.59 100
   2   3 -24  129.84  201.38 100
   2   3 -23 5025.88  222.54 100
   2   3 -16  257.24  159.12 100
   2   3 -1516374.34  233.14 100
   3  -7  12 1200.92  205.45 100
   3   1   0  120.71  106.70 100
   3   3 -26   59.96  259.13 100
   3   3 -1318048.09  235.58 100
   4  -7  12  875.97  234.94 100
   4  -6  12 3343.19  223.59 100
   4   3 -13  136.60  149.37 100
   5  -7  12 1464.06  272.56 100
   5   2  -512157.87  197.91 100
   5   3 -14 1856.06  187.72 100
   6   1  -1 3956.31  180.86 100
   6   2  -6 2268.01  159.74 100
   6   3 -20  179.12  268.25 100
   6   3 -19 2644.98  274.64 100
   6   3 -18 4152.27  249.22 100
   6   3 -17  226.11  235.65 100
   7   2  -8  612.28  194.42 100
   8   1  -5 1090.21  214.13 100
   8   2 -12  612.37  270.26 100
  -5  -6  -5 3189.52  187.04 100
  -4  -8   0 3164.31  187.39 100
  -4  -6   011870.67  194.86 100
  -2  -6   6 2810.41  121.30 100
  -2  -3   324502.33  224.27 100
   0  -3   733660.27  272.41 100
   0  -1   343085.13  421.68 100
   0   2 -11  112.60   97.34 100
   1  -7  11  140.52  140.05 100
   2   3 -22  799.94  151.05 100
   2   3 -18  930.86  114.43 100
   2   3 -17 2166.56  122.45 100
   3  -8  12 1644.40  191.35 100
   3   2  -5 7906.23  154.52 100
   3   3 -25 2573.31  194.81 100
   3   3 -14 1446.86  122.58 100
   5   3 -15  460.13  126.97 100
   8   2 -13  -13.37  190.11 100
   7  -4   9 5884.08  396.95 100
   7  -1   4 1279.60  249.24 100
  -4  -1 -26 1674.97  398.68 100
   6  -4  10 2623.07  273.16 100
  -4  -4  -2  472.36  157.17 101
  -4  -3  -4 8483.41  213.77 101
  -3  -7   4 1040.46  181.43 101
  -3  -5   3 4932.05  182.30 101
  -3  -3   0  596.41  140.86 101
  -3   0 -27 1038.35  294.71 101
  -2  -9   6  639.76  265.64 101
  -2  -2   1  431.19  112.05 101
  -2   1 -26  924.57  243.07 101
  -2   1 -13  301.02  137.51 101
  -1  -9   8  585.71  261.28 101
  -1  -1   146283.37  429.07 101
   0  -8  10 3222.30  226.30 101
   0  -7  10  236.16  174.20 101
   0   2 -28 1354.57  260.18 101
   1  -8  11  828.92  230.80 101
   1  -6  11 1865.70  181.74 101
   1   2  -810124.27  181.61 101
   2  -7  12  379.40  204.09 101
   2   2  -6 8458.65  167.52 101
   2   3 -21 5058.69  200.83 101
   2   3 -20  207.04  179.17 101
   2   3 -1910569.69  228.57 101
   3  -6  12 5016.65  202.76 101
   3  -2   8 8218.40  230.38 101
   3   3 -24 1461.55  237.21 101
   3   3 -15 1208.03  158.88 101
   4   1   012116.37  221.18 101
   4   2  -5 1687.19  157.42 101
   4   3 -25 2645.18  271.94 101
   4   3 -24   93.66  260.61 101
   4   3 -1512397.42  231.10 101
   4   3 -14 2738.51  168.13 101
   5  -6  12 2602.38  249.56 101
   5   3 -23 2150.12  270.58 101
   5   3 -22   65.99  264.07 101
   5   3 -17 5922.47  232.46 101
   5   3 -16 4882.77  213.32 101
   6   2  -7 7640.01  189.74 101
   7   0   1 5652.86  210.31 101
   7   1  -3 1115.43  177.89 101
   7   2  -9 9146.48  241.68 101
   8   0  -1 5236.15  230.86 101
   9  -1   0  153.29  270.59 101
  -3  -8   4  489.65  167.37 101
  -3  -4   224700.14  222.94 101
   0  -6  10 5879.64  138.62 101
   0   2 -27  159.01  160.96 101
   2  -8  12 1938.64  171.74 101
   2   1  -118964.99  257.06 101
   3   3 -23 3589.85  161.49 101
   3   3 -22  295.22  144.67 101
   3   3 -1710757.33  169.18 101
   3   3 -16 1588.04  120.12 101
   4   3 -23 3262.41  178.25 101
   4   3 -16 1450.57  137.15 101
   5   3 -21 3106.73  177.52 101
   5   3 -20 3335.60  179.97 101
   5   3 -19 1204.58  149.88 101
   5   3 -18  568.49  147.51 101
   7  -5  10 3056.26  413.18 101
  -6  -6 -13  159.61  444.62 101
  -5  -3 -11  337.06  225.15 101
   5   0   3 2830.03  185.70 101
   6  -5  11 3606.96  315.84 101
  -6  -6 -12 1248.41  344.53 102
  -6  -5 -16  773.46  357.94 102
  -5  -6  -4  602.47  239.48 102
  -4  -8   1  821.13  251.67 102
  -4  -7   1 3053.96  228.24 102
  -4  -5   0 5587.42  194.90 102
  -3  -6   4  847.02  155.19 102
  -3  -2  -232029.19  325.82 102
  -2  -8   7  639.31  202.60 102
  -2  -7   7 8330.41  207.03 102
  -2  -5   6 1816.48  138.03 102
  -2  -4   5 2569.12  148.34 102
  -2   1 -25 5882.58  243.89 102
  -2   1 -24  167.42  207.02 102
  -2   1 -14 1708.76  155.12 102
  -1  -8   9  260.47  201.93 102
  -1  -7   910379.70  216.10 102
  -1  -5   8  508.77  130.88 102
  -1  -4   7  509.97  135.13 102
   0  -9  10    9.99  257.99 102
   0   2 -26 8335.61  262.57 102
   0   2 -1216869.96  231.57 102
   2  -6  12 5114.74  202.45 102
   3  -4  11 1204.79  162.76 102
   3   3 -21 5553.35  226.57 102
   3   3 -20 1991.64  187.13 102
   3   3 -19 2930.93  191.09 102
   3   3 -18  200.04  179.62 102
   4  -5  12 1974.21  195.54 102
   4  -4  11 4121.78  187.02 102
   4   3 -22 2436.03  244.89 102
   4   3 -21 2127.13  214.09 102
   4   3 -20   75.17  203.84 102
   4   3 -19 5942.38  230.02 102
   4   3 -18 3365.30  193.43 102
   4   3 -17 1409.04  187.59 102
   5   2  -613163.61  225.49 102
   7   2 -10 2648.13  222.81 102
   9   0  -4  143.27  270.42 102
  -4  -6   1 2979.60  149.53 102
  -2  -6   7 1181.87  111.48 102
   6   2  -8 4494.34  137.91 102
   7   2 -11   33.63  144.65 102
  -3   0 -1212152.51  388.52 102
  -6  -5 -15 2460.73  447.64 102
  -4  -2  -712093.04  301.43 102
  -4  -1 -25 2880.70  356.44 102
  -3   0 -26  734.68  306.59 102
   8  -1   2  113.45  244.71 102
  -6  -6 -11 3504.40  355.11 103
  -6  -5 -14 2236.12  339.88 103
  -4  -4  -1 4655.83  170.58 103
  -3  -8   5 1119.67  239.26 103
  -3  -7   5 5880.89  201.24 103
  -2  -9   7 3132.79  274.59 103
  -2   1 -23 6512.64  222.93 103
  -2   1 -1520435.52  291.16 103
  -1  -9   9 3744.56  269.97 103
  -1  -6   9  535.47  148.54 103
  -1   1  -8  509.06  118.01 103
   0  -5  10  271.10  152.25 103
   0  -4   9   19.40  129.40 103
   0   2 -25  141.91  200.23 103
   0   2 -24   93.36  199.16 103
   0   2 -13  835.99  141.55 103
   1  -7  12  587.00  202.96 103
   1  -5  11  156.62  150.48 103
   1  -4  1016175.90  221.81 103
   1  -2   7  302.61  111.90 103
   1   2  -9  241.09  109.93 103
   2   2  -7 2556.92  132.30 103
   3  -8  13  706.74  265.79 103
   3  -7  13 5539.99  256.20 103
   3  -5  12 1841.50  189.83 103
   3   2  -632543.65  277.31 103
   4  -7  13  249.41  248.37 103
   4   2  -6 2990.89  151.61 103
   5   1  -110346.55  198.81 103
   6   0   2  648.39  150.91 103
   6   1  -2  347.23  149.49 103
   7   1  -4 1080.48  177.08 103
   7   2 -12 1448.12  210.80 103
   9   0  -5 5809.04  296.08 103
  -5  -6  -3 1726.89  175.60 103
  -4  -8   2  289.92  174.32 103
  -4  -7   2  882.73  157.11 103
  -3  -5   4  992.94  116.41 103
  -1  -3   6  954.66   91.55 103
  -1  -2   4 7559.42  152.46 103
   0  -8  11   44.66  161.79 103
   0  -7  11 9004.83  167.96 103
   1  -8  12 3928.27  179.74 103
   1   2 -28 6091.91  205.48 103
   5   2  -7 2330.79  132.26 103
   6   2  -9   41.02  128.49 103
   6  -1   5 1215.45  248.22 102
  -5  -3 -10 3871.12  261.64 103
  -3   0 -25  268.53  303.17 103
  -2   1 -22 1234.22  226.17 103
   4  -3  10 2498.92  212.16 103
   5  -4  11  837.87  219.30 103
  -6  -6 -10 1350.29  344.05 104
  -6  -5 -13   55.14  303.05 104
  -5  -5  -4  346.58  210.15 104
  -5  -4  -6 7726.14  232.71 104
  -4  -6   2  478.74  190.30 104
  -4  -5   1 6971.89  198.11 104
  -4  -3  -312130.29  228.45 104
  -3  -6   5 2406.43  165.72 104
  -3  -4   3 2073.37  147.31 104
  -3  -3   117633.79  231.12 104
  -2  -8   8 4288.46  240.93 104
  -2  -7   8  795.69  177.36 104
  -2  -3   4 5644.31  153.61 104
  -2   1 -21 6069.87  222.46 104
  -2   1 -20  -46.29  151.66 104
  -2   1 -17 2747.52  182.32 104
  -2   1 -16  192.24  135.69 104
  -1   1 -29 1496.90  265.21 104
   0  -6  11  -38.53  146.85 104
   0   2 -23  -13.99  174.49 104
   0   2 -2215017.58  247.65 104
   0   2 -15  158.83  138.20 104
   0   2 -1424213.68  262.88 104
   1  -6  12 6496.21  203.93 104
   1  -3   937202.44  316.19 104
   1   2 -27  354.19  221.92 104
   2  -8  13  923.28  264.59 104
   2  -7  13  230.10  200.34 104
   2  -5  12  506.36  154.36 104
   2  -4  11 2635.08  152.55 104
   3  -6  13 2350.08  217.70 104
   3  -3  10 3335.22  163.36 104
   4  -6  13  432.38  204.90 104
   5  -5  12 2747.16  225.16 104
   6  -6  12  944.11  281.17 104
   7   2 -14 1139.98  239.04 104
   7   2 -13 6553.09  232.97 104
   8   0  -2  242.00  204.83 104
   8   1  -8 4743.45  248.58 104
   9  -1  -1  316.20  277.06 104
  -2  -5   717809.17  193.14 104
  -1  -8  10 3839.02  174.59 104
  -1  -7  10  834.77  127.57 104
  -1  -5   918902.63  203.84 104
   1   2 -1020813.63  215.65 104
   2   2  -834068.50  260.67 104
   3   2  -7 1564.94  119.57 104
   4   2  -710515.49  165.37 104
   6   2 -10 2339.10  141.78 104
   7   2 -15  320.94  165.22 104
   3  -1   6 7805.27  378.50 103
   6  -3   9  308.41  276.46 103
  -4  -1 -24  -17.44  373.76 104
  -2   1 -1910488.60  261.24 104
  -2   1 -18 1948.22  208.81 104
   9  -2   2 1259.75  359.01 104
  -6  -6  -9  826.74  293.99 105
  -6  -5 -12 2509.97  313.05 105
  -5  -6  -2 6260.19  259.49 105
  -4  -8   3 1364.76  249.39 105
  -4  -7   3 4270.47  230.56 105
  -3  -8   6 4081.58  247.23 105
  -3  -7   6 1623.93  199.04 105
  -3   0 -24 6438.50  264.32 105
  -2  -6   8 9089.43  188.50 105
  -2  -4   6 4563.23  153.64 105
  -2  -2   2 4284.02  149.07 105
  -1  -6  10 6753.26  178.57 105
  -1  -4   8 7395.00  169.55 105
  -1   1 -28  103.97  244.57 105
   0  -3   8   52.16  121.94 105
   0  -2   6 5468.04  158.99 105
   0   1  -5 4020.06  165.98 105
   0   2 -21    9.22  179.50 105
   0   2 -20  718.93  151.30 105
   0   2 -19  301.55  155.65 105
   0   2 -1821938.51  260.55 105
   0   2 -17  526.23  165.15 105
   0   2 -16 3974.40  158.20 105
   1   2 -26  587.62  222.51 105
   2  -6  13  463.10  176.79 105
   2  -2   834530.94  363.52 105
   2   2 -28  359.57  254.55 105
   3   1  -126087.93  285.30 105
   4   1  -116780.04  237.48 105
   5  -6  13 3410.89  254.54 105
   6   1  -3 9210.62  203.19 105
   6   2 -11 9927.95  222.82 105
   7   0   0  302.17  169.56 105
   7   1  -5 4332.90  201.32 105
   7   2 -18  274.20  269.03 105
   7   2 -17 4001.83  282.20 105
   7   2 -16 1843.94  244.29 105
   8   1  -9 -182.71  233.77 105
   9   0  -6  633.28  281.90 105
  -5  -7  -1 2284.92  195.28 105
   1   1  -319194.46  251.95 105
   1   2 -25  -61.25  140.64 105
   1   2 -11  911.55  103.16 105
  -5  -3  -910052.56  305.53 105
  -4  -1 -23 4139.56  320.46 105
  -3   0 -23 1155.67  273.93 105
  -3   0 -13 2976.56  225.54 105
   4   0   3 3222.30  199.34 105
  -6  -6  -8 2311.52  305.40 106
  -6  -5 -11 3616.15  320.43 106
  -5  -4  -5 4723.97  215.34 106
  -4  -6   3 4239.17  208.16 106
  -4  -5   2 1835.52  170.61 106
  -4  -4   018064.01  236.47 106
  -4  -2  -6 2762.81  184.84 106
  -3  -6   6 8472.76  199.88 106
  -3  -5   513218.64  212.74 106
  -3  -2  -1 5574.63  171.52 106
  -2  -8   9 1035.39  229.38 106
  -2  -7   9  633.68  172.10 106
  -1   1 -27 7630.08  264.90 106
  -1   1  -942017.86  392.53 106
   0  -8  12 3743.78  242.25 106
   0  -7  12  921.00  206.46 106
   1  -8  13  153.43  231.35 106
   1  -7  13 8881.00  240.29 106
   1  -5  12 1384.40  158.34 106
   1   2 -2410036.50  242.58 106
   2  -3  10 2413.26  153.74 106
   2   2 -27  166.40  235.94 106
   2   2  -9  654.94  150.58 106
   3  -7  14  509.98  235.81 106
   3   2  -8 9217.93  184.44 106
   4  -7  14 1390.83  271.32 106
   4   2  -816501.46  217.47 106
   5   1  -210544.20  202.06 106
   6   2 -12 3871.06  200.12 106
   7   1  -6 8490.06  220.82 106
   8   0  -3 6544.95  234.63 106
   8   1 -10 3362.47  247.56 106
   9   0  -7  902.08  276.60 106
  -3  -8   7  568.78  165.24 106
  -1  -8  11  668.63  163.10 106
   0  -5  1115687.93  188.28 106
   1   2 -1215635.26  193.93 106
   2   2 -26 8188.74  196.11 106
   3   2 -27  991.71  183.91 106
   5   2 -10 5342.72  140.81 106
   6   2 -22 3492.56  226.46 106
   6   2 -14 2368.03  159.68 106
   6   2 -13  393.89  128.67 106
   5  -2   8 2374.93  329.88 104
   7  -2   6 4563.06  405.10 104
   3   0   3  802.82  166.65 106
  -4  -1 -22 3944.54  325.59 106
  -3   0 -22  275.73  226.10 106
   5  -3  10 3229.92  224.84 106
   8  -1   1 2116.96  264.95 106
   9  -1  -2 8422.50  379.96 106
  -6  -5 -10 1741.55  290.59 107
  -5  -7   0  800.18  263.64 107
  -4  -7   4 1942.18  220.00 107
  -4  -3  -2  981.57  153.29 107
  -3  -7   7  604.83  203.51 107
  -3  -4   4 1298.90  138.89 107
  -3  -3   2 4997.18  169.50 107
  -2  -5   8  581.62  162.98 107
  -2  -1  -120830.03  316.50 107
  -2   0 -29 1014.49  293.72 107
  -1  -7  11  -72.20  184.80 107
  -1  -3   7 4749.66  140.36 107
  -1   1 -26  -17.38  201.45 107
   0  -6  12 3495.47  188.44 107
   0  -4  1010544.35  188.26 107
   1  -6  13  217.75  177.30 107
   1  -4  11 1552.13  140.09 107
   1  -1   557535.71  534.76 107
   1   2 -23  231.81  172.45 107
   1   2 -22 -143.65  172.68 107
   1   2 -13  261.66  139.68 107
   2  -8  14 3669.59  280.43 107
   2  -7  14  759.37  219.98 107
   2   1  -2 1427.74  132.09 107
   2   2 -25  335.04  212.64 107
   2   2 -1019129.21  227.46 107
   3  -5  1312557.59  247.81 107
   3  -4  12 7026.55  202.07 107
   3   2 -26  474.16  237.85 107
   3   2  -9 6352.01  175.45 107
   4  -5  13  275.31  176.12 107
   4  -4  12 4766.30  191.28 107
   4   2 -26 4479.81  269.68 107
   4   2  -9 -211.37  139.92 107
   5   2 -24 3689.30  271.61 107
   5   2 -11  736.55  156.58 107
   6   1  -410145.99  214.06 107
   6   2 -21 1447.08  267.25 107
   6   2 -20  146.40  248.12 107
   6   2 -19 3657.95  247.90 107
   6   2 -18 3669.13  248.78 107
   6   2 -17 1044.37  205.43 107
   6   2 -16  937.95  205.37 107
   6   2 -15 7033.68  232.92 107
   8   1 -12 3957.24  264.14 107
   8   1 -11 1721.83  247.50 107
   9   0  -8  153.54  297.52 107
  -2  -6   9  824.91  107.22 107
  -2  -3   5 6029.64  137.22 107
  -1  -5  10  376.35  111.42 107
   1   2 -21  193.58  127.07 107
   1   2 -14 9402.90  159.05 107
   4   2 -25 1571.98  185.07 107
   7   1  -7  162.82  134.27 107
   8  -2   4 2369.06  319.00 107
  -5  -3  -8 2053.37  244.61 107
  -3  -1  -543349.96  542.40 107
  -3   0 -21 1934.68  240.33 107
  -3   0 -14 3552.71  222.58 107
   6  -5  12 2205.86  309.74 107
   6   0   1 8120.13  237.50 107
   7  -1   3  802.90  214.30 107
  -6  -7  -5  611.11  327.25 108
  -6  -6  -7 4175.81  309.43 108
  -6  -5  -9    5.58  260.28 108
  -5  -4  -4  858.47  183.10 108
  -4  -6   4 9769.06  227.62 108
  -4  -4   1 4610.07  170.27 108
  -3  -6   7  799.75  181.26 108
  -3  -5   6 2536.32  169.95 108
  -3   0 -20 9071.29  264.08 108
  -2  -8  10 1930.39  232.33 108
  -2  -4   7 2408.19  145.36 108
  -1  -6  11 1644.82  180.45 108
  -1  -4   9  916.34  134.94 108
  -1   1 -25 4331.28  220.44 108
   0  -8  13  906.92  232.88 108
   0   1 -29 6563.80  278.07 108
   1  -8  14 1848.73  268.65 108
   1   2 -2013417.63  217.10 108
   1   2 -19  244.94  153.13 108
   1   2 -18 2576.84  167.60 108
   1   2 -17  583.92  165.43 108
   1   2 -1617671.18  225.71 108
   1   2 -15  697.29  138.83 108
   2  -5  13  197.60  149.18 108
   2  -4  12 9253.90  211.86 108
   2   2 -24   19.77  195.15 108
   2   2 -23  461.19  199.67 108
   2   2 -11 3129.70  158.52 108
   3  -6  14 3307.71  222.46 108
   3   2 -25  708.12  225.26 108
   3   2 -1018224.22  223.27 108
   4  -6  14 4725.21  233.94 108
   4   1  -2 1525.28  143.83 108
   4   2 -24  -14.14  223.51 108
   4   2 -10 8258.80  177.14 108
   5   1  -3 4780.08  170.48 108
   5   2 -23 1811.59  262.30 108
   5   2 -22  -14.76  226.71 108
   5   2 -13 8334.43  192.93 108
   5   2 -12 5549.73  181.84 108
   7   0  -1 5755.51  207.94 108
   8   0  -4 2137.33  226.35 108
   8   1 -14 3833.81  283.27 108
   8   1 -13   95.83  269.30 108
  -5  -7   1 2529.74  192.42 108
  -4  -7   5 1043.94  154.08 108
  -4  -5   3 7012.62  155.19 108
  -3  -8   8 1458.47  168.51 108
  -2  -7  10  836.12  143.22 108
  -1  -8  12 3321.46  175.40 108
  -1  -2   5  300.41   79.97 108
   0  -7  13  266.80  142.53 108
   1  -7  14  386.29  145.05 108
   2  -6  14 6282.14  163.97 108
   3   2 -24 8254.82  176.90 108
   4   2 -23 1468.41  166.66 108
   4   2 -11 7539.60  157.53 108
   5   2 -21 3112.10  174.02 108
   5   2 -20 5697.48  168.87 108
   5   2 -14 2845.99  141.04 108
  -4  -1 -21 2875.72  352.07 108
  -6  -4 -17  714.64  431.03 108
  -6  -4 -16  990.74  379.80 108
  -3   0 -19  785.88  199.07 108
  -3   0 -18 1880.18  211.40 108
  -3   0 -1613807.02  329.25 108
  -3   0 -15 1343.06  185.27 108
  -2   0 -28  440.76  323.54 108
   5   0   214526.13  276.61 108
   6  -6  13  198.64  340.03 108
   7  -5  11  212.56  345.98 108
   9  -2   1 3858.51  370.56 108
  -6  -5  -8 4827.15  288.20 109
  -5  -5  -1 5316.29  232.08 109
  -4  -3  -112460.00  220.74 109
  -4  -2  -5 2002.36  177.91 109
  -3  -7   8 1077.22  207.48 109
  -3   0 -17 1789.18  185.96 109
  -1  -7  12  638.01  203.09 109
  -1  -1   2 1371.41  134.78 109
  -1   1 -24   77.91  171.18 109
  -1   1 -23 7580.71  215.54 109
  -1   1 -10   64.10  109.75 109
   0  -3   9  935.64  134.46 109
   0   1 -28  280.83  219.85 109
   0   1  -6 1398.37  138.10 109
   1  -3  10  107.10  128.70 109
   2  -8  15  464.77  267.88 109
   2   2 -2213858.16  234.09 109
   2   2 -21  372.89  178.94 109
   2   2 -1217577.22  220.03 109
   3  -7  15  362.84  233.42 109
   3   1  -2 5791.65  165.56 109
   3   2 -23 1225.86  204.83 109
   3   2 -22  332.62  199.95 109
   3   2 -11  568.97  141.94 109
   4   2 -22 7565.79  230.26 109
   4   2 -12 9040.40  200.24 109
   5  -5  13 5311.06  244.09 109
   5   2 -19  764.03  203.77 109
   5   2 -18 1169.42  208.48 109
   5   2 -17 6559.80  208.47 109
   5   2 -16 7524.36  213.41 109
   5   2 -15  472.42  179.73 109
   6   1  -5 1229.73  165.28 109
   7   1  -8 2916.13  189.72 109
  -6  -7  -4 2224.77  240.13 109
  -5  -8   2 2009.60  215.13 109
  -3  -4   5 3111.55  116.09 109
  -2  -6  10 3215.93  140.29 109
  -2  -5   9 1235.31  114.73 109
  -2  -2   3 3289.88  114.38 109
   0  -5  12  720.79  110.94 109
   2   2 -20  242.45  121.86 109
   2   2 -13  124.73   95.52 109
   3   2 -1214132.55  178.51 109
   4   2 -21 1556.16  153.49 109
   4   2 -13   70.88  112.57 109
   7   1  -9 3798.61  149.37 109
  -6  -4 -18 2283.65  522.37 109
  -6  -4 -15 3688.88  456.74 109
  -4  -1 -20   62.51  273.68 109
   6  -4  11 4971.38  336.22 109
  -6  -4 -14 2146.13  384.41 109
  -5  -3  -7  831.82  228.56 109
   5  -6  14 1742.59  301.41 109
   8   0  -5 1637.37  260.28 109
  -5  -7   2 3652.53  273.81 110
  -5  -6   1 3585.62  234.09 110
  -5  -4  -3 1925.90  192.81 110
  -4  -8   6  767.93  276.64 110
  -4  -6   5 1526.18  193.84 110
  -4  -4   2  418.93  139.16 110
  -3  -8   9 1009.35  234.26 110
  -3  -6   8 4036.25  193.94 110
  -3  -3   3 7276.36  176.55 110
  -3  -2   0   88.36  110.41 110
  -2  -8  11  194.43  230.07 110
  -2   0 -27  381.95  231.52 110
  -1  -5  11  237.15  149.50 110
  -1   1 -22   48.60  174.23 110
  -1   1 -11   35.71  106.23 110
   0  -8  14 3506.36  256.45 110
   0  -6  13 1238.66  179.48 110
   0  -4  11   47.52  128.33 110
   0  -2   7 1753.80  123.78 110
   0  -1   4 1831.00  142.03 110
   0   1 -27 1656.43  228.20 110
   1  -6  14 2714.10  188.09 110
   1  -5  1315158.27  227.43 110
   1  -2   8 9393.54  196.34 110
   1   1 -29 1406.04  250.36 110
   1   1  -4  866.01  130.91 110
   2  -7  15 6799.73  263.18 110
   2   2 -19  326.43  149.11 110
   2   2 -1813989.83  219.69 110
   2   2 -17   22.93  155.02 110
   2   2 -16 4595.69  178.63 110
   2   2 -15 1586.22  142.46 110
   2   2 -1414087.41  206.46 110
   3  -3  11  720.17  134.79 110
   3   2 -21 1929.88  181.40 110
   3   2 -2012720.80  229.98 110
   3   2 -19 1012.93  181.53 110
   3   2 -13 4332.04  159.80 110
   4  -7  15 3573.99  289.06 110
   4   2 -20  657.29  187.55 110
   4   2 -19 4187.40  193.96 110
   4   2 -18 8751.32  215.77 110
   4   2 -17 1091.29  182.97 110
   4   2 -16 3039.70  164.43 110
   4   2 -15 4976.44  179.53 110
   4   2 -14 9555.26  201.21 110
   5  -4  12 3890.35  215.45 110
   6   1  -6  638.22  155.75 110
   7   0  -2 4848.83  205.85 110
   7   1 -10 5057.59  232.98 110
   8  -1   010594.17  271.89 110
  -4  -7   6  976.87  151.73 110
  -4  -5   4 3537.63  133.60 110
  -3  -5   7 1076.77  111.86 110
  -2  -7  11 6804.67  172.74 110
  -1  -6  12 5847.32  153.51 110
   1  -4  1211666.69  173.85 110
   3   2 -18 1565.75  114.69 110
   3   2 -17 2942.96  127.71 110
   3   2 -1614711.85  186.79 110
   3   2 -15  358.97  112.53 110
   3   2 -14 4617.86  140.18 110
   5   1  -4 1035.08  105.16 110
  -6  -4 -19 2277.51  602.43 109
  -4  -1 -19 8686.98  376.99 110
  -6  -5  -7 4027.49  340.38 110
  -6  -4 -13  270.26  320.59 110
   2  -1   6 2700.85  191.61 110
   3  -2   9 5961.28  231.11 110
   4  -3  1113788.22  304.86 110
  -5  -8   3  639.34  292.76 111
  -5  -5   0  506.88  208.87 111
  -3  -7   9 6677.69  228.92 111
  -3  -1 -28  863.66  306.57 111
  -2  -4   822116.51  231.16 111
  -2  -3   6 1068.15  142.07 111
  -2   0 -26 9640.01  280.06 111
  -1  -8  13  148.53  231.89 111
  -1  -4  1016488.98  209.46 111
  -1  -3   8  220.46  131.42 111
  -1   1 -21 9200.69  207.31 111
  -1   1 -20  244.87  154.01 111
  -1   1 -12 1135.70  144.75 111
   0  -7  14  233.25  206.41 111
   0   1 -26  112.19  193.21 111
   1  -8  15  466.53  267.60 111
   1  -7  15  392.93  205.54 111
   1   1 -28  122.07  234.54 111
   2  -5  14 1159.29  185.46 111
   2  -3  1133911.71  328.30 111
   2   1  -322172.15  267.78 111
   3  -6  15  524.48  207.55 111
   3  -5  14 1105.03  184.55 111
   4  -5  14 2499.57  196.73 111
   4   1  -318584.13  242.31 111
   6   0   0 9674.90  220.95 111
   7   1 -12 4299.14  225.86 111
   7   1 -11  -80.42  209.02 111
   8   0  -6    3.20  210.03 111
  -5  -7   3 1314.66  186.42 111
  -5  -6   2 6161.79  191.02 111
  -4  -8   7 1096.07  200.09 111
  -1  -7  13 8184.25  180.06 111
   0   1 -25 6294.63  174.22 111
   6   1  -7 8097.12  158.98 111
   7   1 -19  385.80  188.78 111
   7   1 -18  292.75  188.41 111
   7   1 -14 2514.15  158.62 111
   7   1 -13 3525.70  167.60 111
  -4  -1 -18 4653.35  341.09 111
  -6  -4 -12 2508.56  337.00 111
  -5  -3  -6 7243.23  279.73 111
  -6  -4 -11 5202.10  302.78 112
  -5  -4  -212486.21  246.27 112
  -4  -7   7 4500.11  229.07 112
  -4  -6   6 1244.87  188.40 112
  -4  -3   011002.06  215.40 112
  -3  -8  10 2717.16  258.27 112
  -3  -6   9 3157.74  192.63 112
  -3  -4   617803.52  216.65 112
  -2  -8  12 2444.01  252.53 112
  -2  -6  11 1140.52  179.49 112
  -2  -5  10 2972.85  167.53 112
  -2   0 -25  763.54  207.79 112
  -1   0 -29    9.03  253.61 112
  -1   1 -19 5879.53  191.21 112
  -1   1 -18  361.30  163.72 112
  -1   1 -1723360.38  269.20 112
  -1   1 -14 -167.81  143.24 112
  -1   1 -1334597.71  333.22 112
   0   1  -715343.71  243.84 112
   1   1 -27 7952.56  249.11 112
   2  -6  15 1165.80  212.12 112
   2  -4  13  317.07  155.73 112
   2  -2   9  920.41  141.93 112
   2   1 -28  146.51  245.88 112
   3  -4  13 3139.30  176.70 112
   3   1  -312291.70  204.41 112
   4  -6  15 3008.24  255.18 112
   5   1  -517776.45  230.39 112
   6   1  -8 6056.51  188.42 112
   7   0  -3 3998.27  204.36 112
   7   1 -17 2101.57  245.03 112
   7   1 -16 4422.90  250.86 112
   7   1 -15   47.14  237.47 112
   8   0  -7 7664.01  244.32 112
   9  -2   0  182.12  285.83 112
  -6  -6  -3 2944.73  218.12 112
  -5  -8   4  366.15  237.82 112
  -4  -5   5 2271.25  123.75 112
  -4  -4   3 4667.91  147.79 112
   0  -6  14 5676.90  156.15 112
   0  -5  13  454.53  105.53 112
   0   1 -24   -7.69  121.19 112
   3  -7  16 1115.64  195.35 112
   3   1 -28  829.73  207.30 112
  -4  -2  -430440.10  374.00 112
  -3  -1 -27 5314.59  368.52 112
   6  -1   4 9676.18  283.06 112
   7  -1   2 7274.76  267.41 112
  -6  -4 -10 2561.69  280.59 113
  -5  -7   4  747.87  259.10 113
  -5  -6   3 1915.66  235.20 113
  -5  -5   1 5997.78  238.48 113
  -4  -8   8 2182.04  280.09 113
  -3  -7  10  790.33  207.04 113
  -3  -5   8 1849.66  165.16 113
  -3  -3   4 1447.52  147.78 113
  -2  -7  12  165.26  201.98 113
  -2  -1   012034.75  242.88 113
  -1  -8  14 2022.75  268.94 113
  -1  -6  13  215.60  176.46 113
  -1  -5  12 1382.17  157.59 113
  -1  -2   651072.90  354.24 113
  -1   1 -16 1390.03  149.46 113
  -1   1 -15 1905.95  147.28 113
   0  -8  15  -94.84  266.65 113
   0  -3  10 2269.74  143.97 113
   0   1 -23 6430.60  202.07 113
   1  -8  16 3786.90  282.53 113
   1  -6  15  894.99  182.25 113
   1  -5  14  361.12  151.51 113
   1   1 -26  116.12  191.65 113
   1   1  -565840.80  440.42 113
   2  -7  16  646.26  237.35 113
   2   1 -27 2125.73  223.71 113
   4  -4  13  503.33  179.61 113
   4   1  -416423.04  236.66 113
   5   0   1 6792.15  192.61 113
   6   1 -22 4966.31  273.87 113
   6   1  -9  419.74  156.80 113
   8  -1  -1 2312.83  227.61 113
   8   0  -9   54.97  237.36 113
   8   0  -8 1185.57  235.19 113
  -2  -4   9  363.04   95.74 113
  -2  -2   444873.45  315.24 113
   0  -7  15 6680.02  179.34 113
   1  -3  11  761.24   96.86 113
   3   1 -27 5090.10  194.96 113
   4   1 -26 1824.49  181.36 113
   5   1  -6 7074.27  151.93 113
   6   1 -21 1535.82  191.69 113
   8  -3   6 1365.86  438.42 112
  -4  -1 -17 1270.37  278.26 112
  -4  -1 -16 1300.51  287.44 112
   4  -2   9  109.16  177.34 113
  -3  -1  -4 4777.30  231.05 113
  -2   0 -24   43.93  243.22 113
   4   0   2 1011.91  165.73 113
   6  -5  13  115.03  293.00 113
   8  -2   3 4957.12  299.18 113
  -4  -7   8 1113.28  217.47 114
  -4  -6   7 2964.25  201.09 114
  -4  -3   112960.89  220.23 114
  -3  -8  11  449.40  267.71 114
  -3  -2   1 5865.96  163.85 114
  -3  -1 -26  297.36  240.75 114
  -2  -8  13  524.69  268.09 114
  -2  -3   733487.18  279.06 114
  -1  -7  14  578.39  201.66 114
  -1   0 -28 8807.90  263.39 114
   0  -4  1214131.25  205.63 114
   0   1 -22   41.61  172.85 114
   0   1  -8   37.59  112.88 114
   1  -7  16  307.87  235.03 114
   1  -4  13 1565.09  166.11 114
   1   1 -25 4527.67  211.52 114
   2   1 -26  954.76  219.49 114
   2   1  -4 4771.47  162.86 114
   3   1 -26  292.43  218.68 114
   5  -6  15  441.96  273.91 114
   5  -5  14 1299.80  219.33 114
   5   1 -24 2677.35  260.58 114
   6   0  -1 7782.72  209.12 114
   6   1 -20  302.98  227.85 114
   6   1 -19 3301.12  243.35 114
   6   1 -11 7123.86  217.37 114
   6   1 -10 4738.99  191.57 114
   8   0 -11 8990.79  275.16 114
   8   0 -10 1069.30  245.90 114
   9  -2  -1 3401.32  307.93 114
   9  -1  -7   96.19  281.27 114
  -6  -7   0 2241.41  232.07 114
  -5  -5   2 7532.05  179.34 114
  -4  -5   6 1530.07  121.93 114
  -3  -6  10 5697.07  153.80 114
  -3  -4   7 1688.15  108.01 114
  -2  -6  12 4828.74  145.71 114
  -1  -4  11 1387.60  101.82 114
  -1  -3   936654.54  267.27 114
   3   1  -4 4805.52  139.53 114
   4   1 -25 2892.41  169.55 114
   5   1 -23 1816.96  164.53 114
   5   1  -7 2118.35  112.10 114
   6   1 -18 4478.64  167.77 114
   6   1 -17 1041.81  147.23 114
   6   1 -13   52.47  125.95 114
   6   1 -12 3350.95  149.53 114
   8   0 -12  450.14  175.39 114
  -4  -1 -1510473.88  506.85 112
   7  -4  10 1007.91  467.50 112
  -5  -6   4  668.76  228.91 115
  -4  -8   9  433.42  273.07 115
  -4  -4   415946.61  234.71 115
  -4  -2  -3 8790.78  231.30 115
  -3  -7  11  280.61  202.30 115
  -3  -5   913505.38  210.34 115
  -2  -7  13  177.30  201.17 115
  -2  -5  1116682.40  221.40 115
  -2   0 -23  666.18  178.88 115
  -1  -8  15  734.58  264.29 115
  -1   0 -27  406.77  222.95 115
   0  -8  16 1323.38  272.76 115
   0  -6  15  120.92  176.31 115
   0  -2   812285.82  203.51 115
   0   1 -21 6554.67  184.59 115
   1  -2   9  209.91  106.24 115
   1   1 -24  205.95  168.36 115
   2  -6  16 2182.93  214.40 115
   2  -5  1512330.58  241.43 115
   2   1 -25 6770.88  222.60 115
   3  -6  16 6105.62  241.03 115
   3  -5  15  446.44  178.95 115
   3   1 -25 3402.81  230.21 115
   4   1 -24  119.56  217.49 115
   4   1  -5 5734.04  179.51 115
   5   1 -22    5.57  222.23 115
   6   1 -16 1051.50  210.28 115
   6   1 -15 5610.38  218.12 115
   6   1 -14 6052.33  206.88 115
   8   0 -15 6511.91  297.51 115
   8   0 -14 1137.98  277.68 115
   8   0 -13  101.90  270.41 115
  -3  -3   522320.78  216.82 115
  -1  -6  14 2309.35  135.42 115
  -1  -1   322241.63  277.29 115
   0  -5  14  364.50  106.67 115
   0   0 -29   27.20  175.89 115
   0   1 -20   87.05  108.78 115
   0   1  -9   65.84   78.63 115
   1   1 -23 7870.04  164.78 115
   1   1  -6 4702.05  140.30 115
   3  -7  17 2947.85  210.48 115
   5   1 -21 4040.39  159.32 115
   5   1  -8 2604.42  133.34 115
  -4  -2 -26 4441.04  393.59 115
  -6  -4  -7 6600.82  270.19 116
  -5  -5   3 2700.40  210.15 116
  -4  -7   9  264.53  237.79 116
  -4  -6   8 5676.22  207.26 116
  -3  -8  12 1557.57  273.02 116
  -3  -1 -25 3175.96  257.68 116
  -2  -8  14 3236.96  275.74 116
  -2  -4  10 9362.00  179.16 116
  -2   0 -2216558.56  275.44 116
  -1  -7  15  295.57  218.69 116
  -1  -5  1314941.46  218.15 116
  -1   0 -26  337.15  196.67 116
   0  -7  16  423.32  236.04 116
   0   1 -1915500.63  233.74 116
   1  -6  16 8171.51  242.89 116
   1  -5  15 1032.45  182.19 116
   1   1 -22  -32.37  172.47 116
   2  -7  17  941.68  261.15 116
   2  -4  1410122.76  216.21 116
   2  -3  12 1554.81  145.01 116
   2   1 -24  224.44  195.24 116
   2   1  -5 8761.25  184.82 116
   3  -4  14 4798.66  185.23 116
   3  -3  12 1907.90  158.09 116
   3   1 -24 1811.82  198.87 116
   3   1  -543027.54  330.52 116
   4  -6  16 1978.33  249.04 116
   4  -5  15 8344.72  262.08 116
   4   1 -23 4679.81  211.97 116
   4   1  -6 2353.69  160.34 116
   5   1 -20 4085.37  219.15 116
   5   1 -19 1587.42  207.93 116
   5   1  -912485.61  220.65 116
   6   0  -2  866.63  162.96 116
   7  -1   1 2671.48  198.18 116
   7   0  -6 4242.32  219.17 116
   9  -2  -2 1205.40  300.84 116
  -6  -6   0 3082.03  213.69 116
  -5  -6   5 3472.76  176.15 116
  -4  -8  10 1171.27  196.35 116
  -4  -5   7 7092.31  150.26 116
  -3  -6  11  554.10  125.79 116
  -2  -6  13  552.78  125.22 116
   0   1 -10  290.43   81.39 116
   1  -7  17 4597.56  190.38 116
   2   1 -23 6303.72  155.92 116
   3   1 -23 4744.71  162.55 116
   4   1 -22 4308.78  162.18 116
   5  -1   516425.20  385.18 116
   5  -4  13 4208.68  256.42 116
  -5  -4   1 3938.68  194.01 117
  -4  -4   5 1461.49  175.15 117
  -4  -3   2 1128.59  149.89 117
  -3  -7  12  789.05  224.96 117
  -3  -5  10 2001.23  162.13 117
  -3  -4   8 5285.68  161.23 117
  -3  -2   235212.57  307.90 117
  -2  -7  14  464.22  220.19 117
  -2  -5  12  487.11  152.31 117
  -2  -3   8 1620.81  144.37 117
  -2  -2   5 1941.36  132.92 117
  -2   0 -21  495.48  185.32 117
  -1  -8  16 3946.25  280.41 117
  -1  -4  1213228.90  196.32 117
  -1  -2   7  492.33  112.84 117
  -1   0 -25   20.16  195.25 117
   0  -4  13  197.77  141.14 117
   0  -3  1129346.35  274.13 117
   0  -1   5 3766.54  166.98 117
   0   0 -28 1017.49  220.03 117
   0   1 -18   26.77  156.56 117
   0   1 -17 2437.16  145.34 117
   0   1 -1150406.83  369.43 117
   1  -1   6 4650.84  185.49 117
   1   0 -29 -120.54  243.15 117
   1   1 -21 9714.20  196.10 117
   2   1 -22 1155.76  180.35 117
   3   1 -22  464.77  170.15 117
   4   1 -21 3332.94  212.84 117
   4   1  -724031.07  253.94 117
   5   0   0  186.91  128.94 117
   5   1 -18  931.89  179.48 117
   5   1 -1710382.13  221.26 117
   5   1 -16 4933.22  202.06 117
   5   1 -12 4787.35  178.51 117
   5   1 -11   53.85  157.60 117
   5   1 -10 4344.40  186.64 117
   7   0  -7 1004.53  190.19 117
   8  -2   2  128.18  211.67 117
  -4  -7  10  949.26  170.85 117
  -4  -6   9  214.04  127.97 117
  -3  -8  13  650.80  191.48 117
  -1  -3  10   44.91   92.05 117
   0   1 -16   37.31  101.56 117
   1   1  -7 6175.23  146.44 117
   4   1 -20  224.34  121.25 117
   5   1 -15  387.48  129.36 117
   5   1 -14 1716.63  118.33 117
   5   1 -13 8518.32  157.39 117
   7  -2   5 8708.92  366.69 116
   5  -3  11  313.58  204.90 117
  -4  -2 -25 1424.50  365.82 117
   2   0   2  764.25  169.06 117
   3   0   228745.50  415.65 117
  -5  -7   7  552.20  252.63 118
  -5  -6   6 4579.60  243.11 118
  -5  -5   4  553.32  202.45 118
  -4  -2  -2  444.97  152.72 118
  -3  -3   6 4046.96  170.29 118
  -3  -1 -24 1498.02  220.16 118
  -2  -8  15  392.56  289.65 118
  -2  -1 -28  182.41  258.97 118
  -2  -1   122645.72  298.51 118
  -2   0 -20  280.21  149.02 118
  -1  -7  16  327.88  235.04 118
  -1  -6  15  838.44  181.45 118
  -1  -5  14  286.44  150.28 118
   0  -7  17  761.81  238.61 118
   0  -6  16 1299.11  198.61 118
   0  -5  1514019.89  219.23 118
   0   0 -27 -123.05  218.59 118
   0   1 -1536665.52  310.63 118
   0   1 -14  -86.22  134.81 118
   0   1 -13 1210.77  141.94 118
   0   1 -12 -465.21  158.69 118
   1  -4  14 5790.83  188.42 118
   1  -3  12 1055.70  137.87 118
   1   1 -20  414.12  150.25 118
   2  -6  17  620.52  212.36 118
   2  -5  16  559.03  184.00 118
   2   0 -29 1123.65  263.10 118
   2   1 -21 7029.24  203.44 118
   2   1  -6 2952.62  145.43 118
   3  -6  17 1093.78  243.06 118
   3  -5  16 1421.71  188.96 118
   3   1 -21 8493.56  209.70 118
   3   1  -6 9064.29  188.16 118
   4  -4  14 7927.28  240.80 118
   4   1 -1910436.66  216.21 118
   4   1  -8 7275.79  189.62 118
   5  -6  16 1881.00  290.33 118
   7   0 -19 1450.02  266.05 118
   7   0 -18   -9.33  266.11 118
   7   0  -911670.26  237.55 118
   7   0  -8  759.25  190.36 118
   8  -1  -4 7838.71  256.56 118
   9  -2  -3 1543.74  297.81 118
  -4  -5   8 2158.10  125.18 118
  -3  -7  13 5385.20  190.23 118
  -3  -6  12 4504.22  147.45 118
   1   0 -28 8270.92  194.55 118
   1   1 -19 5452.78  144.84 118
   1   1  -8  682.43   89.82 118
   2  -7  18  427.21  196.80 118
   2   1 -20   81.26  103.46 118
   3   1 -20 2156.16  139.15 118
   4   1 -18 4904.39  155.32 118
   4   1  -9  866.84  101.18 118
   7   0 -17 4748.85  187.78 118
   7   0 -10 2371.37  146.09 118
   7  -5  12 1927.06  479.06 117
   6  -4  12 2208.39  318.45 118
  -3  -1  -312609.24  286.18 118
   2  -2  1017850.48  295.92 118
   4  -3  12 2419.09  207.93 118
   4   0   1 2675.87  186.07 118
   6  -1   3 9091.08  270.27 118
  -5  -4   213460.58  237.57 119
  -5  -3  -211533.59  253.79 119
  -4  -7  11 4389.01  253.96 119
  -4  -4   6 2648.42  176.08 119
  -4  -3   312580.39  212.56 119
  -3  -5  11  329.72  149.11 119
  -3  -4   9 5915.33  191.15 119
  -2  -7  15 6610.04  256.47 119
  -2  -6  14 6832.60  205.82 119
  -2  -4  11 2522.60  145.07 119
  -2   0 -19  471.59  159.15 119
  -1   0 -2413748.92  240.58 119
   0   0 -2610005.18  238.21 119
   1  -7  18  560.36  258.36 119
   1  -6  17  102.11  209.95 119
   1  -5  16  243.53  183.40 119
   1   1 -18  491.63  162.07 119
   2   0 -28  520.95  241.84 119
   2   1 -1910803.90  199.29 119
   2   1  -760183.36  384.92 119
   3  -2  1015887.13  293.26 119
   3   0 -28 4799.43  258.08 119
   3   1 -19 2349.97  160.12 119
   3   1  -710487.42  194.26 119
   4  -6  17  921.98  244.47 119
   4   1 -17 1536.30  155.46 119
   4   1 -16 1543.75  158.64 119
   4   1 -10 3213.96  155.12 119
   5  -5  15  303.47  239.42 119
   6   0 -22 4002.97  267.00 119
   7  -1   0  147.83  175.92 119
   7   0 -16 3173.14  250.16 119
   7   0 -15  306.08  234.60 119
   7   0 -14  892.85  210.46 119
   7   0 -13 8655.31  243.72 119
   7   0 -12 2257.06  220.74 119
   7   0 -11   33.03  209.17 119
   8  -1  -5 1053.59  224.23 119
  -5  -7   8  996.78  182.60 119
  -5  -5   5 5174.16  165.28 119
  -4  -6  10 2567.17  160.12 119
  -2  -5  13  112.54  104.91 119
   0  -2   9  -12.06   74.44 119
   1   0 -27  263.17  153.20 119
   1   1 -1722967.03  218.56 119
   1   1  -942478.05  320.79 119
   3   1 -18  337.57  108.50 119
   4   1 -1511752.76  174.93 119
   4   1 -14 3266.76  131.40 119
   4   1 -13  135.26  112.21 119
   4   1 -12 2477.03  116.32 119
   4   1 -1121600.32  211.44 119
   5   0 -25  833.92  175.99 119
   6  -2   7 7833.78  453.50 116
  -2   0  -7 2100.38  229.68 119
  -3  -1 -23 4626.90  285.17 119
  -7  -6  -5 2923.75  365.22 120
  -5  -6   7  761.72  225.98 120
  -4  -2  -1 7147.87  203.74 120
  -3  -2   3  675.76  124.96 120
  -2  -3   9 1939.72  142.47 120
  -2  -2   6 8468.50  172.66 120
  -2  -1 -27 1597.45  235.32 120
  -2   0 -1815545.90  265.24 120
  -1  -6  16 7816.26  238.99 120
  -1  -4  13 1577.32  166.13 120
  -1  -1 -29 1456.63  256.64 120
  -1   0 -23  226.56  173.25 120
   0  -6  17  693.85  211.50 120
   0  -4  1414818.51  226.11 120
   0  -3  12   89.44  131.22 120
   1  -2  1019960.98  253.96 120
   1   1 -16 1467.39  143.05 120
   1   1 -15 2169.04  146.00 120
   1   1 -10  -34.85  124.69 120
   2  -4  15 2059.49  168.30 120
   2  -3  13  143.48  125.94 120
   2   0 -27  460.54  212.55 120
   2   1 -18 2192.27  165.52 120
   2   1 -17 3061.47  169.60 120
   2   1  -8 7273.07  180.11 120
   3   0 -27 1010.17  245.34 120
   3   1 -1716644.49  225.28 120
   3   1 -16 3118.12  174.14 120
   3   1  -932386.42  285.61 120
   3   1  -8 1308.85  155.41 120
   4  -5  16 1336.51  216.60 120
   4   0 -26 5113.07  260.19 120
   5   0 -24 3867.49  260.94 120
   5   0  -1 7448.23  192.13 120
   6   0 -21 1221.82  244.18 120
   6   0  -5 2354.90  177.81 120
   8  -2   1 3693.39  244.18 120
  -6  -6   3 3673.75  211.02 120
  -4  -5   9  -19.12  128.03 120
  -3  -7  14  420.68  167.99 120
  -3  -6  13 2038.76  156.52 120
  -3  -3   7 3974.84  126.36 120
  -1  -7  17 5047.25  192.22 120
  -1  -2   8 8945.57  156.82 120
   0  -7  18  156.71  171.34 120
   0   0 -25   19.82  137.13 120
   1   1 -14  -77.50  105.12 120
   1   1 -1332550.11  268.39 120
   1   1 -12  960.57  109.81 120
   1   1 -11   61.49   75.54 120
   2   1 -16  107.14   94.11 120
   3   1 -15 2709.71  130.06 120
   3   1 -10 4974.29  142.23 120
   6   0 -20  152.66  159.40 120
  -4  -2 -24   64.77  304.12 120
   6  -5  14 1977.45  318.42 120
  -7  -5 -12 2128.05  400.22 121
  -7  -5 -11  139.43  358.03 121
  -5  -7   9 3597.00  283.56 121
  -5  -5   6 4609.33  217.38 121
  -5  -3  -1 8373.95  233.34 121
  -4  -7  12  862.02  241.11 121
  -4  -6  11 3863.28  225.57 121
  -4  -4   7 3693.76  184.78 121
  -4  -3   4 7328.39  189.18 121
  -2  -7  16  469.36  236.94 121
  -2  -6  15  896.37  210.32 121
  -2  -1 -26  871.78  229.41 121
  -2   0 -17 1186.56  171.92 121
  -1  -5  15  858.45  182.24 121
  -1  -3  11  845.39  133.75 121
  -1  -1   4  702.81  133.81 121
  -1   0 -22   61.51  167.77 121
   0  -5  16  995.27  184.83 121
   1  -4  15  800.26  157.19 121
   1   0 -26  207.21  189.96 121
   2  -7  19 3752.71  293.91 121
   2  -6  18 6112.94  256.47 121
   2   0 -2610090.32  251.65 121
   2   1 -1520681.51  232.90 121
   2   1 -14 1918.57  147.07 121
   2   1 -10 1383.04  153.21 121
   2   1  -9  665.32  119.40 121
   3  -6  18  413.85  242.48 121
   3  -4  15  400.58  150.23 121
   3  -3  1316402.60  275.21 121
   3   0 -26  579.93  215.56 121
   3   1 -14 1429.90  143.81 121
   3   1 -1324728.92  244.72 121
   3   1 -12 1651.20  146.27 121
   3   1 -11   43.19  132.53 121
   4   0 -25 1342.19  220.37 121
   5   0 -23 2303.80  227.98 121
   6   0 -19 3446.07  240.81 121
   6   0  -6 3537.72  179.82 121
  -5  -6   8 1371.16  163.17 121
  -3  -5  12 1657.38  135.49 121
  -3  -4  1011792.12  171.18 121
  -2  -4  12 9274.69  158.59 121
   1  -6  18  909.44  152.10 121
   1  -3  1322635.03  235.52 121
   2  -5  17 1609.19  138.97 121
   2   1 -13  310.92   98.27 121
   2   1 -12 3380.54  135.89 121
   2   1 -1145258.42  300.35 121
   5   0 -22   19.78  154.69 121
   6   0 -18 4439.40  165.53 121
   8  -1 -14 4023.78  209.11 121
   8  -1 -10 3471.98  187.51 121
   8  -3   5  833.59  365.00 121
  -7  -5 -10 3115.97  450.63 121
  -3  -1 -22  373.58  218.71 121
  -7  -5  -9 1947.55  367.89 122
  -3  -1  -2 5976.45  202.61 122
  -2  -5  14 1233.25  184.24 122
  -2   0 -16 4364.35  173.70 122
  -1  -1 -28  239.30  236.07 122
  -1   0 -21  212.27  145.39 122
   0   0 -24   48.07  164.98 122
   1  -7  19 1255.17  280.30 122
   1  -5  1710677.30  233.99 122
   1   0 -25  -12.11  191.81 122
   3  -5  17 7231.78  251.31 122
   3   0 -25  412.87  214.35 122
   4   0 -24  -98.93  215.15 122
   4   0   022910.85  297.37 122
   5   0  -215212.86  238.47 122
   6   0 -17  301.21  203.97 122
   6   0 -16  909.01  206.01 122
   6   0  -7 7088.40  201.05 122
   8  -2   0 2538.92  240.12 122
   8  -1 -13   36.20  274.52 122
   8  -1 -12 4107.71  274.46 122
   8  -1 -11 2031.58  254.88 122
  -5  -7  10 1556.28  207.67 122
  -4  -5  10 1662.21  138.14 122
  -3  -7  15  308.18  165.58 122
  -3  -6  14 3292.79  160.59 122
  -3  -2   4 3769.06  117.65 122
  -2  -3  10 2290.02  112.01 122
  -1  -7  18  299.87  171.34 122
  -1  -6  17  134.57  146.20 122
   2   0 -25  664.69  137.26 122
   4   0 -23  716.82  138.90 122
   5   0 -21 2283.43  150.28 122
   6   0 -15 6133.81  157.93 122
   6   0  -8 5810.66  150.99 122
  -2   0  -832905.92  543.09 122
   2  -1   753212.25  609.40 122
   6  -1   2  218.24  191.10 122
   7  -2   4  522.96  229.98 122
  -5  -6   9 4034.81  237.12 123
  -5  -5   7  391.72  193.48 123
  -4  -7  13  -43.76  257.51 123
  -4  -6  12 3540.67  223.96 123
  -4  -4   8 6416.21  190.73 123
  -4  -3   5 4709.74  170.18 123
  -4  -2   035140.66  333.13 123
  -3  -3   8 1879.91  147.46 123
  -3  -2 -27  935.58  277.06 123
  -3  -1 -21 8024.69  244.09 123
  -2  -7  17 1190.34  257.83 123
  -2  -6  16 1886.30  214.42 123
  -2  -1 -25 6291.83  236.41 123
  -2  -1   2 1467.05  140.55 123
  -2   0 -15 1588.49  157.29 123
  -1  -5  16  165.66  181.14 123
  -1  -4  14 5695.29  184.79 123
   0  -7  19 5181.74  297.27 123
   0  -6  18 7888.36  243.62 123
   0  -4  15  500.27  158.36 123
   0  -1 -29 6398.09  272.89 123
   0  -1   6 1413.41  139.00 123
   0   0 -23  -32.82  170.51 123
   1   0 -2414353.33  229.50 123
   3   0 -24 7689.92  218.47 123
   4  -6  18 3757.28  302.19 123
   4  -4  15 2517.03  203.06 123
   5   0 -20 7953.52  227.52 123
   5   0  -3 2480.12  174.54 123
   6   0 -14 3182.24  196.37 123
   6   0 -13   50.83  180.93 123
   6   0 -12 6204.83  212.59 123
   6   0 -1112062.91  237.21 123
   6   0 -10 2003.01  168.34 123
   6   0  -9   10.63  154.86 123
  -3  -5  1312108.06  184.11 123
  -3  -4  11 1107.87  119.68 123
  -2  -2   7 2406.56  104.68 123
  -1   0 -2016094.50  210.18 123
   0  -5  17 1640.00  137.95 123
   0  -3  13  379.62   95.30 123
   0  -2  1017076.98  208.70 123
   2   0 -24  117.70  133.30 123
   4   0 -22 9513.23  180.89 123
   5   0 -19 1350.98  149.80 123
  -5  -2 -11  809.47  305.05 122
  -5  -2 -10 5750.20  355.19 122
  -5  -3 -23 1777.15  394.89 123
  -4  -2 -23 1468.89  314.25 123
   5  -4  14 2741.60  265.27 123
  -5  -7  11  232.95  282.65 124
  -5  -4   5 4863.34  196.07 124
  -4  -5  11 8933.74  218.91 124
  -3  -7  16  911.97  273.22 124
  -2  -5  1512484.22  230.23 124
  -2  -4  13  516.65  159.06 124
  -2   0 -1416478.48  279.01 124
  -2   0 -13  121.54  150.46 124
  -1  -3  12 1129.18  139.50 124
  -1  -2   9  178.38  108.18 124
  -1  -1 -27 7357.20  255.11 124
   0  -1 -28  168.40  215.86 124
   0   0 -2217808.82  249.35 124
   1  -7  20   95.64  281.79 124
   1  -6  19  291.14  244.16 124
   1  -4  1616725.71  241.16 124
   1  -1 -29 1484.09  247.25 124
   1   0 -23  191.41  170.16 124
   2  -6  19  706.51  247.39 124
   2  -4  16 3471.25  172.95 124
   2  -2  11 2976.47  164.11 124
   3  -6  19  533.49  244.89 124
   3   0 -23 1327.09  198.69 124
   3   0   1 3214.91  164.68 124
   4  -5  17  858.16  215.06 124
   5  -5  16 2882.66  265.29 124
   5   0 -18 1469.93  179.25 124
   7  -1 -19  242.82  263.68 124
   7  -1  -3  652.08  195.21 124
  -6  -6   6  500.56  194.01 124
  -5  -6  10 3625.29  172.51 124
  -5  -5   8 1568.91  143.22 124
  -4  -7  14 1410.31  200.04 124
  -3  -6  15  349.95  145.65 124
   2   0 -23  723.15  121.83 124
   4   0 -21 1746.88  148.23 124
   5   0  -4 2027.25  117.52 124
   7  -1 -18  314.63  186.24 124
  -5  -2 -12 5610.77  438.93 122
  -5  -2  -9 8921.40  382.61 123
  -5  -2  -8 2926.68  258.42 124
  -2   0  -9  324.31  156.41 124
   1  -1   7 6342.66  214.58 124
   4  -3  13  132.22  178.72 124
   5  -1   4  975.46  177.11 124
  -4  -6  13  312.85  212.82 125
  -4  -4   9   38.61  159.32 125
  -4  -3   6 1218.93  151.17 125
  -4  -2   1 7182.65  205.93 125
  -3  -2   5 8793.07  198.98 125
  -3  -1 -20 1936.18  202.37 125
  -2  -7  18  502.62  277.75 125
  -2  -6  17  420.08  209.35 125
  -2  -3  1133438.47  273.45 125
  -2  -1 -24  112.65  199.48 125
  -2   0 -1222655.19  342.06 125
  -2   0 -11 2749.25  197.21 125
  -2   0 -1017359.46  329.39 125
  -1  -7  19 1671.36  280.85 125
  -1  -6  18  965.69  212.79 125
  -1  -1 -26  122.16  194.19 125
  -1   0 -19  366.74  157.34 125
   0  -6  19   -6.99  212.89 125
   0   0 -21   10.46  145.21 125
   1  -5  18  268.46  183.44 125
   1  -3  14  599.11  134.63 125
   1  -2  11  903.65  138.41 125
   2  -5  18 1069.49  215.01 125
   2  -3  14 1285.48  150.84 125
   3  -4  16 8165.22  232.70 125
   3   0 -22  384.17  166.28 125
   4   0 -20  407.50  169.15 125
   4   0  -1 2648.26  173.74 125
   5   0 -17 6426.08  206.47 125
   5   0 -1610015.84  220.50 125
   5   0  -5 8264.81  195.22 125
   6  -1 -22 4692.67  270.07 125
   6  -1   1 4186.18  197.19 125
   7  -1 -17 2087.82  243.20 125
   7  -1  -4 1207.47  193.04 125
   8  -3   4 5721.16  303.81 125
  -5  -7  12 1506.24  206.28 125
  -3  -5  14 1036.77  129.15 125
  -3  -3   922151.85  209.21 125
  -1  -4  15  719.69  114.12 125
  -1  -1   555948.05  401.57 125
   0  -7  20  302.13  198.03 125
   1  -1 -28  195.76  151.13 125
   1   0 -22   41.83  117.46 125
   2  -1 -28  160.10  170.63 125
   2   0 -2217151.47  197.23 125
   7  -1 -16 4727.89  183.80 125
   7  -1  -5 3922.53  162.48 125
  -6  -3 -10 3090.34  293.74 125
  -6  -3  -9  156.51  266.73 125
  -5  -2  -7 2753.59  258.26 125
  -4  -2 -22 7331.72  326.66 125
  -3  -2 -26  510.93  314.05 125
  -5  -6  11  335.14  249.26 126
  -5  -5   9 6298.28  221.57 126
  -5  -4   6 8570.69  210.46 126
  -5  -3   211500.88  243.92 126
  -4  -7  15 3908.70  286.29 126
  -4  -5  12 2160.34  193.79 126
  -3  -7  17 3459.11  283.22 126
  -3  -4  12 7897.51  192.52 126
  -3  -1  -126408.68  335.98 126
  -2  -5  16  500.97  180.72 126
  -2  -4  1411748.87  207.55 126
  -2  -2   836347.36  289.34 126
  -2  -1 -23 6136.56  210.07 126
  -1  -5  1710838.65  229.47 126
  -1   0 -18 4688.05  186.54 126
   0  -5  18   94.27  183.12 126
   0  -4  16 4336.70  176.32 126
   0  -1 -27 1929.24  222.40 126
   3  -5  18  565.40  211.89 126
   3  -3  14 1291.50  165.41 126
   3  -1 -27 5488.57  258.44 126
   3   0 -21 2164.09  177.93 126
   4  -1 -26 1990.89  247.52 126
   4   0 -19 3290.33  186.49 126
   5  -1 -24 2674.11  255.46 126
   5   0 -15  941.69  181.77 126
   5   0 -14 2685.95  162.40 126
   5   0  -616748.88  234.68 126
   6  -1 -21 1930.37  259.54 126
   7  -2   3 2497.77  210.26 126
   7  -1 -15  187.90  235.05 126
   7  -1 -14 2380.02  219.31 126
   7  -1  -7  234.91  188.65 126
   7  -1  -6 9193.96  237.97 126
  -6  -5   5 1164.87  173.89 126
  -4  -6  14 4706.03  169.52 126
  -3  -6  16 5561.57  174.28 126
  -2  -1   320683.89  254.72 126
  -1  -3  1324742.89  225.30 126
   0   0 -20 1431.11  113.24 126
   1   0 -21  264.61  101.67 126
   2   0 -21  697.94  126.86 126
   4   0 -1811096.15  175.70 126
   5   0 -13 5627.70  144.25 126
   5   0  -7 1623.34  115.15 126
   6  -1 -20  197.64  158.22 126
   7  -1 -13 3730.88  169.45 126
   7  -1 -12 4005.65  166.06 126
   4  -2  10 6994.58  319.38 125
  -6  -3 -12 3193.97  338.29 126
  -6  -3 -11 5796.79  364.21 126
  -6  -3  -8 5746.82  310.88 126
  -6  -3  -7 6101.56  320.63 126
   3  -2  11  649.20  164.92 126
  -4  -4  10 6019.93  187.88 127
  -4  -3   715304.73  217.92 127
  -4  -2   2  597.35  149.28 127
  -3  -1 -19 2274.36  174.68 127
  -2  -7  19 3885.96  287.01 127
  -2  -2 -28  428.92  259.83 127
  -1  -7  20  219.68  279.75 127
  -1  -6  19  251.47  243.10 127
  -1  -2  1020839.86  232.04 127
  -1  -1 -25 4467.81  212.81 127
  -1   0 -17 2319.30  152.68 127
   0  -3  14  609.93  134.08 127
   0  -2  11  150.58  134.33 127
   0  -1 -26   83.88  187.79 127
   1  -6  20 7203.11  277.42 127
   1  -1 -27 7820.72  243.34 127
   2  -6  20  318.96  245.00 127
   2  -4  17  465.62  179.97 127
   2  -1 -27 2240.13  217.95 127
   3   0 -2010580.21  215.15 127
   4  -6  19 1433.46  292.45 127
   4  -1 -25 3324.09  239.56 127
   4   0 -17  319.35  149.76 127
   4   0  -2 1022.47  147.00 127
   5  -1 -23 1901.91  224.40 127
   5   0 -12 4773.82  180.23 127
   5   0 -11  268.38  157.66 127
   5   0 -10 4947.96  185.39 127
   5   0  -9 7145.24  200.38 127
   5   0  -8 3038.50  154.96 127
   6  -1   017332.35  275.38 127
   7  -1 -11   47.97  212.14 127
   7  -1 -10 5437.71  238.75 127
   7  -1  -9 4185.83  210.56 127
   7  -1  -8 3226.99  199.91 127
  -5  -4   7  333.07  118.60 127
  -3  -5  15  276.83  127.39 127
  -3  -3  10 3482.53  122.04 127
  -3  -2   629267.10  254.22 127
  -2  -6  18 6166.67  193.12 127
  -2  -3  12 1399.11  106.37 127
   0   0 -19   55.42  105.42 127
   1  -4  17  164.41  110.27 127
   1   0 -2016723.41  191.25 127
   2   0 -20  286.58  101.44 127
   3  -1 -26  320.12  150.46 127
   3   0 -19  870.01  107.73 127
   6  -1 -19 2891.50  172.49 127
   8  -2 -14 1049.63  201.14 127
   5  -3  12 3650.97  326.49 126
   6  -5  15 2395.20  430.49 127
  -6  -3  -6 1956.05  281.49 127
  -5  -3 -22  163.96  368.21 127
  -5  -6  12 2265.61  261.21 128
  -5  -5  10 2916.50  206.57 128
  -4  -5  13  180.96  181.66 128
  -3  -4  13 2717.22  168.52 128
  -3  -2 -25  661.27  235.54 128
  -2  -1 -22 1217.10  183.28 128
  -1  -5  18  281.29  182.10 128
  -1  -4  1617405.85  233.36 128
  -1   0 -1624144.21  275.18 128
   0  -6  20  344.21  243.63 128
   0  -1   714002.63  241.36 128
   1  -5  19 2510.79  224.77 128
   1  -1 -26  208.68  187.39 128
   2  -5  19 7154.04  248.85 128
   2  -1 -26  794.46  215.15 128
   2   0   1 1671.69  166.96 128
   3  -6  20 6587.18  313.17 128
   3   0   0   45.76  113.02 128
   4  -4  16 2036.21  196.59 128
   4  -1 -24   52.04  214.70 128
   4   0 -16 2088.48  156.73 128
   5  -1 -22   -0.54  217.25 128
   6  -1 -18 5518.08  221.34 128
   8  -3   3 1211.62  269.91 128
   8  -2 -13  108.43  272.49 128
   8  -2 -12  547.86  280.97 128
   8  -2 -11 6191.80  301.30 128
  -4  -6  15 3001.26  185.40 128
  -4  -4  11 4521.62  139.52 128
  -3  -6  17 1144.98  173.64 128
  -2  -5  17 1774.36  136.26 128
  -2  -4  15 2159.35  123.51 128
  -1  -1 -24  128.16  118.10 128
   0  -4  17  408.67  113.00 128
   2   0 -19  566.84  107.09 128
   3   0 -18 2203.94  117.37 128
   4   0 -15 3118.20  126.82 128
   8  -2 -10  959.16  179.60 128
   8  -2  -8 1056.08  182.79 128
  -6  -3 -13  -33.27  382.03 127
   1   0   1 5253.84  346.78 128
  -4  -2 -21 1469.42  277.13 128
   4  -5  18 2285.11  307.91 128
   7  -2   2 5397.93  275.34 128
  -5  -4   8 2302.82  191.36 129
  -5  -2  -4 1502.42  178.59 129
  -4  -3   8 4357.65  167.65 129
  -4  -2   3 8974.45  209.63 129
  -3  -1 -18  344.96  155.42 129
  -3  -1   0  781.40  136.74 129
  -2  -2 -27  243.40  241.93 129
  -2  -2   9  644.06  142.54 129
  -1  -3  14  516.86  134.76 129
  -1  -1   6 4886.55  170.30 129
  -1   0 -15  153.61  137.79 129
   0  -5  1910456.23  244.69 129
   0  -1 -25 6670.10  221.39 129
   0   0 -1828266.78  272.39 129
   1  -3  15 1784.71  154.75 129
   1  -2  1215659.26  236.96 129
   1   0 -19  595.21  152.65 129
   2  -3  1515710.22  250.93 129
   2  -2  1215054.02  254.56 129
   3  -5  19 2061.84  222.67 129
   3  -4  17 1679.60  189.19 129
   3  -1 -25 3084.52  223.73 129
   3   0 -17 2125.58  163.70 129
   4  -1 -23 4350.51  205.66 129
   4   0 -14 9901.54  202.16 129
   5  -1 -21 4445.44  211.72 129
   6  -1 -17  902.26  205.68 129
   6  -1  -1 4384.47  207.81 129
   8  -2  -9  164.74  246.70 129
  -5  -6  13 3839.23  190.43 129
  -5  -5  11  256.00  155.61 129
  -3  -5  16 1306.71  135.21 129
  -2  -6  19  663.02  174.84 129
  -2  -1   4 5482.82  148.93 129
  -1  -6  20 7641.66  205.99 129
   0  -2 -29   -2.00  174.22 129
   1  -6  21  307.42  174.55 129
   2  -1 -25 6126.48  162.67 129
   2   0 -1816194.70  189.45 129
   4   0 -13  -29.17  111.79 129
   6  -1 -16 1124.57  150.40 129
   6  -4  13  225.44  338.41 128
   6  -2   6 2232.11  275.38 128
   8  -4   7 5627.84  494.18 129
   5  -5  17 2846.52  322.17 129
   5  -4  15  800.68  260.89 129
   5  -1   3 5306.99  226.73 129
  -6  -3  -3 5686.56  230.20 130
  -5  -2  -3 6397.09  216.09 130
  -4  -6  16 2256.46  248.65 130
  -4  -5  14 2700.46  214.94 130
  -3  -4  14 6030.67  181.50 130
  -3  -3  11  761.33  137.65 130
  -3  -2 -24 8275.03  259.03 130
  -3  -2   7 2195.48  157.64 130
  -2  -3  13  155.41  132.69 130
  -2  -1 -21 6809.82  217.36 130
  -1  -2 -28 6203.49  276.16 130
  -1  -2  11 1153.27  140.22 130
  -1  -1 -23 8354.22  212.21 130
  -1   0 -1418241.08  257.06 130
   0  -6  21  449.62  246.35 130
   0  -3  1529159.07  271.16 130
   0   0 -17 -105.19  131.51 130
   1  -1 -25 4383.60  207.39 130
   1   0 -18 4866.50  178.08 130
   2  -6  21  267.55  281.65 130
   3  -1 -24 1796.09  194.45 130
   3   0 -1615759.40  222.26 130
   3   0  -1 3223.79  163.95 130
   4   0 -12 5215.53  160.53 130
   4   0  -5  603.70  151.87 130
   5  -1 -20 4952.97  214.26 130
   6  -1 -15 5975.64  219.30 130
   6  -1  -2  298.57  169.97 130
   7  -2 -18  397.01  262.61 130
  -4  -4  12 4557.09  138.74 130
  -3  -6  18  434.02  170.23 130
  -2  -5  18  733.40  153.92 130
  -1  -5  19 2126.33  162.43 130
  -1  -4  17  310.89  110.73 130
   0  -2  1214659.27  194.73 130
   0  -1 -24   41.34  114.37 130
   1  -4  18 2038.45  141.32 130
   2   0 -17 1375.91  117.20 130
   4  -1 -22 4549.38  157.85 130
   4   0 -11 4567.54  131.96 130
   4   0 -1010636.35  161.79 130
   4   0  -6 2439.89  122.44 130
   5  -1 -19 1784.28  149.46 130
   6  -1 -14 6377.82  159.94 130
   7  -3   7  668.80  319.43 130
   1  -1   8  722.72  147.57 130
  -7  -4  -6 2261.34  280.58 131
  -6  -3  -2  542.42  186.65 131
  -5  -6  14 1792.70  254.33 131
  -5  -5  12 2895.08  232.22 131
  -4  -3 -25 2828.22  302.78 131
  -4  -3   9  158.50  165.17 131
  -4  -2   429209.28  292.40 131
  -3  -1 -1714963.32  283.74 131
  -3  -1   125415.15  308.21 131
  -2  -4  16 3224.78  169.10 131
  -2  -2 -26 8188.28  268.39 131
   0  -4  1815825.19  252.35 131
   0  -2 -28 1398.76  248.21 131
   0   0 -1612893.50  208.36 131
   1  -5  20  255.43  212.54 131
   1  -1 -24  165.22  162.33 131
   1   0 -17 2426.24  146.66 131
   2  -5  20  466.25  212.89 131
   2  -4  1810779.13  240.12 131
   2  -1 -24  383.07  187.47 131
   3  -6  21  606.96  287.90 131
   3  -3  15 1139.63  159.05 131
   3  -1 -23 4931.72  209.67 131
   3   0 -15 1488.94  138.89 131
   4   0  -9 -112.33  139.65 131
   4   0  -816086.59  225.00 131
   4   0  -7 9383.31  198.94 131
   6  -1 -13   91.57  179.51 131
   6  -1  -3 9530.29  225.33 131
   7  -2 -17 4184.34  279.68 131
  -6  -6  11 3192.91  226.15 131
  -6  -4   5 1502.70  158.14 131
  -4  -5  15 7700.08  190.14 131
  -3  -5  17 7078.06  184.53 131
  -2  -6  20  364.00  171.03 131
  -2  -2  1017649.13  200.67 131
  -1  -2 -27  184.49  154.15 131
  -1   0 -13   26.66   97.99 131
   0  -5  20  186.32  151.40 131
   2  -2 -28  618.46  171.75 131
   2   0 -16 4342.43  122.47 131
   3   0 -14 3932.70  119.44 131
   4  -2 -26 4274.34  187.76 131
   4  -1 -21 3212.79  152.14 131
   5  -2 -24 3933.58  189.09 131
   5  -1 -18 1081.04  125.27 131
   6  -2 -21 1673.64  186.19 131
   6  -1 -12 3683.50  151.17 131
   6  -1  -4 9365.36  183.37 131
   7  -2 -16 1618.65  174.76 131
  -7  -4 -11   35.23  362.20 131
  -7  -4 -10 1034.21  370.66 131
  -7  -4  -5 5835.43  354.76 131
  -5  -2  -215286.18  302.02 131
  -4  -2 -20  509.72  250.20 131
   2  -1   8 6727.36  245.67 131
   4  -3  14 2549.66  211.36 131
  -7  -4  -4  422.46  262.46 132
  -6  -3  -1 3278.10  206.07 132
  -4  -6  17  899.74  248.46 132
  -4  -4  13  612.60  185.73 132
  -3  -6  19  387.27  246.49 132
  -3  -4  15  170.65  167.01 132
  -3  -3  12 2070.05  165.30 132
  -3  -2   8 8947.62  190.47 132
  -2  -3  14 1504.52  153.07 132
  -2  -1 -20   80.19  145.20 132
  -1  -6  21  310.77  266.56 132
  -1  -3  15 2177.06  158.64 132
  -1  -1 -22   62.54  168.88 132
   0  -1 -23 6284.53  197.32 132
   0   0 -15  -94.68  134.81 132
   1  -6  22   23.66  282.66 132
   1  -3  16  814.78  160.76 132
   1  -2 -28 6703.06  266.37 132
   1   0 -1625052.54  251.28 132
   2  -1 -23 7245.68  193.26 132
   3  -2 -27  980.11  245.03 132
   3  -1 -22  354.79  166.44 132
   3   0 -13 3313.08  155.09 132
   3   0  -229048.01  325.55 132
   5  -1 -1711138.68  218.47 132
   6  -1 -11 7403.25  222.02 132
   6  -1  -8 6090.96  192.22 132
   6  -1  -7 8425.74  206.38 132
   6  -1  -6 1056.10  166.57 132
   6  -1  -5 1023.49  175.27 132
   7  -2 -15  505.60  236.08 132
  -5  -6  15  351.42  200.52 132
  -5  -5  13 5734.59  185.56 132
  -4  -2   5 1134.12  123.94 132
  -2  -1   510444.08  179.86 132
  -1  -1   7 8114.05  166.13 132
   0  -3  16  728.95  120.35 132
   0  -1   8    4.80   81.71 132
   1  -1 -23 7511.40  159.66 132
   2  -3  16  312.73  109.37 132
   2   0 -15 1666.92  106.77 132
   4  -1 -20  163.64  117.80 132
   6  -2 -20   71.64  180.88 132
  -5  -3 -21 2970.41  395.80 132
  -3  -2 -23 1226.64  256.93 132
   4  -5  19 4305.00  322.99 132
   5  -1   211102.27  272.00 132
  -6  -3   0 9169.30  240.73 133
  -5  -2  -110355.90  233.58 133
  -4  -3  10 3501.98  187.45 133
  -3  -1   2 5011.51  182.12 133
  -2  -5  19 7900.54  242.24 133
  -2  -4  17  528.35  183.81 133
  -2  -2 -25  451.58  197.54 133
  -1  -5  20  198.25  214.77 133
  -1  -4  18 2290.09  193.60 133
  -1  -2  1216627.33  225.23 133
  -1   0 -1224395.94  301.18 133
   0  -6  22 6333.96  309.23 133
   0  -2 -27  224.18  213.42 133
   0   0 -1429522.97  285.82 133
   1  -2  13  402.83  135.64 133
   1   0 -15   88.06  139.03 133
   2  -6  22 4985.64  304.99 133
   2  -2 -27  148.91  225.26 133
   2   0 -1418433.02  223.26 133
   2   0   050755.71  534.58 133
   3  -5  20 1613.86  246.79 133
   3  -4  18  837.70  182.14 133
   3  -2 -26  486.58  240.19 133
   3  -2  1212587.03  265.45 133
   3   0 -1214326.66  208.06 133
   3   0 -11  547.25  141.19 133
   3   0  -3  651.45  137.09 133
   4  -4  17 1199.75  216.10 133
   4  -2 -25 1639.42  248.21 133
   5  -2 -23 1713.56  250.39 133
   5  -1 -16 5428.37  200.00 133
   7  -2 -14 1304.16  240.48 133
   7  -2 -13 6293.87  249.51 133
   7  -2  -1 4970.91  223.96 133
  -6  -5  10 1784.29  173.98 133
  -4  -6  18 3961.74  211.64 133
  -4  -5  16 1253.21  158.16 133
  -3  -5  18  702.07  150.77 133
  -2  -6  21  114.23  199.60 133
  -1  -2 -26  509.92  155.46 133
   0  -2  13  780.40   99.72 133
   1  -5  21 5887.63  185.18 133
   1  -4  19  268.90  128.98 133
   1  -2 -27  161.99  149.81 133
   2  -1 -22  961.38  123.67 133
   3  -1 -21 8198.95  156.38 133
   4  -1 -19 9912.54  165.48 133
   6  -2 -19 3778.39  173.48 133
  -6  -3 -14 5192.47  580.28 130
  -3  -1 -16 2937.58  232.65 133
   8  -4   6  249.21  385.20 133
  -6  -3   1 3243.18  203.61 134
  -5  -6  16 1942.42  293.03 134
  -5  -5  14 1590.05  223.99 134
  -5  -4  11  891.35  194.50 134
  -5  -2   0  458.58  162.40 134
  -4  -4  14 8960.75  223.85 134
  -4  -3 -24   88.16  277.66 134
  -4  -2   6 2938.63  164.10 134
  -3  -6  20 6284.23  299.58 134
  -3  -4  16 8530.62  219.55 134
  -3  -3  1319986.87  246.41 134
  -3  -2   9 7454.86  186.16 134
  -2  -2  11 3026.48  155.70 134
  -2  -1 -1910219.02  220.30 134
  -1  -6  22  133.69  281.63 134
  -1  -3  16 1129.89  164.30 134
  -1  -1 -21 9595.68  201.42 134
  -1   0 -11  379.17  130.27 134
   0  -5  21 3446.11  229.95 134
   0  -4  19  195.19  183.24 134
   0  -1 -22   94.14  165.58 134
   0   0 -13 -217.15  138.06 134
   1  -1 -22  125.85  165.44 134
   1   0 -1419803.25  233.11 134
   2  -5  21 3192.96  257.39 134
   2  -4  19  766.52  184.30 134
   2  -2  13  151.76  128.51 134
   2   0 -13  180.19  139.60 134
   3   0 -1021855.12  241.52 134
   3   0  -9 3455.06  163.46 134
   3   0  -4 2652.30  149.60 134
   4  -2 -24   34.50  213.61 134
   5  -2 -22   -6.20  215.89 134
   5  -1 -15  467.78  177.75 134
   6  -2 -18 4019.07  241.54 134
   7  -2 -12 1629.42  216.96 134
   7  -2 -11  -40.78  211.16 134
   7  -2  -2 5145.79  229.01 134
  -4  -3  1114658.71  193.22 134
  -2  -3  1515286.70  189.67 134
   2  -2 -26 8760.98  184.76 134
   3  -1 -20 2258.93  132.12 134
   3   0  -8 5660.32  142.58 134
   3   0  -7  466.73   96.10 134
   3   0  -630804.94  273.06 134
   3   0  -512647.55  195.89 134
   4  -1 -18 4992.61  146.00 134
   5  -1 -14 1903.60  116.51 134
   8  -3 -11 1366.46  205.47 134
   6  -5  16  811.87  431.24 134
   6  -2   5 2196.25  249.01 134
  -4  -2 -19 3708.09  262.27 134
   5  -5  18  342.28  355.00 134
  -6  -3   2  605.56  183.62 135
  -5  -2   110646.66  231.16 135
  -4  -5  17 1041.28  217.01 135
  -3  -3 -26   20.58  268.36 135
  -3  -2 -22  278.35  202.14 135
  -3  -1   314215.70  233.20 135
  -2  -5  20  667.33  215.05 135
  -2  -4  1811708.59  234.93 135
  -2  -2 -24   77.65  194.04 135
  -2  -1   6 2749.71  145.04 135
  -1  -5  21 6946.75  245.88 135
  -1  -4  19  282.80  183.82 135
  -1  -1 -20  384.36  148.30 135
  -1   0 -1031214.02  352.00 135
   0  -6  23   71.94  287.35 135
   0  -3  17 2941.77  171.57 135
   0  -2 -26 8178.36  236.42 135
   0  -1 -21 6658.15  176.06 135
   1  -3  1718065.21  250.01 135
   1  -2 -26  646.04  213.71 135
   1  -1   941003.72  399.79 135
   1   0 -13 -117.31  141.34 135
   2  -1 -21 6493.01  193.76 135
   2   0 -1224704.60  249.90 135
   3  -3  16 1398.91  162.38 135
   3  -2 -25  694.36  216.13 135
   5  -2 -21 3272.84  231.48 135
   5  -1 -13 9281.93  196.48 135
   5  -1   110182.12  239.16 135
   6  -2 -17 1072.45  201.54 135
   7  -2  -6 4737.06  220.75 135
   7  -2  -5 8812.70  237.98 135
  -5  -4  12 3952.24  158.11 135
  -4  -6  19 1504.31  202.85 135
  -3  -5  19 1838.84  159.62 135
  -2  -6  22 4795.39  221.91 135
  -1  -2 -25   40.72  135.52 135
  -1  -2  13  342.71   97.09 135
  -1  -1   8  523.40   88.41 135
   0   0 -1235445.31  294.60 135
   1  -1 -21 8895.29  152.64 135
   2   0 -11 3158.44  124.90 135
   4  -2 -23 1512.85  160.11 135
   4  -1 -17 1320.54  110.46 135
   4  -1   5 5705.05  301.18 135
   7  -3   6 8591.23  393.82 135
  -3  -1 -15 2847.26  222.58 135
   5  -4  16 3406.86  299.13 135
  -5  -5  15   73.87  253.77 136
  -5  -2   215833.32  258.54 136
  -4  -4  15 3085.82  203.03 136
  -4  -3  12 3074.27  181.12 136
  -4  -2   711312.97  213.59 136
  -3  -6  21  738.29  285.84 136
  -3  -4  17 1595.59  192.16 136
  -3  -3  14 1070.05  166.28 136
  -3  -2  1019880.99  235.88 136
  -2  -2  1217451.25  223.32 136
  -2  -1 -18 2169.22  168.90 136
  -1   0  -9 1852.26  155.69 136
   0  -5  22   34.14  247.34 136
   0  -4  20 1579.10  189.55 136
   0  -1   9  113.38  114.89 136
   1  -5  22  246.55  249.17 136
   1  -4  2014117.13  253.22 136
   1  -2  14 9302.36  200.61 136
   1   0 -1225945.20  263.93 136
   2  -3  17 2107.04  166.97 136
   2  -2 -25  434.93  186.76 136
   2  -1 -20   40.80  139.17 136
   2   0 -1019788.64  229.21 136
   2   0  -1 1705.40  164.14 136
   3  -5  21 3694.03  265.70 136
   3  -4  19 1017.24  213.42 136
   3  -2 -24 9424.39  232.46 136
   3  -1 -19 2043.54  152.02 136
   4  -5  20  210.70  250.60 136
   5  -2 -20 6675.58  219.62 136
   5  -1 -12 5203.57  179.85 136
   5  -1   0  134.02  150.95 136
   6  -2 -16  910.76  204.64 136
   7  -3 -17 2153.43  270.82 136
  -6  -4   9  646.65  169.75 136
  -2  -3  16  377.33  116.17 136
   0  -2  1421345.05  226.90 136
   0   0 -11   47.77   80.22 136
   4  -2 -22 8125.64  168.86 136
   4  -1 -16 1432.84  113.74 136
   5  -1 -11  273.36  111.60 136
  -5  -3 -20 3044.62  390.97 136
  -4  -1  -5 6148.99  284.51 136
   4  -3  1510266.82  295.26 136
  -5  -4  13 4496.31  214.85 137
  -5  -2   3 5759.84  206.66 137
  -4  -5  18 1710.99  256.05 137
  -4  -1  -416125.81  342.05 137
  -3  -5  20 1806.25  251.98 137
  -3  -1   4 5056.25  177.59 137
  -2  -5  21 3357.19  260.38 137
  -2  -4  19  876.54  190.81 137
  -2  -3 -27 1890.08  267.25 137
  -2  -2 -23  435.56  199.36 137
  -2  -1   759602.95  395.07 137
  -1  -5  22  657.13  247.16 137
  -1  -3 -28   90.58  253.97 137
  -1  -3  1720130.04  246.10 137
  -1  -1 -19 6048.28  184.04 137
  -1   0  -816258.67  298.10 137
   0  -2 -25  174.83  188.53 137
   0  -1 -20  195.60  144.46 137
   1  -2 -25   59.83  186.75 137
   1  -1 -20  401.03  145.52 137
   1   0 -11  446.37  122.53 137
   2  -5  22  474.02  248.45 137
   2  -4  20  197.26  179.73 137
   2   0  -9  335.23  125.03 137
   2   0  -2  764.30  146.10 137
   3  -1 -18  459.83  146.88 137
   4  -4  18 5220.85  255.35 137
   4  -1 -1512088.70  202.39 137
   5  -2 -19  634.38  198.87 137
   5  -1 -10 4905.95  191.25 137
   5  -1  -111455.21  229.63 137
   6  -2 -15 7181.38  233.46 137
   7  -3 -16 3968.13  281.68 137
  -6  -5  13  123.90  184.19 137
  -5  -5  16 3660.93  191.29 137
  -4  -4  16 2307.00  143.05 137
  -4  -2   816345.30  200.63 137
  -3  -3  15 1215.98  120.80 137
  -1  -4  2013663.98  200.17 137
  -1  -2 -24 9423.22  185.44 137
   0  -3 -28  297.31  175.85 137
   1  -3 -28  151.34  171.33 137
   2  -2 -24   87.83  130.50 137
   2  -1 -1910806.13  158.52 137
   2   0  -835376.18  286.40 137
   3  -2 -23 1359.99  138.68 137
   5  -1  -912958.63  187.77 137
   6  -2 -14 2686.51  159.32 137
   4  -2  11 6707.65  331.04 136
  -4  -1  -6 2069.46  270.33 137
  -4  -3 -23 3099.12  317.98 137
  -4  -1  -318183.69  358.07 137
  -3  -2 -21 1695.29  227.58 137
   6  -2   4 6254.91  266.46 137
  -4  -3  13   62.11  159.41 138
  -3  -4  18 1005.27  186.44 138
  -3  -3 -25 2746.73  262.75 138
  -3  -2  11  752.19  143.34 138
  -2  -2  13  134.13  137.04 138
  -2  -1 -17 2958.13  176.25 138
  -1  -2  1410238.64  194.45 138
  -1  -1   943891.49  342.44 138
  -1   0  -7 1738.94  205.71 138
   0  -3  18  351.14  156.60 138
   0   0 -1032866.91  318.78 138
   1  -3  18  789.79  155.89 138
   1   0 -1033345.27  295.00 138
   1   0   0  161.82  142.39 138
   2  -2  1412927.98  233.99 138
   2   0  -7 2226.74  144.48 138
   2   0  -613262.04  221.95 138
   2   0  -3 3470.10  212.05 138
   3  -1 -1716513.71  214.48 138
   4  -3 -25 2922.93  255.24 138
   4  -2 -21 1790.31  198.01 138
   4  -1 -14 3225.16  170.54 138
   5  -3 -23 2186.93  256.27 138
   5  -2 -18 1459.26  201.05 138
   5  -1  -8 3093.19  185.11 138
   5  -1  -7 2307.42  153.74 138
   5  -1  -3 4973.21  183.97 138
   5  -1  -210530.06  229.82 138
   6  -3 -20    9.50  256.79 138
   6  -2 -13  295.32  181.51 138
   7  -3 -15  367.36  250.47 138
  -5  -4  14 2974.99  170.11 138
  -5  -2   4 1416.73  124.61 138
  -4  -5  19 3921.86  192.05 138
   0  -2 -24  140.43  133.58 138
   0  -1 -1915104.07  188.27 138
   1  -2 -24 9708.54  179.52 138
   1  -1 -19 5467.28  135.90 138
   1   0  -9 1869.14  104.80 138
   2  -3 -27 1880.04  178.91 138
   2   0  -5  553.65  133.43 138
   2   0  -475700.63  475.71 138
   3  -3 -26   63.26  170.51 138
   5  -1  -6 7593.73  161.31 138
   5  -1  -517686.29  212.87 138
   5  -1  -4 1269.79  118.21 138
   7  -3 -14 1896.71  174.63 138
  -4  -1  -724282.65  576.66 137
   5  -3  13 7810.80  403.99 137
  -4  -2 -18 8221.32  298.52 138
  -4  -1  -2 1078.90  221.91 138
  -3  -1 -14 1375.40  181.98 138
  -1   0  -666722.22  669.89 138
   2  -1   9  742.71  150.15 138
   3  -2  13 4034.82  208.89 138
  -5  -5  17 3415.15  259.27 139
  -4  -4  17 1319.61  206.05 139
  -4  -2   9   80.91  143.32 139
  -4  -1  -117429.43  299.64 139
  -3  -5  21 3679.76  258.83 139
  -3  -1   543497.80  349.03 139
  -2  -5  22  827.50  254.66 139
  -2  -4  20  280.06  185.07 139
  -2  -3 -26  652.91  245.35 139
  -2  -3  17 3071.78  170.01 139
  -1  -3 -27 5578.50  276.65 139
  -1  -3  18  693.25  160.67 139
  -1  -1 -18  577.55  153.71 139
  -1   0  -5  -89.39  167.31 139
   0  -5  23 4161.47  266.15 139
   0  -4  21  268.39  183.60 139
   0  -2  15  178.46  136.91 139
   0  -1  10  214.60  119.01 139
   0   0  -9 -250.59  133.78 139
   1  -5  23 3110.50  263.34 139
   1  -4  21  245.84  215.66 139
   1  -2  15  675.30  137.14 139
   1  -1  10  137.67  114.59 139
   2  -3  18  883.08  156.86 139
   2  -2 -23  596.68  189.84 139
   2  -1 -18 2104.91  157.00 139
   3  -5  22  684.35  286.08 139
   3  -3  17 9835.85  230.65 139
   3  -2 -22  292.73  189.07 139
   3  -1 -16 3168.74  169.59 139
   4  -2 -20  787.58  179.18 139
   4  -1 -13  301.59  153.20 139
   5  -2 -17 6767.12  200.24 139
   6  -2 -12 4320.75  202.17 139
   7  -3 -13 2824.24  250.48 139
  -5  -3  11  280.89  116.08 139
  -4  -3  14 3082.53  134.38 139
  -3  -4  19 1079.77  154.73 139
  -3  -3  16 1618.53  120.84 139
  -2  -1   8 7747.40  154.35 139
  -1  -5  23 2995.43  190.60 139
  -1  -4  21  315.34  155.42 139
  -1  -2 -23  130.91  116.11 139
   0  -3 -27 1222.68  178.91 139
   1  -3 -27 5644.36  194.81 139
   1   0  -816098.20  214.29 139
   4  -3 -24   59.85  172.37 139
   6  -2 -11 9259.97  175.69 139
  -1   0  -413081.72  438.31 139
   5  -5  19  807.61  371.62 139
   6  -2   3 7067.04  267.03 139
  -5  -4  15 1226.56  222.55 140
  -4  -5  20  150.10  266.16 140
  -3  -2 -2011988.20  255.07 140
  -3  -2  1217078.24  225.36 140
  -2  -2 -2212559.99  242.22 140
  -2  -2  1416852.09  218.57 140
  -1  -2  15  940.93  140.19 140
   0  -1 -18   65.10  153.10 140
   0   0  -846048.33  397.33 140
   1  -2 -23  166.63  161.60 140
   1  -1 -18  707.14  148.86 140
   1   0  -7 1964.97  164.19 140
   2  -5  23 3507.53  297.08 140
   2  -4  21  793.67  213.12 140
   2  -3 -26  830.31  229.68 140
   2  -1 -17 2685.04  164.37 140
   3  -4  20 7415.24  256.66 140
   3  -3 -25 2713.49  235.78 140
   3  -2 -21 1921.45  172.67 140
   4  -5  21 1399.95  297.95 140
   4  -2 -19 3828.98  183.05 140
   4  -1 -12 2968.44  151.36 140
   5  -2 -16 8137.65  206.71 140
   6  -2 -10 2835.81  199.11 140
  -7  -5  11  199.21  224.00 140
  -6  -4  12 2792.49  177.89 140
  -5  -5  18  336.49  202.48 140
  -3  -1   6 9534.71  170.56 140
   0  -3  1912742.64  186.44 140
   0  -2 -23   91.17  114.94 140
   3  -1 -15 2872.76  127.20 140
  -4  -3 -22 2825.91  309.61 140
  -3  -3 -24 1668.65  290.82 140
  -2  -1 -16  119.53  155.33 140
   4  -1   416481.49  374.67 140
  -5  -3  12 3710.65  213.11 141
  -4  -4  18 6789.46  244.68 141
  -4  -3  1512147.04  225.65 141
  -4  -2  10 8925.27  194.68 141
  -3  -5  22 1138.25  284.41 141
  -2  -5  23 4047.93  300.70 141
  -2  -4  21 1088.50  216.74 141
  -2  -3 -25 4719.09  247.36 141
  -2  -3  18 1106.01  162.13 141
  -1  -3 -26  122.25  218.47 141
  -1  -3  19 4003.34  176.91 141
  -1  -1 -1723699.68  258.03 141
  -1  -1  10   60.20  115.50 141
   0  -5  24  395.55  284.86 141
   0  -4  2211471.64  266.32 141
   0   0  -7  168.33  129.17 141
   1  -5  24  364.45  284.55 141
   1  -3 -26  113.80  214.14 141
   1  -3  19 3871.59  175.77 141
   1   0  -667001.00  461.70 141
   1   0  -1 4944.05  230.93 141
   2  -2 -2214156.05  220.99 141
   4  -3 -23 3213.99  226.75 141
   4  -1 -1123019.99  238.70 141
   5  -2 -15  433.31  174.39 141
   6  -2   2  571.04  174.83 141
   7  -3 -10 4837.23  236.85 141
  -7  -5  12 2039.06  232.47 141
  -6  -3   8 5749.38  175.83 141
  -5  -4  16 4047.36  175.64 141
  -3  -4  20 7099.21  186.12 141
  -3  -3  1712154.72  175.05 141
  -3  -2  13 3703.63  127.33 141
  -2  -1   9 1344.77   96.21 141
  -1  -5  24  245.36  204.81 141
   0  -3 -26  -63.88  152.83 141
   1  -4  22  125.42  148.76 141
   1   0  -5   69.94  100.92 141
   2  -1 -16  233.85   89.84 141
   3  -3 -24 1688.68  155.87 141
   3  -1 -14 1451.58  100.63 141
   4  -2 -18 9261.35  163.28 141
   5  -3 -20 3540.73  171.50 141
  -7  -4 -14  567.96  666.81 139
   7  -4  10 1157.36  486.31 140
  -5  -3 -19 1156.57  319.33 141
  -4  -2 -17 1015.67  232.46 141
  -3  -1 -1322438.78  370.57 141
   4  -4  19 1678.73  274.25 141
  -7  -3  -2 6941.86  264.49 142
  -7  -3  -1 2229.58  234.61 142
  -5  -5  19 1232.10  290.59 142
  -4  -5  21 1365.46  290.72 142
  -4  -2  11 9709.60  208.36 142
  -4  -1   2 1015.77  180.45 142
  -3  -1   710903.71  203.88 142
  -2  -2 -21  555.10  170.02 142
  -2  -2  15 1908.43  149.08 142
  -1  -4  22  205.86  215.27 142
  -1  -2 -22   23.38  164.56 142
   0  -2 -2214728.15  229.04 142
   0  -2  16 3754.03  158.52 142
   0  -1 -17 2387.57  140.56 142
   0  -1  1148411.68  367.10 142
   0   0  -6 1712.86  154.74 142
   1  -2 -22   -8.06  162.72 142
   1  -2  1615856.63  235.97 142
   1  -1 -1724203.19  237.11 142
   1   0  -413370.51  257.56 142
   1   0  -3 3072.26  232.22 142
   1   0  -264670.35  589.55 142
   2  -3 -25 5084.48  231.54 142
   2  -3  19 8927.82  233.74 142
   2  -2 -21  463.91  167.47 142
   2  -2  15 1497.06  145.16 142
   3  -5  23 2377.69  297.81 142
   3  -2 -2012473.73  212.63 142
   4  -3 -22 2844.15  228.06 142
   4  -1 -10 3495.39  154.98 142
   5  -2 -14 3270.98  188.32 142
   6  -2  -7 8317.74  206.05 142
   6  -2  -6 2483.11  174.27 142
   6  -2   0 7932.78  230.15 142
   6  -2   1 5747.85  216.91 142
   7  -3  -9 4015.83  237.31 142
  -6  -3   9  206.39  146.08 142
  -5  -3  13 8419.04  180.00 142
  -4  -4  19 1541.63  158.42 142
  -1  -2  1617026.16  198.48 142
   4  -1  -9  992.12  101.75 142
   5  -3 -19 1249.22  144.81 142
   5  -4  17 2831.12  338.61 142
   4  -3  16 1298.05  235.13 142
  -7  -3   0  321.49  219.91 143
  -7  -3   1 2554.96  232.80 143
  -5  -4  17 3146.19  233.45 143
  -4  -3  16 1699.93  197.92 143
  -4  -1   318298.76  275.55 143
  -3  -5  23 2842.70  295.95 143
  -3  -4  21  978.61  221.25 143
  -3  -3 -23 3771.50  235.85 143
  -3  -3  18  106.38  186.50 143
  -3  -2 -19 1015.46  180.79 143
  -3  -2  14 5491.42  189.82 143
  -2  -5  24  414.29  289.36 143
  -2  -4  22 9229.20  253.02 143
  -2  -3  1910467.80  229.92 143
  -2  -1 -1519719.40  268.73 143
  -1  -3 -25 2987.27  230.49 143
  -1  -1 -16 1382.71  139.66 143
  -1  -1  11    9.48  112.46 143
   0  -5  25 4429.21  303.78 143
   0  -3  20  174.22  181.03 143
   0   0  -5  -96.29  145.67 143
   1  -3 -25 3064.89  222.82 143
   1  -3  20  117.55  181.20 143
   1  -1 -16 1448.11  136.12 143
   1  -1  11   51.31  110.48 143
   2  -5  24  373.71  285.46 143
   2  -4  22 8626.36  257.19 143
   2  -1 -1521349.08  222.30 143
   3  -4  21  712.58  215.76 143
   3  -3 -23 4330.03  214.12 143
   3  -3  18  311.76  179.65 143
   3  -2 -19 1052.80  171.37 143
   3  -1 -1325160.49  239.38 143
   4  -2 -17  730.99  173.83 143
   4  -1  -8 6983.88  181.92 143
   5  -2 -13 8699.63  187.77 143
   6  -3 -15 4683.95  220.82 143
   6  -2  -5 2066.75  177.44 143
   6  -2  -4 5551.10  199.95 143
   6  -2  -3 6565.16  205.45 143
   6  -2  -2  290.02  170.40 143
   6  -2  -1 5635.13  208.85 143
  -4  -5  22 1558.93  237.42 143
  -2  -1  10 1137.08  112.25 143
  -1  -3  20  110.45  130.27 143
   0  -4  23   80.36  151.09 143
   0  -3 -25 5773.70  179.52 143
   2  -3 -24  194.54  131.48 143
   4  -3 -21 2241.72  144.45 143
   6  -4 -19 2268.17  193.59 143
  -6  -2  -3 6441.83  266.54 143
  -6  -2  -2  611.54  223.59 143
   2  -1  10 1374.76  179.93 143
   3  -2  14 4376.51  234.27 143
   4  -1   317843.10  358.89 143
   7  -3   1 2387.49  259.74 143
  -7  -3   2 6449.66  252.07 144
  -7  -3   3 1328.60  228.78 144
  -6  -2  -4 5437.17  229.33 144
  -4  -4  20  273.25  233.67 144
  -4  -3 -21 1991.39  223.34 144
  -4  -1   416102.07  260.38 144
  -3  -1   8 1706.75  160.73 144
  -2  -3 -24  300.61  195.40 144
  -2  -2 -20  280.19  168.93 144
  -2  -2  16 4377.90  185.31 144
  -1  -5  25 1526.27  293.67 144
  -1  -4  23  378.34  218.05 144
  -1  -2 -21  283.37  167.39 144
   0  -2 -21   75.54  164.57 144
   0  -2  17  601.65  162.25 144
   0  -1 -16  199.61  124.37 144
   1  -5  25 1604.99  293.23 144
   1  -4  23  337.06  214.82 144
   1  -2 -21  198.05  164.69 144
   2  -2 -20  309.31  162.85 144
   3  -1 -12 1557.83  139.15 144
   4  -5  22 1348.00  329.03 144
   4  -2 -16 3311.03  157.34 144
   4  -1  -723634.94  258.73 144
   5  -3 -18  389.90  197.37 144
   5  -2 -12 4772.46  175.29 144
   7  -3  -2 7005.19  235.34 144
   7  -3  -1 2378.23  212.78 144
   7  -3   0  460.17  196.92 144
  -6  -4  15 3649.69  200.09 144
  -5  -4  18  796.66  177.58 144
  -5  -2   9 8725.69  174.16 144
  -4  -3  17 1173.00  140.14 144
   0  -1  12    0.84   98.83 144
   2  -1 -14 1676.93  103.36 144
   3  -2 -18 1972.23  108.28 144
   6  -4 -18 2798.32  193.82 144
   6  -4  14 1763.05  586.99 141
   5  -2   8 2904.18  368.39 142
  -6  -2  -5 2124.52  230.53 144
  -4  -1   5 6006.16  196.37 145
  -3  -4  22  156.78  245.32 145
  -3  -3  19 2747.62  195.20 145
  -3  -2  15  452.50  168.32 145
  -3  -1   930163.50  287.22 145
  -2  -4  23  896.14  248.82 145
  -2  -3  20  137.57  187.50 145
  -2  -1  1146347.80  334.54 145
  -1  -3 -24  420.18  193.29 145
  -1  -2  17 1071.21  164.47 145
  -1  -1  12 1209.08  149.37 145
   0  -4 -27  232.50  269.40 145
   0  -3  21 4302.68  202.95 145
   0   0  -3    4.67  154.32 145
   1  -3 -24  208.83  187.73 145
   1  -2  17  724.09  161.87 145
   1  -1 -15 2116.65  135.98 145
   2  -4 -26 6391.01  264.60 145
   2  -3 -23 4898.39  203.23 145
   2  -3  20  126.14  177.69 145
   2  -2  16 4129.82  190.24 145
   3  -4 -25  407.01  246.97 145
   3  -3 -22  379.98  185.93 145
   3  -1 -11   42.66  126.88 145
   4  -2 -15 4976.86  170.25 145
   4  -1  -6 2278.03  155.25 145
   4  -1  -5 5878.22  183.68 145
   4  -1   2  783.34  170.35 145
   5  -3 -17 6386.17  217.58 145
   5  -2 -11  814.41  154.89 145
  -6  -4  16 1118.80  187.37 145
  -5  -2  10 4800.18  152.12 145
  -1  -3  21 8552.74  176.96 145
   0  -3 -24  105.82  131.33 145
   1  -2 -2012314.16  162.23 145
   2  -2 -19  326.02   97.06 145
   4  -4 -23  596.54  176.14 145
   7  -4 -12 1447.49  177.09 145
  -6  -4 -19 2142.56  513.30 144
  -6  -2  -6 2043.29  232.81 145
  -3  -1 -12 1449.49  183.77 145
   4  -4  20  226.26  303.48 145
  -5  -4  19  984.55  253.97 146
  -4  -4  21 1052.66  252.48 146
  -4  -3  18 3073.66  204.09 146
  -4  -1   6 1647.77  179.38 146
  -3  -4 -25  579.54  268.92 146
  -3  -3 -22  212.98  198.94 146
  -2  -4 -26 5949.17  285.88 146
  -2  -3 -23 4735.24  219.86 146
  -2  -2  17  202.27  161.40 146
  -2  -1 -14 1881.28  144.77 146
  -1  -4  24 9404.85  286.29 146
  -1  -2 -2013054.09  207.59 146
  -1  -1 -15 2072.29  140.80 146
   0  -4  24  -72.01  242.96 146
   0  -2 -20  639.59  139.66 146
   0  -1 -1535340.97  290.99 146
   1  -3  21 9059.42  227.76 146
   1  -1  12 1165.58  148.77 146
   2  -4  23  534.10  245.61 146
   2  -1 -13  247.28  127.61 146
   3  -2 -17 2713.08  154.84 146
   3  -1 -10 6257.73  169.69 146
   4  -1  -415855.33  246.44 146
   4  -1  -317584.35  259.80 146
   4  -1  -2  711.37  160.97 146
   4  -1   116098.50  292.75 146
   5  -2 -10 5255.37  181.17 146
   6  -4 -17  648.08  247.88 146
  -5  -3  16 4437.25  161.82 146
  -4  -2  14 9132.26  169.32 146
  -3  -2  1614875.28  195.31 146
  -2  -3  21 4795.59  157.87 146
   0  -2  1818313.09  215.88 146
   1  -4 -26  337.70  173.15 146
   3  -4 -24 4965.51  192.66 146
   3  -3 -21 5005.17  153.00 146
   4  -2 -14 9186.86  154.34 146
   5  -3 -16 4420.28  143.93 146
   6  -3 -11 6064.97  159.77 146
   4  -2  12 7178.03  345.98 146
  -5  -3 -18  478.81  265.56 146
  -4  -2 -16 2719.69  213.93 146
  -3  -2 -18 1573.83  188.16 146
   3  -4  22  114.50  297.43 146
   3  -3  19 2547.89  238.29 146
   4  -3  17 1204.10  237.04 146
   4  -1   011883.42  286.18 146
  -6  -2   5 1846.92  188.89 147
  -5  -2  11  721.43  171.14 147
  -4  -1   724090.34  272.00 147
  -3  -4  23 1172.33  254.19 147
  -3  -3  20 2535.78  199.18 147
  -3  -1  10 6352.65  183.51 147
  -2  -4  24  -67.29  249.17 147
  -2  -2 -19  329.06  142.41 147
  -2  -1  12 3605.80  164.89 147
  -1  -4 -26  324.48  252.77 147
  -1  -2  18 2680.58  172.48 147
  -1  -1  1333806.05  296.02 147
   0  -4 -26 5913.58  269.41 147
   0  -1  13 1177.33  145.11 147
   1  -4  24 9365.95  284.07 147
   1  -3 -23 5365.22  207.96 147
   1  -1 -14   80.13  124.75 147
   2  -4 -25  842.29  243.67 147
   2  -3 -22 1160.52  190.19 147
   2  -2 -1815539.69  205.42 147
   4  -4 -22 5467.79  248.49 147
   4  -1  -116856.37  269.51 147
   5  -2  -9 8818.12  200.96 147
  -5  -4  20 3987.11  220.65 147
  -4  -4  22 5178.54  200.83 147
  -4  -3  19 6433.56  182.34 147
  -1  -3  22  329.09  130.28 147
   0  -3  22   46.34  127.66 147
   1  -2 -19  300.96  100.04 147
   2  -1 -12 3516.00  120.24 147
   3  -2 -1615558.94  180.46 147
   3  -1  -928959.85  247.35 147
   5  -4 -19  988.55  158.62 147
   5  -3 -15  410.83  122.44 147
   6  -3 -10 3079.70  144.52 147
  -6  -2  -7 7652.46  324.41 147
  -4  -3 -20  143.76  250.89 147
   3  -2  15  353.10  196.63 147
  -5  -2  12 4533.20  192.64 148
  -4  -4 -23  776.93  281.06 148
  -4  -2  15 5230.57  189.07 148
  -4  -1   8 7043.18  198.77 148
  -3  -2  17 2917.29  176.32 148
  -3  -1  11  -73.88  141.20 148
  -2  -4 -25  864.60  260.89 148
  -2  -2  1815889.26  233.12 148
  -1  -4  25  -15.58  249.26 148
  -1  -3 -23 5175.80  213.85 148
  -1  -1 -14   71.76  124.45 148
  -1   0   0   33.76  150.77 148
   0  -4  25  110.55  245.15 148
   0  -3 -23 6500.77  214.98 148
   0  -1 -14  -57.79  124.36 148
   1  -2  18 2653.45  170.34 148
   2  -3  21 4439.95  205.83 148
   2  -2  17  115.28  155.04 148
   2  -1  1139744.33  433.03 148
   3  -4 -23 1267.31  217.56 148
   3  -3 -20 2368.88  173.50 148
   4  -3 -18 3113.95  180.21 148
   4  -2 -13   74.04  148.28 148
  -3  -4  24 5026.31  223.37 148
  -3  -3  21 5023.99  177.94 148
  -2  -3  22 1006.98  158.05 148
  -2  -1  13  276.08   99.88 148
  -1  -2 -19  288.55  102.49 148
   0  -2 -19  376.36  101.51 148
   1  -4 -25    4.76  151.79 148
   1  -3  22  320.74  127.21 148
   1  -1 -1331698.65  251.29 148
   2  -4 -24   15.48  150.27 148
   3  -1  -8 1523.39  108.47 148
   4  -4 -21  976.77  156.56 148
   6  -3   9  319.08  313.28 147
   5  -4  18  645.12  371.40 148
  -5  -4 -21 1334.24  363.16 148
  -5  -4  21 1738.06  291.92 149
  -5  -2  13 8052.12  207.94 149
  -4  -4  23  600.38  287.78 149
  -4  -3  20  -46.93  219.17 149
  -3  -4 -24 4856.00  286.25 149
  -3  -3 -21 4965.17  228.15 149
  -2  -4  25 1091.01  287.83 149
  -2  -3 -22  991.97  197.99 149
  -2  -1 -13  326.63  130.24 149
  -1  -4 -25   49.40  219.64 149
  -1  -2  19  486.83  157.95 149
  -1  -1  14   35.05  138.50 149
  -1   0   1 4850.48  236.58 149
   0  -4 -25  182.02  215.31 149
   0  -2  19  405.56  155.79 149
   0  -1  14   53.75  134.37 149
   1  -4  25  119.68  243.48 149
   1  -3 -22  379.17  160.09 149
   1  -2 -18 2642.88  153.13 149
   1  -1  1332828.14  329.37 149
   2  -4  24   49.47  242.34 149
   2  -3 -21 5194.46  182.85 149
   2  -2 -17  205.62  141.49 149
   2  -1 -1145219.61  310.85 149
   3  -2 -15  328.26  149.05 149
   4  -3 -17 1410.55  170.58 149
  -6  -4  19 2259.03  217.33 149
  -6  -3  15 4074.79  181.93 149
  -4  -2  16 2939.31  133.23 149
  -4  -1   9  957.06  109.49 149
  -3  -1  12 1499.18  117.34 149
  -1  -3  23 4608.51  177.04 149
  -1   0   260792.57  571.82 149
   3  -3 -19 2188.49  127.09 149
   5  -3  14 1612.51  385.41 147
  -1   0  -1 5049.61  360.86 149
   4  -4  21 1098.04  315.65 149
  -5  -1  -1 9508.25  238.62 150
  -5  -1   0  196.04  160.71 150
  -5  -1   110640.21  236.96 150
  -5  -1   2 9970.09  233.17 150
  -5  -1   3 4747.40  190.13 150
  -3  -3  22  504.58  217.96 150
  -3  -2 -17 2724.60  171.59 150
  -3  -2  18 2098.12  165.41 150
  -2  -2 -1813754.36  228.81 150
  -2  -2  19  238.56  157.26 150
  -2  -1  14 1848.81  150.72 150
  -1  -4  26  324.67  285.47 150
  -1  -3 -22  300.85  163.98 150
   0  -4  26 5975.08  304.48 150
   0  -3 -22   56.31  162.07 150
   0  -3  23 6552.10  239.52 150
   0  -1 -13 1185.22  132.82 150
   1  -4 -24 9484.46  248.90 150
   1  -2  19  341.26  152.67 150
   3  -4 -22  279.50  212.09 150
   3  -4  23 1107.98  251.52 150
   3  -3  20 1902.60  197.42 150
   3  -1  -710663.26  190.49 150
  -6  -3  16  974.88  167.58 150
  -5  -2  14 3166.02  153.58 150
  -4  -4  24  189.20  234.13 150
  -4  -3  21 2060.70  165.72 150
  -4  -1  10 3215.53  131.74 150
  -3  -4  25  504.93  204.64 150
  -2  -3  23 4944.88  175.03 150
  -1   0   3 3801.73  159.13 150
   0  -2 -1820038.40  203.66 150
   1  -1 -12 1229.57  100.05 150
   2  -4 -23  635.79  155.27 150
   2  -3 -20  132.86  114.16 150
   2  -2 -16 3975.43  126.36 150
   2  -1 -10 1114.45  103.64 150
   3  -2 -14 4838.52  133.25 150
   4  -3 -16 1624.67  125.56 150
  -5  -1  -210672.75  280.55 150
  -4  -2 -15 4660.22  236.99 150
  -3  -1 -11   33.65  156.68 150
  -5  -1   4 1381.36  176.03 151
  -5  -1   518348.32  261.09 151
  -4  -4 -22 4822.38  284.91 151
  -4  -3 -19 5264.33  241.50 151
  -3  -1  1325558.75  260.69 151
  -2  -4 -24  107.75  222.43 151
  -2  -4  26 6255.33  314.63 151
  -1  -2 -18 2644.92  157.72 151
  -1  -2  2013129.15  219.64 151
  -1  -1 -1333930.74  311.65 151
  -1  -1  15 1891.36  150.47 151
   0  -4 -24  158.47  213.06 151
   0  -2  20  685.77  153.46 151
   0  -1  1534651.35  308.70 151
   1  -3 -21 9286.80  202.10 151
   1  -3  23 5182.04  234.08 151
   1  -2 -17  943.36  147.22 151
   1  -1  14   79.98  139.35 151
   2  -4  25  701.15  282.05 151
   2  -3  22  954.03  212.93 151
   2  -2  1813054.15  243.86 151
   2  -1  12 3260.81  182.11 151
   3  -3 -18  114.50  163.77 151
   3  -1  -6 9475.58  184.38 151
   5  -2  -4 1352.21  148.63 151
  -5  -2  15  407.35  139.91 151
  -4  -1  1121663.84  224.36 151
  -3  -2  19 1114.50  138.68 151
  -2  -3 -21 4448.51  146.22 151
  -2  -2  20  178.68  131.50 151
  -1  -4 -24 8219.38  194.83 151
  -1  -3  24  297.94  152.58 151
  -1   0   413057.59  236.70 151
   1  -4  26  248.45  199.16 151
   3  -4 -21  809.64  137.09 151
   4  -2 -10 8396.30  146.91 151
   5  -5 -19 1069.88  183.42 151
   5  -4 -16 3807.46  155.63 151
  -6  -2  -8 4971.81  327.05 150
  -6  -4 -18 2397.48  448.88 151
   6  -3   8 5852.78  344.47 151
  -5  -3 -17 5191.20  308.35 151
  -5  -1  -3 5227.51  237.46 151
   3  -2  1614595.23  310.86 151
   4  -3  18 3061.01  260.41 151
  -6  -3  17  335.51  260.76 152
  -5  -1   6 7309.41  207.34 152
  -4  -3  22 2910.96  260.60 152
  -3  -4 -23 1103.02  234.36 152
  -3  -3 -20 2015.25  182.34 152
  -3  -3  23 4223.52  247.34 152
  -3  -1  14 1535.16  152.50 152
  -2  -3  24  276.46  215.98 152
  -2  -1 -12 3452.31  168.58 152
  -2  -1  1521444.19  243.29 152
  -1  -3 -21 8883.18  207.15 152
   0  -3 -21 4306.15  182.45 152
   0  -3  24  116.78  209.57 152
   0   0   3   27.69  147.94 152
   1  -4 -23  385.31  189.14 152
   2  -4 -22 8610.63  218.91 152
   2  -1  -9 1362.69  116.70 152
   3  -5 -23 2717.53  256.25 152
   3  -2 -13 3690.12  146.54 152
   3  -1  -540556.66  328.46 152
   4  -5 -21 1721.78  253.01 152
   4  -3 -1512092.04  215.81 152
   5  -2  -3 5562.32  186.99 152
   5  -2  -214502.53  237.71 152
  -6  -2  12 3886.69  165.78 152
  -5  -1   7 1933.70  123.45 152
  -4  -1  12 2849.84  123.59 152
  -1  -2  21  227.88  131.81 152
  -1   0   5  107.75  100.16 152
   0  -4  27   96.66  199.85 152
   0  -1 -12   22.30   89.66 152
   1  -5 -25 1437.42  182.20 152
   1  -1 -11   96.30   72.64 152
   2  -5 -24  359.55  177.17 152
   2  -3 -19 9693.34  159.65 152
   2  -2 -15 1830.47   99.23 152
   5  -3 -11  354.93  104.31 152
   6  -4 -11 4944.09  170.69 152
  -5  -4 -20 3569.72  370.41 152
   7  -4   5 5699.15  327.41 152
  -7  -2   4  426.52  214.40 153
  -5  -2  16 7329.66  230.29 153
  -3  -2 -1614851.39  255.18 153
  -3  -2  2012765.05  241.32 153
  -2  -2 -17  104.27  144.50 153
  -2  -2  21  454.57  187.69 153
  -2   0   1 1559.13  176.58 153
  -2   0   2  737.85  148.88 153
  -2   0   3 3967.53  186.90 153
  -2   0   476490.33  511.43 153
  -1  -2 -17  739.69  148.63 153
  -1  -1 -12 1123.06  134.96 153
  -1  -1  16 1592.02  151.54 153
   0  -2 -17  578.59  147.15 153
   0  -2  21  -23.01  181.82 153
   0  -1  16  116.71  138.10 153
   0   0   4105244.8  712.98 153
   1  -3 -20  -24.48  163.06 153
   1  -3  24  431.28  212.64 153
   1  -2 -1618104.78  206.73 153
   1  -2  2012617.32  225.12 153
   3  -4 -20 7262.29  214.44 153
   3  -4  24 4571.54  311.15 153
   3  -3 -1711799.49  189.13 153
   3  -3  21 4777.11  247.59 153
   4  -4 -18 6961.16  214.55 153
   4  -2  -9   84.70  129.65 153
   5  -2  -110040.27  220.03 153
   5  -2   0  121.06  147.34 153
   6  -3  -3 5663.35  196.44 153
  -6  -2  13  350.47  142.76 153
  -5  -3  21 3308.83  192.25 153
  -4  -3  23 2912.63  191.80 153
  -4  -2  19 3746.38  156.89 153
  -3  -3  24 1673.34  184.33 153
  -3  -1  15 2778.43  138.78 153
  -2  -1  16  294.84   98.42 153
  -1  -3  25 2845.88  185.96 153
  -1   0   661709.21  440.47 153
   0  -4 -23   50.11  132.57 153
   3  -1  -4 4697.86  134.11 153
   4  -3 -14 3005.15  119.71 153
   5  -3 -10 4091.19  131.26 153
   6  -4 -10 2402.51  161.03 153
   5  -4  19  656.46  385.58 153
  -5  -1  -4  981.58  194.48 153
  -2   0   050392.90  553.33 153
   4  -4  22 4862.67  363.83 153
   5  -2   4 1265.83  197.67 153
  -7  -2   5 7798.66  253.93 154
  -7  -2   6 4467.83  239.16 154
  -4  -1  13  151.03  169.38 154
  -2  -4 -23  695.80  225.14 154
  -2  -3 -20  184.13  164.82 154
  -2  -3  25 5454.79  266.26 154
  -2   0   5  554.35  159.66 154
  -1  -5 -25 1680.82  260.95 154
  -1  -4 -23  379.61  193.20 154
   0  -5 -25 4147.25  267.15 154
   0  -3 -20  143.99  162.40 154
   0  -3  25 6473.31  254.14 154
   0   0   5 -514.50  184.09 154
   1  -4 -22  132.53  187.06 154
   1  -1  15 2120.07  152.57 154
   2  -4 -21  913.21  189.04 154
   2  -4  26 6015.86  313.59 154
   2  -3 -18 1159.73  140.61 154
   2  -3  23 4653.91  238.65 154
   2  -2 -1416077.78  197.94 154
   2  -2  19  425.29  151.81 154
   2  -1  -8 7846.70  166.26 154
   2  -1  13  321.92  142.71 154
   3  -5 -22  871.59  249.61 154
   3  -2 -1216579.97  202.75 154
   4  -5 -20  102.46  235.35 154
   4  -2  -815944.26  213.79 154
   5  -2   110367.07  235.88 154
   5  -2   213862.29  265.48 154
   5  -2   3 5690.05  209.14 154
   6  -3  -2  495.69  162.33 154
   6  -3  -1 3046.77  185.06 154
  -7  -2   7  834.69  150.77 154
  -6  -2  14 2508.95  178.68 154
  -5  -1  10 4775.21  158.54 154
  -3  -2  21 1958.51  143.48 154
  -2   0   613287.74  206.46 154
  -1  -2  22   42.57  128.22 154
  -1  -1  1722380.60  219.99 154
  -1   0   7 2141.25  120.85 154
   1  -5 -24  225.47  176.59 154
   1  -1 -10   40.21   72.94 154
   2  -5 -23 3770.05  186.57 154
   3  -3 -16 1581.50  106.71 154
   4  -4 -17 1084.04  139.38 154
   6  -5 -13  133.88  163.08 154
   6  -4  -9  712.68  147.10 154
   4  -2  13  139.17  264.63 153
   3  -2  17 2835.31  222.65 154
  -5  -3  22 -147.89  291.96 155
  -4  -4 -21 1024.05  241.25 155
  -4  -3  24   61.06  286.51 155
  -4  -2  20  614.21  206.99 155
  -4  -1  14 3059.70  189.67 155
  -3  -4 -22  105.31  227.16 155
  -3  -3  25 2819.52  276.42 155
  -3  -1  16 3035.15  189.06 155
  -2  -2  2214177.03  245.66 155
  -2  -1  17 2850.14  180.48 155
  -2   0   7 2198.56  150.93 155
  -1  -3 -20   43.31  164.57 155
   0  -2 -16 3663.90  142.75 155
   0  -2  2214470.54  246.58 155
   0  -1 -1147732.64  341.74 155
   0  -1  17 2388.40  151.18 155
   0   0   6 1356.52  155.62 155
   1  -3 -19 3799.85  154.33 155
   1  -2  21  206.71  179.74 155
   3  -4 -19  899.80  191.11 155
   3  -1  -314036.58  224.29 155
   4  -3 -13  108.04  140.06 155
   6  -3   0 9040.08  224.64 155
   6  -3   1 2980.35  187.44 155
   6  -3   2  388.76  168.95 155
  -6  -2  15 6275.97  194.94 155
  -5  -1  11  256.75  121.11 155
  -1  -3  26  160.54  173.33 155
  -1   0   815523.63  217.53 155
   1  -2 -15  855.27   91.47 155
   3  -5 -21 2962.71  166.48 155
   3  -2 -11  627.17   94.01 155
   4  -5 -19 3997.56  172.22 155
   4  -2  -710635.41  167.26 155
   5  -4 -13 4245.75  144.83 155
   6  -4  -8 4540.10  151.66 155
  -4  -3 -18 3370.48  235.91 155
  -2   0  -1 1543.24  208.56 155
   4  -3  19 5362.34  317.80 155
   6  -3   3 5538.50  247.70 155
  -5  -3  23 1974.49  299.09 156
  -5  -1  12 4970.52  196.02 156
  -4  -1  1511828.67  223.10 156
  -3  -3 -19 2506.78  185.19 156
  -3  -2  22  392.27  216.84 156
  -3  -1  1716214.05  239.44 156
  -2  -4 -22 8493.87  238.73 156
  -2  -3  26  864.79  270.06 156
  -2  -2 -16 4346.16  174.32 156
  -2  -1 -1141747.28  407.83 156
  -2  -1  18 2235.08  173.72 156
  -2   0   835506.03  317.56 156
  -1  -2 -1617581.73  218.46 156
  -1  -2  23  171.18  180.90 156
  -1  -1  18  542.85  166.30 156
   0  -5 -24  324.11  250.75 156
   0  -4 -2211509.16  233.99 156
   0  -3  26  280.38  239.44 156
   0   0   7   89.11  131.93 156
   1  -3  25 2968.29  253.56 156
   1  -1  16 1467.11  152.77 156
   2  -4 -20  231.92  160.39 156
   2  -3 -17 2757.19  151.67 156
   2  -3  24  320.43  211.81 156
   2  -2 -13  195.44  121.17 156
   2  -2  20  226.62  180.76 156
   2  -1  -756440.86  361.30 156
   3  -4  25  482.93  292.95 156
   3  -3 -15 1259.11  145.28 156
   3  -3  22  222.07  214.94 156
   3  -1  -2 5076.06  172.94 156
   4  -4 -16 2154.87  174.65 156
  -6  -2  16  810.56  163.51 156
  -4  -2  21 1814.58  166.86 156
  -3   0   3  635.61  108.58 156
  -3   0   4 2476.03  124.92 156
  -2  -5 -24  357.50  184.62 156
  -2  -2  23  517.79  156.26 156
  -1  -4 -22  252.30  134.27 156
  -1   0   9 1921.62  112.28 156
   0  -3 -1912519.04  167.19 156
   1  -5 -23 2848.16  166.22 156
   1  -4 -21  393.57  134.50 156
   2  -5 -22  511.36  157.38 156
   3  -4 -18  916.42  119.37 156
   4  -3 -12 2747.00  122.92 156
  -6  -3 -14 3961.40  500.81 154
  -5  -1  -517864.24  382.82 156
  -4  -2 -14 8393.29  271.33 156
  -3  -1 -10 4970.04  241.92 156
  -7  -2  11   22.98  235.28 157
  -7  -2  12 1524.23  240.92 157
  -6  -1   2  248.12  180.20 157
  -6  -1   3 8770.06  235.70 157
  -6  -1   4 9616.84  237.04 157
  -6  -1   5  830.77  181.93 157
  -5  -1  13 8946.44  212.69 157
  -4  -3  25 3115.01  299.89 157
  -4  -1  16 1445.52  172.52 157
  -3  -2 -15  343.51  150.22 157
  -3   0   1 2736.10  178.21 157
  -3   0   228281.30  336.47 157
  -3   0   513055.75  225.68 157
  -3   0   633271.59  314.72 157
  -2  -3 -1910196.92  218.60 157
  -2   0   9  303.99  127.71 157
  -1  -5 -24  326.93  255.48 157
  -1  -3  27 6043.81  302.90 157
  -1  -1 -11   70.30   98.61 157
   0  -2  23   23.72  179.30 157
   0  -1  18  147.47  163.91 157
   0   0   843229.41  395.71 157
   1  -3 -18  825.77  140.00 157
   1  -2  22   27.70  177.56 157
   1  -1  -943986.90  317.75 157
   2  -1  14 1870.31  159.15 157
   3  -5 -20 1504.66  223.05 157
   3  -2 -1018636.68  216.42 157
   3  -1  -123562.55  301.98 157
   4  -5 -18 1898.49  226.13 157
   4  -4  23  623.49  308.17 157
   4  -2  -6 2877.80  152.86 157
   5  -3  -7  767.40  155.66 157
  -6  -2  17  852.14  164.09 157
  -6  -1   6  711.85  135.13 157
  -5  -2  20 5909.84  187.99 157
  -3  -2  23 1314.67  160.46 157
  -3  -1  18  497.13  117.00 157
  -3   0   7  655.98   95.76 157
  -2  -3  27 2229.82  207.48 157
  -1  -3 -19 3273.05  121.78 157
  -1   0  1029654.60  274.73 157
   1  -2 -14 9027.19  145.09 157
   4  -4 -15 3000.56  134.00 157
   5  -6 -17 2277.18  223.55 157
  -5  -4 -19  706.88  302.62 157
  -5  -3 -16 4065.74  259.51 157
  -6  -1   7 7875.73  218.48 158
  -6  -1   8 5750.59  205.42 158
  -5  -1  14 1911.21  175.34 158
  -4  -2  22 7891.95  251.56 158
  -4  -1  17 1464.10  168.91 158
  -3  -5 -23 2716.71  277.87 158
  -3  -4 -21  579.25  202.11 158
  -3   0   8 5915.81  185.51 158
  -2  -2  24   13.44  213.58 158
  -2  -1  1910839.42  211.99 158
  -2   0  1019385.52  236.99 158
  -1  -2  2410352.83  254.73 158
  -1  -1  19 5817.91  191.75 158
   0  -5 -23 3789.44  232.81 158
   0  -4 -21   83.29  163.16 158
   0  -3  27 1437.91  279.62 158
   0  -2 -15  331.26  119.13 158
   0  -1 -10  325.70  104.03 158
   1  -3  26  140.21  242.24 158
   1  -1  1722502.14  272.72 158
   2  -4 -19  971.22  163.66 158
   2  -3 -16  416.38  140.87 158
   2  -2 -1216110.38  201.27 158
   2  -1  -6 2682.33  132.18 158
   3  -3 -14  992.74  146.52 158
   3  -2  18 1539.46  171.43 158
   4  -3 -1114979.89  213.38 158
   4  -2  -5 1313.74  143.18 158
  -6  -2  18 3615.16  201.11 158
  -6  -1   9  490.53  124.87 158
  -3   0   9 3285.99  136.30 158
  -2   0  11 3064.92  133.02 158
  -1   0  11  482.84   90.37 158
   0   0   9  -54.96   89.44 158
   1  -4 -2013059.39  175.72 158
   2  -5 -21 2950.46  164.08 158
   3  -6 -21  770.67  180.15 158
   3  -4 -17 1383.29  122.47 158
   4  -6 -19 1431.63  183.50 158
   4  -5 -17  869.33  139.82 158
   5  -5 -14 1418.56  146.46 158
   5  -3  -6 6046.10  149.26 158
  -5  -2 -12 4629.57  396.20 156
   3  -1   926714.90  690.03 157
  -6  -4 -17  701.28  404.97 158
   7  -5  11  194.84  459.25 158
  -4  -4 -20  146.55  283.69 158
  -5  -2  21 3177.05  264.96 159
  -5  -1  15  445.50  199.09 159
  -4  -5 -22 1575.25  304.82 159
  -4  -2  23 1687.63  257.25 159
  -3  -3 -18  300.12  169.19 159
  -3  -2  24 9374.41  265.80 159
  -3  -1  19 1965.00  169.35 159
  -3   0   0   16.65  115.28 159
  -3   0  1022332.42  258.08 159
  -2  -5 -23 3603.61  268.84 159
  -2  -4 -21  746.71  197.30 159
  -2  -2 -15 1541.86  132.77 159
  -2  -1  20 -136.36  157.45 159
  -1  -5 -23 3131.53  231.82 159
  -1  -4 -21  447.67  191.41 159
  -1  -3  28  -41.54  281.30 159
  -1  -2 -15  733.54  124.59 159
  -1  -1  20  434.25  158.86 159
   0  -3 -18  462.84  138.86 159
   0  -2  24   40.41  208.60 159
   0  -1  1915358.06  239.49 159
   1  -5 -22  249.59  216.75 159
   1  -3 -1718500.22  215.16 159
   1  -2  23  237.25  178.72 159
   1  -1  -8  478.98  109.82 159
   2  -3  25 4354.25  266.03 159
   2  -2  21  519.22  188.92 159
   2  -1  1518360.54  283.13 159
   3  -5 -19 1987.12  195.00 159
   3  -3  23 3468.85  244.34 159
   3  -2  -9 7178.13  169.31 159
   3  -1   0   36.80  124.78 159
   4  -4 -14 8593.08  202.67 159
  -7  -2  15  435.62  187.51 159
  -6  -2  19 3523.63  199.73 159
  -4  -1  18 4576.45  165.78 159
  -2   0  1222712.44  234.04 159
   0   0  1028417.70  290.72 159
   2  -6 -22 4655.35  195.56 159
   4  -3 -10 3336.91  127.06 159
   4  -2  -427583.86  252.65 159
   5  -4 -10 5121.48  147.93 159
   5  -4  20 3412.06  467.46 159
  -4  -3 -17 1454.77  219.23 159
  -2   0  -2  798.94  178.76 159
   4  -3  20  114.90  276.69 159
  -5  -2  22  -61.19  253.83 160
  -5  -1  16 5237.63  226.32 160
  -4   0   5  700.61  155.55 160
  -4   0   6 2471.42  168.14 160
  -3  -1  20 2366.78  204.30 160
  -3   0  11  440.65  156.28 160
  -2  -3 -18  875.40  145.53 160
  -2  -2  25  557.25  233.10 160
  -1  -3 -18  779.91  141.80 160
  -1  -2  25   35.33  210.49 160
  -1  -1 -10  164.50  102.04 160
  -1   0  1225287.99  274.19 160
   0  -3  28  530.37  276.79 160
   0  -2 -1422078.74  233.60 160
   1  -3  27 6081.74  298.58 160
   1  -2 -13  474.19  122.04 160
   1  -1  18  487.92  168.02 160
   2  -5 -20  392.79  190.20 160
   2  -4 -1811297.85  206.51 160
   2  -3 -1515163.55  205.26 160
   2  -2 -11 2824.01  142.87 160
   2  -1  -510787.88  194.98 160
   3  -4 -16 8561.43  199.85 160
   3  -3 -1319864.50  223.83 160
   3  -1   125851.20  348.73 160
   4  -6 -18 3901.26  269.05 160
   4  -5 -16 1496.83  198.85 160
   5  -5 -13 6292.27  221.19 160
  -7  -2  16 1614.83  198.60 160
  -6  -2  20   93.29  207.23 160
  -4  -2  24   51.69  176.02 160
  -4  -1  19 9472.61  185.12 160
  -4   0   415342.54  218.67 160
  -4   0   7 8872.71  180.52 160
  -3  -2  25  800.58  179.13 160
  -2  -1  21 5842.52  165.46 160
  -2   0  13  297.03  107.34 160
   0  -5 -22  -31.51  154.77 160
   0  -4 -20 1305.81  120.71 160
   0  -1  20  205.20  109.59 160
   3  -6 -20 5884.05  200.87 160
   3  -2  -8 8002.93  146.56 160
   6  -5  -8 4605.32  172.04 160
  -6  -2  -9  173.13  372.97 158
   4  -2  14 8411.87  390.32 159
   3  -2  19 1066.61  242.14 160
  -7  -2  17 4318.45  316.93 161
  -6  -1  13   28.06  197.55 161
  -5  -2  23 1540.59  297.06 161
  -5  -1  1710852.16  244.25 161
  -4   0   2  979.96  153.35 161
  -4   0   3 3294.71  185.56 161
  -4   0   816028.16  236.58 161
  -4   0   9  -58.16  149.24 161
  -3  -5 -22  815.71  266.12 161
  -3  -4 -20 7821.76  235.84 161
  -3   0  -1 3045.13  168.07 161
  -3   0  1214313.33  222.62 161
  -2  -2  26 9419.79  279.72 161
  -2  -1 -10 1463.51  147.02 161
  -1  -1  21 9594.09  205.66 161
  -1   0  13   22.80  147.31 161
   0  -2  25  213.49  209.99 161
   0  -1  -9   66.86  102.60 161
   0   0  11  -32.24  121.59 161
   1  -5 -21 6665.65  214.18 161
   1  -4 -19  238.78  161.92 161
   1  -2  24 9333.66  257.37 161
   2  -3  26  563.34  267.40 161
   2  -2  2213195.83  259.68 161
   2  -1  16   83.19  139.00 161
   3  -5 -18  747.94  193.04 161
   4  -4 -13  382.55  170.89 161
   4  -3  -9  111.06  149.67 161
   4  -2  -3 8190.64  196.16 161
   5  -4  -9 3589.14  193.34 161
  -6  -2  21 1684.87  214.13 161
  -6  -1  14 6353.56  173.58 161
  -4  -1  20   80.89  136.99 161
  -4   0  1011177.32  180.79 161
  -3  -1  21 8201.55  175.05 161
  -3   0  13 3396.18  131.41 161
  -2   0  1417182.53  204.52 161
  -1  -5 -22  315.14  156.39 161
  -1  -2  26  647.73  170.96 161
   0  -3 -17 2609.21  116.83 161
   1  -3 -16  979.94  105.94 161
   2  -6 -21  249.52  178.63 161
   3  -3 -12 2031.07  116.94 161
   5  -5 -12 2599.17  153.38 161
   6  -6 -10 1351.02  196.13 161
   6  -5  -7 3314.44  168.33 161
  -5  -1  -6 8029.89  320.36 161
  -3  -2 -14 4628.43  217.08 161
  -7  -2  18  444.93  302.01 162
  -6  -1  15 5768.15  242.38 162
  -5  -4 -18  630.86  243.61 162
  -5  -1  18  971.33  198.81 162
  -4  -5 -21 1609.75  278.97 162
  -4  -4 -19 1656.09  211.66 162
  -4  -2  25 1651.02  294.35 162
  -4   0   1 2272.40  168.22 162
  -4   0  11 4670.95  178.66 162
  -3  -2  26  392.28  267.82 162
  -2  -5 -22  523.08  229.06 162
  -2  -4 -20  211.63  166.40 162
  -2  -1  22 1340.65  193.01 162
  -1  -4 -2013909.42  228.19 162
  -1  -2 -14 9580.40  183.08 162
  -1   0  1419694.35  248.28 162
   0  -6 -23    3.08  255.96 162
   0  -1  21 6312.27  190.44 162
   0   0  1237716.14  328.43 162
   1  -6 -22  122.36  249.41 162
   1  -3  28   75.07  278.65 162
   1  -1  -7 8534.64  175.36 162
   1  -1  19 5948.58  196.85 162
   2  -5 -19 7342.90  218.22 162
   2  -4 -17  474.98  163.70 162
   2  -3 -14 1485.01  151.78 162
   2  -1  -4 5698.74  167.74 162
   3  -6 -19  663.86  237.37 162
   3  -4 -15  169.62  150.85 162
   3  -3  24 1531.04  261.48 162
   3  -1   2 5824.66  213.93 162
   4  -6 -17 1208.39  228.75 162
   4  -5 -15 8427.96  224.73 162
   4  -2  -2  301.15  141.05 162
  -8  -2  12  630.18  224.26 162
  -6  -2  22 3349.96  252.32 162
  -5  -2  24 3914.90  219.31 162
  -3  -1  22  442.92  135.48 162
  -3   0  14 3863.69  129.30 162
  -2   0  15 1748.80  115.98 162
  -1  -1  22   34.83  129.47 162
   1  -2 -1215933.35  181.87 162
   2  -2 -1017585.00  190.53 162
   3  -5 -17 7094.15  164.70 162
   3  -2  -7 2136.87  109.87 162
   4  -4 -12 4689.68  130.32 162
   5  -4  -8 2304.81  137.10 162
   3  -1  10 5099.81  342.19 161
  -8  -3  -7 1374.59  400.01 162
  -4  -2 -13  170.19  181.70 162
   4  -3  21 2024.90  298.19 162
  -8  -2  13  157.80  310.44 163
  -7  -1   5 3937.15  230.02 163
  -7  -1   6 8475.12  247.51 163
  -7  -1   7  -32.17  207.87 163
  -7  -1   8 2838.18  217.18 163
  -6  -1  -3 9101.30  246.63 163
  -6  -1  16 1219.58  233.13 163
  -5  -1  19 1730.43  233.29 163
  -4  -2  26 4722.04  300.57 163
  -4  -1  21 3491.83  238.18 163
  -4   0  12 5077.51  173.63 163
  -3  -3 -1710915.93  216.19 163
  -3   0  15 1422.92  153.17 163
  -2  -2 -1413740.15  215.47 163
  -2  -2  27  277.76  263.01 163
  -1  -6 -23  469.04  280.38 163
  -1  -3 -1718090.08  225.53 163
  -1  -2  27  220.91  241.42 163
  -1   0  15   42.40  151.45 163
   0  -5 -21 3380.49  203.53 163
   0  -4 -19  288.58  162.74 163
   0  -2 -13  895.92  124.36 163
   0  -2  26 8261.37  272.31 163
   0   0  13 -200.97  151.76 163
   1  -5 -20  198.27  188.75 163
   1  -4 -18 2136.55  171.24 163
   1  -2  25   82.29  209.07 163
   1  -1  20  386.39  157.42 163
   2  -2  23  457.75  214.56 163
   2  -1  17 2756.38  185.32 163
   4  -3  -8 4389.23  151.81 163
  -8  -2  14 1091.88  229.86 163
  -4   0  13 -166.19  125.42 163
  -3  -2  27 1172.93  204.01 163
  -2  -1  23 6572.18  166.95 163
  -2   0  16 4097.21  130.97 163
   2  -6 -20  222.97  155.55 163
   3  -3 -11  623.28   89.99 163
   4  -6 -16 2033.60  166.86 163
   4  -5 -14 2798.00  151.71 163
   6  -4  14 2255.07  617.55 160
  -7  -2  -6 4929.21  324.33 163
  -5  -3 -15  418.88  216.99 163
   3  -2  2012349.74  319.36 163
   3  -1   312193.68  305.30 163
  -6  -1  17  885.13  231.14 164
  -5  -1  20 4574.16  243.75 164
  -5   0   616162.29  243.20 164
  -5   0   7 1499.04  163.20 164
  -5   0   8 3035.46  163.21 164
  -5   0   9 7063.95  211.54 164
  -4  -3 -16 1377.90  180.99 164
  -4  -1  22 4754.60  242.15 164
  -4   0   023698.77  317.38 164
  -4   0  1410044.58  220.63 164
  -3  -5 -21 3790.91  245.99 164
  -3  -1  23 5360.67  237.04 164
  -3   0  1616275.10  240.31 164
  -2  -3 -17 2208.27  152.85 164
  -1  -5 -21 6449.55  222.49 164
  -1  -1  -940751.23  362.96 164
  -1  -1  23 8079.50  218.73 164
  -1   0  1624309.70  262.58 164
   0  -6 -22 6015.66  276.14 164
   0  -3 -16  854.75  145.18 164
   0  -1  22   30.39  183.81 164
   0   0  1429177.08  294.28 164
   1  -6 -21  282.48  235.56 164
   1  -3 -15 2156.08  141.39 164
   1   0   7 1180.65  213.07 164
   2  -4 -16 3236.22  152.88 164
   2  -3  27 1964.08  290.62 164
   3  -6 -18  545.80  220.61 164
   3  -4 -14 5846.45  163.42 164
   4  -4 -11 4693.31  164.96 164
   4  -2  -1 6319.51  191.04 164
  -7  -1  12 3969.79  183.01 164
  -6  -1  18 4965.74  186.00 164
  -5   0   5 7260.33  173.36 164
  -5   0  10 4623.46  155.69 164
  -3  -4 -19  874.10  142.78 164
  -2  -2  28  562.01  198.72 164
  -2   0  17 1403.81  129.97 164
  -1  -4 -19  259.31  116.81 164
   0  -2  27   41.61  169.98 164
   0  -1  -8   72.63   72.00 164
   2  -5 -18  727.94  137.52 164
   2  -3 -13  252.70   82.95 164
   3  -5 -16 1303.63  121.23 164
   3  -2  -628608.25  247.84 164
   4  -3  -714062.53  175.18 164
  -7  -4 -14  424.33  486.09 163
   3  -1  11   53.00  202.57 164
   4  -2  15 4492.90  312.75 164
  -6  -4 -16  985.65  312.08 164
  -3   0  -229242.49  429.80 164
   1   0   815904.98  308.27 164
  -7  -1  13 3824.01  250.88 165
  -5  -1  21 4618.38  256.16 165
  -5   0   4 1983.45  164.28 165
  -5   0  11  395.60  170.80 165
  -4  -1  23 4670.69  237.68 165
  -4   0  15 3043.66  187.16 165
  -3  -1  24 1872.98  225.61 165
  -3   0  17 2277.05  182.42 165
  -2  -5 -21 3083.69  235.54 165
  -2  -4 -19  876.00  170.88 165
  -2  -1  24  128.59  216.58 165
  -1  -6 -22  139.38  256.05 165
  -1  -2  28 6794.06  301.18 165
  -1   0  17 2349.26  159.71 165
   0  -5 -20  256.75  189.47 165
   0   0  15  -86.26  149.06 165
   1  -5 -19 2464.96  196.56 165
   1  -4 -17  312.43  137.36 165
   1  -2 -11 1120.46  127.89 165
   1  -2  26  547.49  239.78 165
   1  -1  -6 4783.78  156.14 165
   1  -1  21 9434.91  210.95 165
   1   0   659908.04  623.59 165
   1   0   9 1721.68  157.21 165
   2  -2  -9  776.37  128.57 165
   2  -2  24   37.59  212.31 165
   2  -1  -321834.08  273.11 165
   2  -1  18 1954.00  181.97 165
   3  -3  25 2717.10  287.06 165
   4  -6 -15 3280.30  238.01 165
   4  -5 -13  227.44  168.73 165
  -7  -1  14 2307.79  177.04 165
  -6  -1  19 2909.04  195.72 165
  -5   0   3 2504.06  130.36 165
  -5   0  12 4488.57  149.78 165
  -4   0  16 1928.12  128.83 165
  -2   0  1815349.59  201.86 165
  -1  -1  24   89.34  129.93 165
   0  -4 -1813911.20  180.99 165
   0  -1  23 5620.18  163.72 165
   2  -6 -19  777.92  157.88 165
   3  -3 -10 3440.04  113.43 165
   4  -2   032783.44  305.09 165
   5  -4  21 1352.46  526.55 164
  -3  -1  -928688.55  483.17 165
   1   0  1031784.03  369.50 165
  -7  -1  15  -25.51  265.59 166
  -6  -1  20  297.54  257.71 166
  -5  -5 -19 1030.02  284.43 166
  -5  -1  22   55.20  253.83 166
  -5   0   215292.03  250.58 166
  -5   0  13 5656.02  200.07 166
  -4  -5 -20  202.84  252.05 166
  -4  -4 -18 5978.09  235.32 166
  -4  -1  24    3.84  249.99 166
  -4   0  17  435.47  166.86 166
  -3   0  18 2343.55  173.17 166
  -2  -6 -22 4803.27  279.92 166
  -2  -1  25 6481.14  242.81 166
  -1  -3 -16  780.70  146.34 166
  -1  -2 -13  356.21  122.89 166
  -1   0  18 4523.56  190.50 166
   0  -6 -21  483.80  221.97 166
   0  -2 -1215847.34  206.69 166
   0  -2  28 1236.98  278.34 166
   0   0  1612494.77  216.80 166
   1  -6 -20 7638.97  249.00 166
   1  -3 -14  564.08  120.46 166
   1   0  11  422.99  137.62 166
   2  -4 -15 2223.06  148.70 166
   3  -6 -17 1066.13  226.36 166
   3  -4 -13 2747.24  154.56 166
   3  -2  21 1650.23  206.19 166
   4  -4 -10 6029.29  172.78 166
   4  -3  -6 1215.71  137.68 166
   6  -4   3 4887.56  227.08 166
  -7  -1  16 4230.61  206.97 166
  -5   0  14 2402.60  133.24 166
  -3  -1  25 3037.53  188.10 166
  -1  -5 -20  159.49  138.33 166
   2  -5 -17 1848.10  123.52 166
   2  -3 -12 1341.84   95.56 166
   3  -5 -15  307.99  116.44 166
   3  -2  -5 8135.74  155.63 166
   4  -6 -14 4312.49  160.55 166
   6  -6  -6  502.78  174.70 166
   6  -4  13  270.59  411.58 165
   3  -1   4 4967.54  258.71 166
  -6  -1  -410309.46  290.79 166
  -5  -4 -17 2933.86  274.10 166
  -4   0  -1 2999.73  201.52 166
  -3  -2 -13 4326.27  191.36 166
  -2  -1  -9  796.63  133.40 166
   1   0   5   89.50  164.98 166
   3  -1  12 1448.65  209.39 166
   4  -3  22 2693.88  347.44 166
  -7  -1  17 2387.60  272.11 167
  -6  -1  21 1868.72  299.11 167
  -5  -1  23 1639.84  264.91 167
  -5   0  15  787.87  202.75 167
  -4   0  1812227.56  245.81 167
  -3  -5 -20 1564.79  235.33 167
  -3  -3 -16 1515.62  151.75 167
  -3   0  19  902.26  164.64 167
  -2  -5 -20  535.99  196.36 167
  -2  -3 -16  361.50  141.65 167
  -2  -2 -13  167.86  120.71 167
  -2   0  19  656.49  163.56 167
  -1  -4 -18 2201.70  173.61 167
  -1  -1  25 4637.13  229.56 167
   0  -3 -1528243.29  240.93 167
   0  -1  24   80.28  182.18 167
   1  -2  27  161.91  241.03 167
   1  -1  22   75.25  185.65 167
   1   0  1224026.15  304.31 167
   2  -2  -835998.53  273.05 167
   2  -1  19 9837.54  231.95 167
   3  -3  26  -33.82  296.23 167
   4  -7 -15 4075.49  273.41 167
   4  -5 -12 2214.69  179.44 167
   4  -2   1 6206.31  203.77 167
   5  -7 -12 1445.73  274.62 167
   6  -4   4 6231.35  236.15 167
  -5   0  16 9534.13  191.41 167
  -4  -1  25 3436.47  191.79 167
  -2  -1  26 1003.14  176.00 167
  -1  -6 -21  195.08  160.35 167
  -1   0  19  451.77  121.05 167
   0  -5 -19 9839.16  179.11 167
   0   0  17  -66.31  105.23 167
   1  -5 -18  358.40  115.65 167
   1  -4 -1616030.68  175.78 167
   2  -7 -19 3354.28  192.41 167
   2  -6 -18 6604.39  181.08 167
   3  -6 -16 6171.13  159.93 167
   3  -3  -921455.50  199.53 167
   4  -4  -9  219.02  101.83 167
   5  -6 -10 3447.55  159.63 167
  -6  -3 -13   38.96  329.22 166
   6  -4  12 2451.14  352.88 167
   6  -4   5 1568.05  244.75 167
  -7  -1  18  243.16  298.98 168
  -6  -1  22 4847.27  311.01 168
  -6   0   7 6750.47  210.76 168
  -6   0   8 5725.38  199.18 168
  -6   0   9   25.60  164.35 168
  -6   0  10 2101.81  180.38 168
  -5  -1  24 2379.63  302.84 168
  -5   0   1 7622.66  203.81 168
  -5   0  17 6237.57  228.09 168
  -4   0  19 3234.95  208.11 168
  -3  -6 -21  556.75  269.93 168
  -3  -4 -18 1009.33  170.78 168
  -3  -1  26  355.84  248.98 168
  -3   0  2011039.74  237.43 168
  -2  -6 -21  193.45  261.39 168
  -2  -4 -1811057.01  218.42 168
  -2   0  20  363.70  157.96 168
   0  -4 -17  561.82  138.57 168
   0  -2  29  150.86  274.53 168
   1  -2 -1020972.01  214.61 168
   1   0  13 -104.29  154.27 168
   2  -4 -1411876.73  191.81 168
   2  -2  25  406.68  220.03 168
   2  -1  -2 1411.24  132.64 168
   3  -7 -17 3459.99  266.43 168
   3  -5 -14 1005.50  169.35 168
   3  -4 -12 7718.16  175.89 168
   3  -2  22  248.86  222.17 168
   4  -3  -5 4850.40  157.38 168
   6  -4   6 1007.32  201.87 168
  -7  -1  19  326.75  214.70 168
  -6   0   6 3139.96  147.54 168
  -6   0  1110463.19  195.92 168
  -6   0  12 5634.24  174.67 168
  -4  -1  26 1860.23  208.68 168
  -1  -1  26   84.03  150.43 168
  -1   0  2015453.00  199.37 168
   0  -6 -20  122.40  156.32 168
   0  -1  -713252.40  201.19 168
   0  -1  25 5876.29  180.46 168
   0   0  1824509.67  248.32 168
   1  -7 -20  242.64  184.19 168
   1  -6 -19  363.04  156.57 168
   1  -1  -552663.82  374.61 168
   1  -1  23 7131.07  176.52 168
   2  -5 -16  530.21  119.21 168
   4  -6 -13  597.60  139.66 168
   4  -5 -11 8338.75  159.83 168
   5  -7 -11  176.80  188.29 168
   6  -5  -1 1627.56  160.19 168
   4  -2  16 2863.71  276.35 168
   3  -1  1321938.53  416.76 168
   6  -4   7 6299.99  286.19 168
   6  -4  10 2641.52  303.68 168
   6  -4  11 5059.21  329.12 168
  -8  -1  10 3403.04  278.94 169
  -8  -1  11 1743.74  278.96 169
  -8  -1  12 3941.64  302.98 169
  -8  -1  13   50.20  305.25 169
  -6   0   5 2448.97  186.49 169
  -6   0  13  228.72  193.84 169
  -6   0  14 3423.13  212.06 169
  -5   0  18 1637.68  200.54 169
  -4  -5 -19 4082.82  253.41 169
  -4  -3 -1511344.09  251.17 169
  -4   0  20  358.45  192.93 169
  -3  -1  27 5912.17  300.45 169
  -3   0  21 2056.92  200.39 169
  -2  -1  27 2474.91  249.91 169
  -2   0  21  795.95  196.84 169
  -1  -5 -19 2532.88  203.24 169
  -1  -3 -15 1868.63  139.22 169
  -1  -2 -1215011.93  212.56 169
  -1  -1  -8  712.46  110.29 169
   1  -3 -1326558.75  232.89 169
   1  -2  28 6341.75  303.04 169
   1   0  1418803.97  266.99 169
   2  -3 -1133672.29  256.68 169
   2  -1  20   84.28  158.80 169
   3  -2  -4 3912.65  137.01 169
   4  -7 -14 1395.61  266.81 169
   4  -4  -8 6456.26  176.25 169
   4  -2   2  357.00  139.46 169
   5  -6  -9 3812.82  224.84 169
  -5   0  19 1184.03  171.89 169
   0  -3 -14  445.84   86.96 169
   0  -2 -11  166.36   83.89 169
   1  -5 -17 9610.39  161.25 169
   2  -7 -18  550.33  181.59 169
   2  -6 -17  329.83  136.73 169
   3  -7 -16  845.04  184.75 169
   3  -6 -15  243.28  137.79 169
   3  -3  -8 1723.77  102.39 169
  -7  -2  -7 1189.78  306.38 168
   3  -1   544237.23  667.91 169
  -5  -3 -14 1771.60  228.51 169
  -5   0   0  220.09  167.82 169
  -4  -2 -12 8300.62  268.26 169
  -4   0  -2 1061.17  172.85 169
   4  -3  23 3080.94  351.74 169
  -8  -1  14 4018.73  320.66 170
  -8  -1  15 1423.35  338.29 170
  -6   0   4 7527.89  215.84 170
  -6   0  15 6496.90  225.51 170
  -6   0  16  586.13  230.68 170
  -5  -5 -18  382.31  276.70 170
  -4  -4 -17 1312.68  205.32 170
  -4   0  21 1763.17  232.26 170
  -3  -5 -19 2113.81  208.91 170
  -3   0  22  381.81  190.32 170
  -2  -5 -19 7225.93  227.70 170
  -2   0  2218571.46  262.35 170
  -1  -6 -20 7404.73  251.91 170
  -1  -4 -17  290.78  139.49 170
  -1  -1  27 8122.82  271.30 170
  -1   0  21  265.93  157.62 170
   0  -5 -18  141.23  164.70 170
   0  -1  26   18.57  211.00 170
   0   0  19  -26.12  163.73 170
   1  -4 -15  896.54  141.84 170
   1  -1  24  202.67  183.69 170
   1   0  15  162.37  151.00 170
   2  -2  -7 2546.78  121.45 170
   2  -2  26 8555.01  291.43 170
   3  -5 -1313335.71  214.62 170
   3  -4 -11 1326.54  149.05 170
   4  -6 -12 3744.28  210.93 170
   4  -5 -10 1479.84  182.09 170
   4  -3  -4 7156.10  174.11 170
  -5   0  20 7614.58  194.39 170
  -3  -1  28  818.95  233.40 170
  -2  -1  28  190.36  196.50 170
   0  -7 -20  178.29  185.37 170
   0  -4 -16 3728.35  120.79 170
   1  -7 -19 1527.38  186.49 170
   1  -6 -18  795.11  139.36 170
   2  -5 -1511494.44  170.57 170
   2  -4 -13  586.37  102.77 170
   4  -7 -13  173.44  185.65 170
   5  -6  -8 1618.51  152.81 170
  -8  -3  -8 5506.52  522.60 169
  -5  -2 -11  725.92  264.47 169
   3  -1  14 1304.30  225.39 170
  -8  -2  -4 2499.04  301.62 170
  -6  -4 -15 3733.47  325.75 170
   1   0   412629.34  414.58 170
   3  -2  23 1154.71  285.76 170
  -6   0   3 6706.42  207.50 171
  -6   0  17  388.48  228.02 171
  -6   0  18 4896.76  244.66 171
  -5   0  21 2511.96  235.65 171
  -4   0  2210087.03  260.59 171
  -3  -6 -20 6553.34  291.93 171
  -3  -4 -17 1627.11  176.86 171
  -3  -3 -15 1273.83  149.15 171
  -3   0  23 1319.41  229.15 171
  -2  -6 -20  326.73  227.49 171
  -2  -4 -17  424.26  166.09 171
  -2  -3 -1516344.20  228.45 171
  -2  -2 -1215810.41  229.93 171
  -2   0  23  655.17  191.73 171
  -1  -1  28  394.93  256.50 171
  -1   0  22  176.89  182.74 171
   0  -6 -19 -101.79  208.85 171
   0   0  20 1704.64  167.56 171
   1  -2  -9  143.62   97.36 171
   1   0  1624590.65  287.64 171
   2  -1  -122033.69  294.54 171
   2  -1  21 7023.36  233.86 171
   3  -6 -14 3777.99  206.80 171
   3  -2  -3  640.53  110.69 171
   4  -4  -7 3797.66  169.40 171
   4  -2   3 8844.96  225.81 171
  -4   0  23  866.14  160.91 171
   1  -3 -12 1052.65   92.47 171
   2  -7 -17 1189.73  184.18 171
   2  -6 -16 1759.16  144.00 171
   2  -3 -10 2145.23  101.66 171
   3  -7 -15  240.83  158.56 171
  -6  -1  -5 1514.53  234.84 171
  -3   0  -3  905.16  172.23 171
   4  -2  17  959.16  296.80 171
  -5  -4 -16 4001.00  277.34 171
   3  -1  15 2721.94  240.74 171
  -7   0   911130.36  249.64 172
  -7   0  10 2494.88  209.57 172
  -7   0  11 -131.69  225.68 172
  -7   0  12 2258.92  239.16 172
  -6   0  19 3508.14  270.68 172
  -5   0  -1 7086.55  203.92 172
  -5   0  22   25.53  254.48 172
  -3  -2 -1214070.92  241.43 172
  -3   0  24 7704.02  248.39 172
  -2   0  24   -1.34  213.54 172
  -1  -5 -18  274.92  165.86 172
  -1   0  23  211.83  187.40 172
   0  -1  27 2004.45  244.68 172
   0   0  21  -22.16  158.83 172
   1  -5 -16  295.49  165.07 172
   1  -1  25 4451.94  231.27 172
   1   0  17 2355.90  160.89 172
   2  -2  27  193.63  284.78 172
   2  -1  22 1180.02  198.56 172
   3  -5 -12 1759.76  176.10 172
   3  -4 -1012546.30  200.93 172
   3  -3  -7 4258.64  148.34 172
   4  -7 -12  895.12  231.83 172
   4  -6 -11 3897.10  214.14 172
   4  -5  -9  105.25  167.38 172
   4  -3  -312348.96  201.10 172
   5  -6  -7  901.90  208.32 172
   5  -3   510207.92  242.71 172
  -7   0   8  517.98  151.07 172
  -7   0  13 7890.68  202.18 172
  -7   0  14  840.09  166.27 172
  -6   0  20  157.72  182.30 172
  -4   0  24  114.52  176.25 172
  -3   1   930920.41  266.00 172
  -3   1  10 5382.20  151.58 172
  -3   1  11   71.72   99.64 172
  -3   1  12 1609.80  115.51 172
  -3   1  1323059.66  228.69 172
  -2   1  1142011.79  305.10 172
  -1  -6 -19  399.60  156.46 172
  -1  -3 -14  496.21   86.34 172
   0  -5 -17 1622.65  124.71 172
   0  -3 -13  420.04   84.83 172
   1  -7 -18  250.83  181.61 172
   1  -4 -14 5240.46  131.19 172
   1  -1  -4  612.97   90.05 172
   2  -5 -14 1154.47  121.00 172
   2  -2  -6 7824.33  139.68 172
   6  -7  -3 1619.36  210.24 172
   6  -6  -1 1643.34  182.40 172
   4  -3  24   10.32  384.38 172
   4  -2   429462.25  380.76 172
  -7   0   6 4060.23  223.73 173
  -7   0   7  930.97  199.64 173
  -7   0  15  243.06  258.48 173
  -7   0  16 3427.59  273.32 173
  -5   0  23 2267.99  264.08 173
  -4  -5 -18 2249.75  238.90 173
  -4   1  10 3115.71  164.21 173
  -4   1  1122917.81  252.17 173
  -4   1  12 2832.03  160.67 173
  -3   0  25  428.32  247.89 173
  -3   1   8 1427.94  156.66 173
  -3   1  14 1402.68  151.95 173
  -2  -5 -18  966.77  197.67 173
  -2   0  25  763.22  219.71 173
  -2   1   9  767.91  122.76 173
  -2   1  10 1439.85  157.67 173
  -2   1  12 3504.10  178.26 173
  -2   1  13  371.33  141.44 173
  -2   1  14 1904.17  157.74 173
  -1  -4 -1617233.10  215.09 173
  -1  -2 -11  940.84  124.03 173
  -1  -1  29 1320.78  278.76 173
  -1   0  2413972.20  244.10 173
   0  -7 -19 5011.10  274.40 173
   0  -6 -18 7236.61  224.24 173
   0  -4 -15  457.20  142.79 173
   0  -2 -1017791.99  205.46 173
   0  -1  -6 1262.79  125.23 173
   0  -1  28  335.02  237.69 173
   0   0  2216716.68  262.08 173
   1  -6 -17  185.97  190.05 173
   1  -1  26   37.37  212.05 173
   1   0  18 4639.23  196.44 173
   2  -4 -12 9510.31  183.86 173
   3  -6 -13 2083.63  202.83 173
   3  -2  24 8536.00  282.09 173
   4  -4  -6 2656.67  161.31 173
  -7   0  17 4350.60  207.98 173
  -6   0  21 1127.07  211.96 173
  -4   0  25 1311.79  184.13 173
  -4   1   9  824.39  107.42 173
  -4   1  13  163.45  120.48 173
  -4   1  14 2809.53  143.63 173
  -3   1   710015.12  177.83 173
  -3   1  15 2870.43  138.67 173
  -2   1   8 7083.15  154.76 173
  -2   1  1517764.95  206.88 173
   2  -7 -16  411.42  159.04 173
   2  -6 -15  741.45  140.36 173
   3  -7 -14  488.43  159.76 173
   4  -6 -10 2644.19  155.42 173
   5  -6  -6 4309.35  167.53 173
  -7  -1  -3  982.92  229.13 173
  -2  -1  -8 7079.89  216.43 173
   3  -1  16 3111.65  246.03 173
   5  -3   6 6539.58  255.93 173
  -7   0  18  287.14  294.61 174
  -6   0  22 3997.40  307.50 174
  -5   0  24 3731.91  304.20 174
  -4  -6 -19 1457.91  278.55 174
  -4  -4 -16 2099.78  181.39 174
  -4  -3 -14 2627.12  165.49 174
  -4   1   724315.00  268.24 174
  -4   1   8 7246.45  193.08 174
  -4   1  1512925.73  225.36 174
  -3  -6 -19  610.28  248.69 174
  -3  -5 -18  604.96  197.64 174
  -3   0  26  951.44  247.44 174
  -3   1   6 9034.88  186.34 174
  -3   1  16 3402.95  191.13 174
  -3   1  1716734.72  238.34 174
  -2  -6 -19  742.01  230.24 174
  -2  -3 -14 1230.20  147.82 174
  -2   1   757877.97  381.03 174
  -2   1  16   31.46  142.93 174
   1  -5 -15  980.37  165.74 174
   1  -3 -11  761.93  119.77 174
   1  -2  -8 9509.00  164.07 174
   1   0  19  383.32  169.63 174
   2  -3  -9 2026.05  130.94 174
   2  -2  28  541.64  287.55 174
   2  -1  23 6397.62  227.64 174
   3  -5 -11  284.04  137.48 174
   3  -4  -9 5975.27  178.29 174
   3  -3  -6 4282.70  151.48 174
   3  -2  -235304.03  303.28 174
   4  -7 -11 4541.84  245.05 174
   4  -5  -8 2439.95  157.26 174
   4  -3  -2  562.86  132.21 174
  -7   0  19 1297.22  215.55 174
  -5   0  25  518.92  209.01 174
  -4   0  26 4900.13  221.73 174
  -4   1  16 1393.61  127.23 174
  -2  -4 -16 3186.69  121.28 174
  -2   0  26 9351.82  212.81 174
  -2   1  17 2547.73  136.43 174
  -1   0  25   84.40  149.19 174
  -1   1  12  849.20  116.26 174
   0   0  23  150.63  129.54 174
   1  -7 -17 4974.59  179.79 174
   3  -1   6 9132.62  387.84 173
   4  -2  18 8356.10  372.82 174
  -5  -5 -17 3146.06  304.51 174
   3  -1  1715160.18  332.41 174
   4  -2   5 1471.29  193.26 174
   5  -3   7  750.83  202.29 174
  -8  -1   010730.96  284.54 175
  -6  -5 -16  820.16  287.82 175
  -6   0   0 9966.75  232.58 175
  -5   1   912337.26  231.98 175
  -5   1  10 4480.79  193.60 175
  -5   1  11  126.38  166.57 175
  -5   1  12 4744.93  188.95 175
  -5   1  13 8636.03  208.67 175
  -5   1  14 2036.36  172.07 175
  -4   1   6 2038.27  165.69 175
  -4   1  17 1427.74  169.56 175
  -4   1  18 5431.51  222.70 175
  -3  -4 -16 8237.64  210.86 175
  -3  -3 -14 1399.78  152.58 175
  -3   0  27 1144.02  282.36 175
  -3   1   543307.30  337.61 175
  -3   1  18  376.37  166.83 175
  -2   1   6 2996.33  142.56 175
  -2   1  18 2192.22  178.47 175
  -1  -7 -19 1414.23  262.22 175
  -1  -6 -18 1002.15  195.95 175
  -1  -5 -1711059.31  211.82 175
  -1  -1  -7 5777.10  171.38 175
  -1   1  10   89.25  122.55 175
  -1   1  11   52.54  110.80 175
  -1   1  1335790.80  301.17 175
  -1   1  14 -114.38  147.29 175
   0  -7 -18  264.12  226.92 175
   0  -5 -16 1062.04  168.09 175
   0  -1  29 6574.17  301.10 175
   1  -6 -16 7988.69  222.05 175
   1  -4 -13 1512.53  150.68 175
   1  -1  27 7593.77  278.21 175
   1   0  2017046.39  254.16 175
   2  -5 -13  186.11  135.08 175
   2  -4 -11 2461.78  135.01 175
   3  -7 -13 5960.15  245.60 175
   3  -6 -12 4853.61  187.12 175
   3  -2  25  760.77  263.74 175
   4  -6  -9  266.85  173.17 175
   4  -4  -5 1339.87  159.26 175
   5  -6  -5 3694.06  224.88 175
  -5   1  15  431.90  142.81 175
  -4   0  27   88.08  232.57 175
  -3   1  19 2348.70  128.44 175
  -2   0  27  394.52  170.97 175
  -1   1   942672.93  314.52 175
  -1   1  15 2033.08  116.14 175
   0  -6 -17  687.47  140.30 175
   2  -7 -15 6220.78  182.42 175
   2  -6 -14 6635.56  148.13 175
   2  -2  -5 1940.89   95.07 175
   4  -7 -10  885.71  165.80 175
  -7  -4 -13 4257.49  497.83 174
  -8  -2  -5 1436.80  360.34 175
  -5   0  -215200.52  286.51 175
  -4   0  -3 3206.93  200.30 175
   4  -3  25 2914.46  408.66 175
   5  -3   8 1902.50  218.52 175
  -8   0  11 8735.64  293.17 176
  -8   0  12  541.80  261.44 176
  -8   0  13 -142.26  294.86 176
  -5   1  16 5137.22  217.93 176
  -5   1  1710907.04  239.31 176
  -4   1   5 5932.52  180.81 176
  -4   1  1910021.57  234.62 176
  -3   0  28 4601.80  294.80 176
  -3   1  20 2441.81  203.54 176
  -2  -7 -19 3895.06  277.74 176
  -2  -5 -17 1826.18  174.46 176
  -2  -2 -11 3014.40  145.83 176
  -2   1   5 8279.55  182.84 176
  -2   1  1910935.74  213.92 176
  -1  -4 -15  708.95  142.90 176
  -1  -3 -1325429.94  239.58 176
  -1   0  26  266.63  212.88 176
  -1   1   8  760.78  120.85 176
  -1   1  16 1445.73  153.42 176
  -1   1  1723130.44  253.41 176
   0  -4 -1414406.60  204.37 176
   0  -3 -12  182.32  117.09 176
   0   0  24  -34.21  181.72 176
   1   0  21  256.99  157.76 176
   2  -1   012184.15  244.23 176
   2  -1  24  270.51  218.39 176
   3  -8 -13  619.28  284.88 176
   3  -5 -10 2231.56  150.73 176
   3  -4  -8 5373.29  151.24 176
   3  -1  18  344.22  169.13 176
   4  -5  -7 7717.36  182.51 176
   4  -3  -112713.26  208.65 176
   5  -4   1 3767.20  179.84 176
  -8   0  10  885.50  188.62 176
  -8   0  14 1034.54  216.33 176
  -5   1  18 1075.78  141.34 176
  -4   1  20  121.30  138.02 176
  -2   1  20    3.63  113.82 176
   2  -8 -15  341.76  185.39 176
   2  -3  -8 1502.42   98.35 176
   3  -3  -522337.72  212.08 176
   3  -2  -1 4955.21  132.12 176
   4  -8 -10 1125.43  196.25 176
   5  -6  -4  628.19  149.64 176
  -3  -1  -8 1364.39  198.06 176
  -5  -4 -15  862.16  249.99 176
  -5  -3 -13 8739.78  282.72 176
  -4  -5 -17  982.00  249.36 176
  -4  -2 -11 7415.14  247.72 176
   4  -2  19 3658.49  285.43 176
   6  -5   7 3850.53  295.56 176
  -8   0  15 6000.80  322.73 177
  -6   1  12 3749.07  211.10 177
  -6   1  13   17.88  192.48 177
  -5   1   6 7811.52  196.38 177
  -5   1  19 1456.27  232.38 177
  -4  -6 -18 4201.20  285.07 177
  -4   1   417414.31  242.74 177
  -4   1  21 3215.36  237.26 177
  -3  -6 -18  499.36  229.86 177
  -3  -5 -17 7810.16  233.37 177
  -3   1   4 4785.88  157.06 177
  -3   1  21 9212.68  229.12 177
  -2  -6 -18 5934.85  239.53 177
  -2   0  28  421.38  277.20 177
  -1  -7 -18  450.71  243.94 177
  -1   0  27  454.70  241.57 177
  -1   1   7 6613.67  172.47 177
  -1   1  18  431.66  174.28 177
   0  -2  -9   64.87   92.88 177
   0   0  25  127.40  213.18 177
   1  -7 -16  404.21  220.63 177
   1  -6 -15  833.50  167.67 177
   1  -5 -14  389.59  139.77 177
   1  -3 -10  150.60  118.56 177
   1  -1  28  316.57  260.58 177
   1   0  22   67.87  183.19 177
   2  -5 -12  522.29  141.91 177
   2  -1  25 6387.73  255.88 177
   3  -7 -12 1011.04  216.38 177
   3  -6 -11  504.16  170.32 177
   3  -2  26  378.21  282.40 177
   4  -7  -9  376.04  229.23 177
   4  -6  -8 6186.17  199.45 177
   4  -4  -416489.06  227.10 177
   5  -4   212486.20  229.11 177
  -6   1  11 6883.07  177.13 177
  -6   1  14 5680.26  167.68 177
  -6   1  15 5461.64  167.63 177
  -5   1  20 3831.65  181.32 177
  -3   1  22  353.56  137.41 177
  -2   1  21 6824.21  169.91 177
  -1   1  19 5597.40  150.03 177
   0  -7 -17  695.57  162.37 177
   1  -4 -1212567.29  155.66 177
   1  -2  -7  467.86   75.82 177
   1  -1  -321920.30  266.65 177
   2  -7 -14  672.99  141.55 177
   2  -4 -10 8866.75  138.54 177
   4  -5  -6 1763.43  115.09 177
  -6  -3 -12 2841.21  285.19 177
   5  -3   9 9929.75  318.84 177
  -8  -1  -1 2356.04  282.06 177
  -6  -4 -14 2177.41  305.91 177
   3  -1  19 2365.20  222.12 177
   4  -2   6 2888.99  205.80 177
   6  -5   8 4897.11  302.39 177
  -6   0  -1 8316.01  220.17 178
  -6   1   9  538.00  163.91 178
  -6   1  10 4754.67  214.65 178
  -6   1  16 1039.38  229.45 178
  -6   1  17  883.76  228.37 178
  -5   1   517953.57  243.67 178
  -5   1  21 4125.90  241.67 178
  -4   1  22 4716.43  243.34 178
  -3  -2 -11  645.73  126.87 178
  -2  -4 -15 2242.37  152.17 178
  -2   0  29 1042.71  301.41 178
  -2   1   4 4932.30  160.60 178
  -2   1  22 1341.24  196.44 178
  -1  -6 -17   67.85  195.02 178
  -1  -5 -16  338.19  166.51 178
  -1  -2 -1020784.59  233.74 178
  -1   0  2810122.07  278.85 178
  -1   1  20  432.98  162.46 178
   0  -6 -16 1625.73  184.64 178
   0  -5 -1514410.78  202.87 178
   0   0  2610430.56  255.80 178
   1  -8 -16 4211.16  295.02 178
   1  -1  29 1458.09  283.04 178
   2  -6 -13  259.76  169.05 178
   3  -8 -12 1728.89  267.87 178
   3  -5  -913614.26  202.87 178
   3  -4  -7 1961.59  133.37 178
   4  -8  -9  455.87  269.42 178
   4  -3   010412.53  204.12 178
   5  -6  -3 1911.93  218.11 178
   5  -5  -1 6110.93  214.70 178
   6  -5   9   58.62  219.54 178
  -8   0   6   47.71  155.96 178
  -6   1   8 5807.29  156.77 178
  -6   1  18 4539.69  179.98 178
  -4   1  23 4355.39  178.28 178
  -3   1  23 4728.65  179.60 178
  -2  -3 -13  113.95   82.43 178
  -1   1   6 4787.35  139.16 178
   1   0  23  218.54  135.33 178
   2  -8 -14 3185.79  194.46 178
   5  -7  -4  715.67  174.47 178
  -7  -1  -4 1222.81  260.16 178
   5  -3  10 3824.93  269.50 178
   2   0  1223433.00  358.42 178
   2   0  13   87.75  186.34 178
   2   0  1416956.52  306.33 178
   6  -5  10 1790.09  294.45 178
  -6   1   7 8453.03  207.18 179
  -6   1  19 3655.50  267.82 179
  -5  -5 -16 3246.41  251.86 179
  -5   1  22   60.15  253.75 179
  -4  -4 -15 2889.04  189.16 179
  -4   1   318689.58  255.42 179
  -3  -4 -15  386.50  139.43 179
  -3   1   312301.76  207.79 179
  -3   1  24 1671.40  227.78 179
  -2  -7 -18  476.36  265.59 179
  -2   1  23 7094.99  218.83 179
  -1  -4 -14 5866.86  172.09 179
  -1   1  2110197.31  208.76 179
   0  -4 -13   40.24  130.43 179
   0  -3 -1129323.95  250.55 179
   0  -1  -5 3706.07  151.81 179
   0   1  12 -319.85  157.72 179
   0   1  13 1258.62  144.90 179
   0   1  14  -85.09  142.95 179
   0   1  1537451.01  317.31 179
   1  -7 -15  601.12  207.93 179
   1  -5 -1315259.56  205.38 179
   2  -2  -448789.41  330.40 179
   2  -1  26  710.44  256.61 179
   2   0  11 2844.67  184.50 179
   2   0  15 1589.95  162.48 179
   2   0  16 3926.89  175.26 179
   3  -7 -11   45.33  197.84 179
   3  -6 -10 6759.83  196.93 179
   3  -3  -4 1406.70  136.38 179
   3  -2  27  967.77  310.16 179
   3  -1  20 2044.91  216.12 179
   4  -7  -8 1367.59  207.98 179
   4  -6  -7 3264.89  191.91 179
   4  -4  -3 5023.81  181.45 179
   5  -4   3 1897.96  168.57 179
  -6   1  20  114.87  182.65 179
  -5   1   4  951.54  111.65 179
  -5   1  23 1733.49  189.32 179
  -4   1  24   93.90  177.73 179
  -3  -7 -18  105.49  190.77 179
  -2  -6 -17  642.25  142.96 179
  -2  -5 -16  634.73  119.55 179
  -1   0  29  -47.63  194.53 179
   0   0  27  -23.13  169.67 179
   0   1  1147706.98  339.77 179
   0   1  16   64.88  104.64 179
   1  -6 -14 2382.25  128.55 179
   2  -7 -13  184.23  137.34 179
   2  -5 -1116944.62  181.44 179
   2  -3  -733188.38  247.10 179
   3  -8 -11  513.32  187.58 179
   3  -2   0   55.68   74.08 179
   4  -8  -8 2315.03  199.06 179
   4  -5  -5 2408.36  118.85 179
   5  -8  -4  429.01  233.81 179
   5  -6  -2 6279.98  180.61 179
   5  -5   0  338.75  129.11 179
   4  -2  20  553.40  303.54 179
   5  -3  11  318.61  224.31 179
   6  -5  16  845.54  443.05 179
   6  -5  11 3694.79  334.17 179
   6  -5  12 2200.22  330.53 179
   6  -5  13   86.20  317.60 179
  -7   1  13 3678.38  238.11 180
  -7   1  14 2591.32  232.70 180
  -7   1  15  165.37  254.07 180
  -6  -5 -15 2746.16  294.77 180
  -6   1  21 1538.68  300.22 180
  -5   1  24 2951.59  299.21 180
  -4  -6 -17 1105.04  237.12 180
  -4  -5 -16 1290.47  207.47 180
  -4  -3 -13  127.20  139.70 180
  -4   1  25 3333.96  264.69 180
  -3  -3 -1317933.92  250.66 180
  -3   1  25 3462.08  258.18 180
  -2   1  24  333.62  217.22 180
  -1  -7 -17 5777.04  246.37 180
  -1  -3 -12 1129.86  123.66 180
  -1   1  22  -24.17  189.00 180
   0  -7 -16  456.38  227.64 180
   0   1  10  243.39  116.57 180
   0   1  17 2552.51  152.64 180
   0   1  18   83.21  167.80 180
   1  -8 -15  259.11  263.92 180
   1  -3  -939651.89  280.04 180
   1   0  2414556.36  256.50 180
   2  -8 -13 1006.70  259.49 180
   2  -6 -12 5398.11  188.48 180
   2  -4  -9  609.56  122.11 180
   2   0  17 1292.45  182.02 180
   4  -3   112778.70  217.98 180
   5  -7  -3 1161.11  248.81 180
   6  -6   6  594.19  256.09 180
  -7   1  12 3802.44  173.69 180
  -7   1  16 4020.64  198.88 180
  -6   1  22 4233.96  226.06 180
  -3  -6 -17  867.09  166.90 180
  -3  -5 -16 1270.51  127.47 180
  -1  -6 -16 7478.59  175.25 180
  -1  -5 -15  896.48  119.45 180
  -1   1   558605.23  399.81 180
   0  -8 -16 1440.38  190.98 180
   0  -6 -15   50.77  117.43 180
   0  -5 -14  295.06   99.80 180
   1  -4 -11 1362.66   93.98 180
   3  -7 -10  759.74  143.37 180
   3  -5  -8 2003.72  114.74 180
   3  -4  -616856.84  181.64 180
   4  -7  -7 4229.26  165.07 180
   4  -6  -6 1064.86  129.07 180
  -6  -1  -6  685.12  237.51 179
   4  -2   712321.94  328.38 180
   5  -3  12 4201.99  317.23 180
   6  -5  14 2198.77  399.47 180
   6  -5  15 2624.34  447.94 180
  -9  -2  -3 1729.02  374.60 180
  -8  -1  -2  171.53  258.95 180
  -5   0  -3 3193.95  190.06 180
   2  -1  27 2173.41  315.74 180
   2   0  1018646.33  343.63 180
   2   0  1816789.55  304.69 180
   3  -1  21 8923.64  299.99 180
  -7   1  11 -117.12  218.17 181
  -7   1  17 2148.45  281.84 181
  -7   1  18  451.10  290.34 181
  -7   1  19  433.25  295.26 181
  -5   1   3 5275.62  171.21 181
  -4   1   2 1354.26  144.90 181
  -4   1  26 2096.58  292.47 181
  -3   1   2 5910.62  165.57 181
  -3   1  26  269.34  250.15 181
  -2  -7 -17 1109.50  251.87 181
  -2   1   322066.87  272.27 181
  -2   1  25 7137.81  244.36 181
  -1   1  23 8850.54  224.63 181
   0  -2  -812979.99  187.05 181
   0   0  28 1328.57  245.07 181
   0   1   9  146.82  113.28 181
   0   1  1916361.37  243.68 181
   1  -7 -14  674.02  195.53 181
   1  -2  -650684.05  329.00 181
   1   0  25   25.14  215.27 181
   2  -1   121543.10  327.40 181
   2   0  19  421.53  169.00 181
   3  -6  -9 3228.72  185.95 181
   4  -8  -7 1356.84  276.43 181
   4  -5  -4 3830.73  170.16 181
   4  -4  -2  356.47  139.55 181
   5  -6  -1 3723.08  232.50 181
   5  -5   1 5334.03  211.44 181
   6  -6   7 4636.52  280.26 181
  -1   1  24  113.26  132.80 181
   0   1  20   57.85  116.02 181
   2  -7 -12  451.48  139.07 181
   3  -8 -10 2823.82  196.91 181
   5  -7  -2 3750.21  193.35 181
   5  -3  13 9307.26  412.72 180
   4  -2  21 1699.23  341.69 181
  -7   0   0  291.42  218.78 181
  -6   0  -2  889.28  189.22 181
  -7   1   8 3029.33  199.30 182
  -5  -4 -14 2931.09  220.91 182
  -3  -7 -17 3602.41  281.62 182
  -3   1  27 5937.42  297.87 182
  -2  -4 -1410660.92  199.06 182
  -2  -2 -1017464.37  244.21 182
  -2   1  26  745.49  249.10 182
  -1  -7 -16  421.96  227.89 182
   0  -7 -15 7933.76  228.78 182
   0  -4 -1214183.78  188.95 182
   0   0  29  -77.73  276.67 182
   0   1  21 6407.60  193.53 182
   1  -8 -14 2294.42  262.45 182
   1  -6 -13  189.36  167.64 182
   1  -5 -12 1555.51  147.02 182
   1   0  26  347.24  214.72 182
   2  -8 -12 2431.73  249.08 182
   2  -6 -11  988.15  172.22 182
   2  -5 -10 3025.74  157.00 182
   2  -1  28  242.15  288.81 182
   2   0  20  284.48  158.69 182
   3  -3  -3 7521.90  171.60 182
   3  -1  22  272.42  200.23 182
   4  -7  -6 1019.77  208.08 182
   4  -6  -5 1667.31  182.21 182
   4  -3   2  346.58  133.31 182
   6  -6   8 2232.80  272.20 182
  -2  -6 -16 1879.85  147.27 182
  -2   1  27 1972.42  181.07 182
  -1  -4 -13 1426.55  112.67 182
  -1  -2  -9  168.13   68.52 182
  -1   1  25 4196.49  170.19 182
   0  -3 -10 1967.45   99.57 182
   0   1   8  -15.18   80.92 182
   2  -3  -6 1058.51   98.12 182
   2  -2  -3 3552.62  114.62 182
   3  -7  -9 6656.99  174.23 182
   3  -5  -7 1152.01  108.95 182
  -5  -2 -10 5129.87  277.72 182
  -2  -1  -756181.25  518.65 182
   2   0   9  415.72  144.88 182
   6  -6   9  703.93  317.23 182
  -9   0   7  812.75  289.79 183
  -7   1   7  178.15  189.28 183
  -5  -6 -16 2122.83  283.55 183
  -5  -5 -15  519.95  230.81 183
  -5   1   210940.91  207.66 183
  -4  -4 -14 8378.33  219.39 183
  -3  -4 -14 5350.48  172.97 183
  -2  -5 -1512337.65  223.70 183
  -2  -3 -12 1705.84  132.34 183
  -1  -8 -16 4293.58  299.40 183
  -1  -6 -15 1118.29  170.61 183
  -1  -1  -6 4613.22  165.93 183
   0  -8 -15   85.67  260.54 183
   0  -6 -14 6367.46  194.34 183
   0  -5 -13  399.07  140.07 183
   0   1  22  103.65  185.89 183
   1  -7 -13 8605.31  231.28 183
   1  -4 -1016837.14  200.92 183
   2  -4  -823196.60  224.34 183
   2   0  21  669.77  200.69 183
   3  -8  -9  670.17  234.26 183
   3  -6  -8 4332.87  190.28 183
   3  -4  -5 3471.94  147.90 183
   3  -2   1 5808.82  165.12 183
   3  -1  23 4305.76  254.63 183
   4  -5  -3 7602.56  189.48 183
   4  -4  -1 4200.43  156.22 183
  -8   1  14 3579.00  220.07 183
  -8   1  15 1331.16  213.17 183
  -4   2  13  114.37  117.32 183
  -4   2  14 9235.85  165.98 183
  -4   2  15 4861.16  144.95 183
  -4   2  16 2929.57  132.01 183
  -4   2  17 1000.14  144.18 183
  -4   2  18 8024.67  181.51 183
  -3  -6 -16 5638.20  174.71 183
  -3   2  13 3952.61  131.97 183
  -3   2  14 4596.59  146.89 183
  -3   2  15  354.89  119.36 183
  -3   2  1615603.68  198.98 183
  -3   2  17 2784.09  136.54 183
  -2   1  28  277.15  195.15 183
  -1  -5 -14  323.62   98.98 183
  -1  -3 -11  726.09   88.54 183
  -1   1   4  746.26   96.93 183
  -1   1  26  -83.90  153.18 183
   0   1  23 5214.28  162.20 183
   1  -3  -8  141.34   86.00 183
   1  -1  -2 1414.56  101.63 183
   1   0  27  287.62  176.68 183
   2  -7 -11 7304.20  171.30 183
   5  -8  -1  906.19  209.20 183
   5  -3  14 1987.89  406.60 181
  -8  -2  -6  300.75  424.33 182
   4  -2   817091.48  375.53 183
  -7  -4 -12 1545.81  315.83 183
  -6  -4 -13  270.74  253.33 183
  -5  -3 -12 4050.00  242.08 183
   4  -2  22 7329.42  353.06 183
   6  -6  10 1347.11  368.57 183
  -9  -1   0  114.59  286.22 184
  -9   0   6  691.91  293.26 184
  -8   0   2  234.31  213.61 184
  -8   1  11 1775.45  257.46 184
  -8   1  12 3862.71  282.66 184
  -8   1  13  208.10  284.78 184
  -5   2  14 3132.35  202.45 184
  -5   2  15  237.77  192.31 184
  -5   2  16 7852.22  226.89 184
  -5   2  17 6837.16  224.21 184
  -4  -6 -16 2245.09  242.69 184
  -4  -5 -15 8634.63  244.31 184
  -4   1   117490.70  245.16 184
  -4   2  11 8315.63  197.78 184
  -4   2  12 9155.64  209.99 184
  -4   2  19 4086.68  209.96 184
  -3  -5 -15  521.40  168.97 184
  -3   2  1215423.09  215.28 184
  -3   2  18 1698.38  168.22 184
  -3   2  19  947.87  197.50 184
  -2  -7 -16  658.85  231.01 184
  -2   1   2 1354.74  127.57 184
   0   1   714076.26  227.00 184
   1  -8 -13  230.15  228.20 184
   1  -6 -12 6479.37  193.19 184
   1  -5 -11  343.16  139.15 184
   2  -8 -11  430.29  225.79 184
   2  -6 -10 3961.39  183.34 184
   2  -5  -9 1564.30  147.83 184
   2   0  2217374.13  285.16 184
   4  -7  -5 1272.07  211.67 184
   4  -6  -410490.41  223.32 184
   5  -4   6 7524.79  214.05 184
   6  -6  11 3176.81  317.82 184
  -5   2  12 5016.07  145.24 184
  -5   2  13 7989.23  159.64 184
  -5   2  18 1175.04  162.55 184
  -5   2  19  533.96  160.04 184
  -4   2  20  732.58  157.34 184
  -4   2  21 1370.27  165.39 184
  -3   2  11  717.11  104.77 184
  -3   2  2012588.61  194.71 184
  -2   2  15 1418.29  110.18 184
  -2   2  16 4201.19  140.64 184
  -1   1  27 7277.88  204.25 184
   0  -7 -14  362.87  137.15 184
   0   1  24   -5.46  133.82 184
   1   0  28 7483.14  215.43 184
   3  -7  -8  964.48  144.79 184
   3  -3  -2 4620.08  127.67 184
   5  -3  15  469.51  430.18 181
  -8  -1  -3 1209.85  266.59 184
  -7   0  -1 5880.82  252.70 184
  -3  -2 -1018208.73  282.65 184
  -9   0   5 6193.47  308.52 185
  -8   1   9 -120.44  243.68 185
  -8   1  10 3197.85  259.28 185
  -6  -5 -14 2105.72  254.90 185
  -5   2  11  862.71  161.42 185
  -5   2  20 6154.60  246.78 185
  -5   2  21 2804.51  267.08 185
  -4   2  10 8353.93  181.16 185
  -4   2  22 8556.01  252.75 185
  -3  -7 -16 1119.93  272.66 185
  -3  -3 -12 1933.76  146.90 185
  -3   1   126280.64  287.92 185
  -3   2  1019274.33  230.95 185
  -3   2  21 2106.43  196.58 185
  -3   2  22  315.44  217.91 185
  -2  -6 -15 1059.07  203.10 185
  -2  -4 -13  345.22  143.14 185
  -2   2  13  106.44  137.13 185
  -2   2  1414340.82  209.97 185
  -2   2  17  -13.35  162.91 185
  -2   2  1815119.46  231.55 185
  -2   2  19  279.57  160.16 185
  -1  -8 -15  708.68  264.92 185
  -1  -7 -15  298.08  198.10 185
  -1   1  28  122.94  259.81 185
   0  -8 -14 3484.66  270.10 185
   0  -4 -11   46.44  117.69 185
   0   1  25 6597.42  243.39 185
   1   1  16 1316.66  151.26 185
   2   0  23  616.51  195.63 185
   3  -8  -8 1502.38  234.20 185
   3  -6  -7  853.50  173.36 185
   3  -5  -6 2719.04  162.73 185
   3  -1  24 1572.50  237.98 185
   4  -5  -2 1758.38  159.87 185
   4  -4   018152.79  230.65 185
   4  -3   312009.18  218.96 185
   6  -6  12 1047.20  302.84 185
  -6   2  14 2360.78  148.83 185
  -6   2  15 6139.16  187.04 185
  -6   2  16  781.40  158.01 185
  -6   2  17  830.95  159.10 185
  -5   2  10 5379.96  146.81 185
  -5   2  22   61.00  179.35 185
  -4   2   9  115.02   94.87 185
  -4   2  23 1461.92  185.41 185
  -2   2  1216198.07  191.08 185
  -2   2  20  270.96  130.79 185
   0  -6 -13 1251.08  123.27 185
   0  -2  -7 1597.97   87.70 185
   1  -7 -12  715.41  139.67 185
   1  -2  -5  336.00   72.93 185
   1   1  15 1675.08  112.84 185
   1   1  1719660.96  225.98 185
   2  -7 -10  909.25  142.43 185
   2  -4  -7 2249.39  105.76 185
   2  -3  -5 6392.12  133.55 185
   3  -4  -4 1021.92   94.58 185
   4  -7  -4 1860.16  156.10 185
   3  -1   711341.14  488.54 182
  -7  -1  -5 4269.61  293.11 185
  -4   0  -415601.41  357.19 185
  -4  -3 -12 2490.59  195.39 185
  -4  -2 -10 7573.58  228.64 185
   4  -2  23 1451.15  335.79 185
   6  -6  13  217.60  368.33 185
  -8   0   1 5117.98  238.51 186
  -8   1   8 4550.52  261.85 186
  -6   1   2  449.25  150.95 186
  -6   2  12 3768.42  202.76 186
  -6   2  13  382.16  187.12 186
  -6   2  18 3826.81  265.62 186
  -6   2  19 3823.46  265.60 186
  -6   2  20  133.37  271.32 186
  -5  -6 -15  331.17  273.20 186
  -5   1   110477.94  200.33 186
  -5   2   9 8597.12  201.17 186
  -5   2  23 1645.91  298.48 186
  -4   2   816385.07  218.69 186
  -4   2  24   15.90  250.60 186
  -3   2   9 6252.33  173.91 186
  -3   2  23 1413.25  225.36 186
  -2  -5 -14 1170.31  173.03 186
  -2   2  11 3079.98  158.65 186
  -2   2  21  308.62  192.41 186
  -1  -6 -14 2671.17  178.44 186
  -1  -4 -1212777.89  187.19 186
  -1   1  29 1680.41  279.06 186
   0  -5 -12  817.54  144.09 186
   0  -1  -4 1702.63  126.71 186
   0   1  26   68.03  211.29 186
   1  -8 -12 3519.54  241.02 186
   1  -4  -9  969.79  125.16 186
   1   0  29  -93.02  281.47 186
   1   1  1331990.98  312.39 186
   1   1  14  -50.64  142.89 186
   1   1  18  368.20  171.70 186
   1   1  19 5501.47  192.93 186
   2  -8 -10 1568.18  230.82 186
   2   0  24  100.01  214.72 186
   3  -7  -7  532.13  200.36 186
   3  -1  25 3112.10  275.36 186
   4  -6  -3 4113.36  198.40 186
  -6   2  21 1430.61  211.40 186
  -5   2  24 3794.56  220.24 186
  -3  -6 -15  490.07  142.10 186
  -3   2  24 8576.75  193.31 186
  -2  -7 -15 6272.25  192.39 186
  -2   2  2213652.58  196.84 186
  -1  -5 -1314226.61  176.80 186
   0  -7 -13  195.97  136.20 186
   0  -3  -9  850.28   89.09 186
   1  -6 -11 1613.96  125.21 186
   2  -6  -9  832.84  104.05 186
   2  -5  -8  721.34  105.75 186
   2  -2  -2 4351.88  121.77 186
   3  -8  -7  506.18  164.75 186
  -9  -2  -4   59.05  419.89 186
  -6  -3 -11 5507.84  272.37 186
  -6   0  -3 6485.11  238.06 186
  -9  -1  -1  389.11  289.36 187
  -6   2  10 2600.35  198.64 187
  -6   2  1110014.95  229.36 187
  -5  -5 -14 1464.36  211.36 187
  -5  -4 -13 4512.12  205.89 187
  -5   2   8 2832.93  175.50 187
  -4  -6 -15 2966.79  249.98 187
  -4   2  25 1539.39  291.28 187
  -3  -4 -13 3202.44  162.32 187
  -3   2   8 9261.01  185.96 187
  -3   2  25  835.96  250.15 187
  -2  -8 -15  389.81  294.95 187
  -2  -3 -1133865.88  285.17 187
  -2   2  1018557.52  226.55 187
  -2   2  23  357.66  221.75 187
  -1  -7 -14  428.21  200.88 187
  -1   2  15  630.07  141.92 187
  -1   2  1618593.69  229.89 187
  -1   2  17  650.25  170.84 187
  -1   2  18 2909.49  176.01 187
   0  -8 -13  963.15  232.22 187
   0   1   6 1434.04  132.52 187
   0   1  27 1984.78  249.82 187
   1  -5 -10  531.38  145.51 187
   1  -3  -7 4954.45  131.21 187
   1   1  12 1191.69  146.39 187
   1   1  20  317.33  160.40 187
   1   1  21 9339.89  213.36 187
   2   0  25  722.51  224.67 187
   3  -6  -6 9243.15  210.27 187
   3  -5  -514031.88  209.64 187
   3  -2   232680.43  328.32 187
   4  -7  -3 4581.86  226.55 187
   4  -5  -1 7591.23  189.68 187
   4  -4   1 4262.56  161.80 187
  -7   2  16 1899.74  186.56 187
  -7   2  17 3523.57  220.75 187
  -4   2   711270.10  172.48 187
  -4   2  26 4909.14  222.64 187
  -3  -5 -14 1009.37  126.17 187
  -2   2  24   84.25  152.25 187
  -1  -8 -14 2037.15  194.77 187
  -1   1   321576.30  264.61 187
  -1   2  14 9241.55  159.31 187
  -1   2  19  126.57  117.21 187
   1  -7 -11   49.18  137.19 187
   2  -7  -9  637.26  120.20 187
   3  -3  -117007.20  201.42 187
   4  -6  -2  249.15  126.65 187
  -7  -3 -10 4448.80  418.91 186
   2   0   833669.50  531.49 187
   4  -2   9  128.22  185.25 187
   4  -2  24   52.45  374.80 187
   3  -1  26  312.15  322.99 187
   4  -3   4 8168.97  224.67 187
  -7   1   3  901.71  178.00 188
  -7   2  13 6397.97  240.19 188
  -7   2  14 1346.44  249.12 188
  -7   2  15  492.36  248.33 188
  -7   2  18  352.74  288.20 188
  -5   2   7 2475.07  175.09 188
  -4  -7 -15 4112.70  288.17 188
  -4  -5 -14 2877.76  202.58 188
  -4  -4 -13  602.68  169.59 188
  -4   1   012089.61  221.49 188
  -3  -7 -15  208.96  234.48 188
  -3   2   7 2041.95  145.06 188
  -3   2  26  253.49  267.36 188
  -2  -6 -14 7420.77  203.33 188
  -2  -2  -9  937.19  127.68 188
  -2   2   9  850.49  148.35 188
  -2   2  25  409.89  218.56 188
  -1  -3 -10   54.41  117.21 188
  -1  -2  -8 9723.71  177.01 188
  -1   2  13  321.13  139.27 188
  -1   2  2014101.95  224.36 188
  -1   2  21  192.22  188.25 188
   0  -6 -12 3700.30  181.27 188
   0   1  28  253.90  244.26 188
   1  -8 -11  620.31  228.39 188
   1   1  11   90.14  106.28 188
   1   1  22   27.39  189.34 188
   1   1  23 7458.11  225.60 188
   2  -8  -9  957.00  231.28 188
   2  -4  -6 4757.89  148.41 188
   2  -1   2 1416.81  138.71 188
   2   0  26 9210.66  296.67 188
   3  -8  -6 4235.37  247.86 188
   3  -7  -6 1533.18  196.20 188
   3  -4  -3 1533.36  134.50 188
  -7   2  12 1395.07  158.04 188
  -3   2  27 1001.70  205.01 188
  -1   2  1214814.72  186.92 188
  -1   2  22   35.36  129.59 188
   0  -4 -1010259.34  149.10 188
   2  -6  -8 8702.06  149.90 188
   5  -8   3  529.80  213.23 188
   5  -6   4  722.61  156.59 188
  -6  -2  -9  173.52  341.24 186
  -5   0  -4 2087.80  197.41 188
  -8   0   0 3292.05  276.84 188
  -7   0  -2 4972.59  249.61 188
   5  -4   9 3488.93  254.17 188
  -8   1   5 1117.71  213.88 189
  -7   2  11  129.78  208.73 189
  -6   1   1 3895.96  176.35 189
  -5   1   0  300.52  122.83 189
  -4   2   6 2807.80  149.75 189
  -3   1   0   76.27   98.70 189
  -2  -8 -14 3793.46  282.80 189
  -2  -7 -14  470.30  220.36 189
  -2  -5 -13  307.32  141.51 189
  -2  -4 -12 9840.38  193.19 189
  -2   1   121027.27  275.92 189
  -2   2   837195.01  284.01 189
  -2   2  26 9560.32  279.88 189
  -1  -6 -13  290.26  170.79 189
  -1   2  23  295.64  186.07 189
   0  -8 -12 3848.55  242.28 189
   0  -7 -12  979.94  200.89 189
   0  -5 -1117253.22  216.27 189
   0   1  29 7110.32  304.99 189
   1  -6 -10 7398.42  175.52 189
   1  -4  -8 7551.62  159.50 189
   1   1  24  -39.35  186.69 189
   2  -5  -719473.27  225.58 189
   2  -3  -4 5765.85  142.57 189
   3  -6  -5 2596.66  159.85 189
   3  -5  -4 1045.98  154.75 189
   4  -5   0 5472.40  185.53 189
  -5   2   612485.43  183.28 189
  -2   2  27   96.30  197.61 189
  -1  -7 -13 8240.52  181.39 189
  -1  -5 -12 1298.64  109.16 189
  -1  -4 -11 1422.36   95.88 189
  -1   2  11  851.73  101.43 189
   1  -5  -920673.81  195.38 189
   2  -8  -8 4013.41  176.03 189
   2  -7  -8  649.61  123.28 189
   4  -6  -1 3048.60  147.33 189
   4  -4   2  178.93   88.73 189
  -3   0  -4 2649.07  245.27 188
  -6  -5 -13  139.24  290.82 189
  -6  -4 -12 2472.96  269.63 189
   3  -1  27 5779.30  397.86 189
  -7   1   2 7216.49  215.22 190
  -7   2  10 2649.24  224.12 190
  -6   2   7 7813.38  195.32 190
  -5  -6 -14 1791.79  248.33 190
  -3  -6 -14 3561.80  216.69 190
  -3  -3 -11  869.05  122.71 190
  -3   2   631378.07  276.63 190
  -1  -8 -13  123.98  234.74 190
  -1   2  2410798.10  258.42 190
  -1   2  25   14.97  213.18 190
   0  -3  -8  190.45  117.99 190
   1  -8 -10 3923.88  241.35 190
   1  -7 -10 1035.65  173.80 190
   1  -2  -4 8444.71  165.66 190
   1   1  10   67.22  108.41 190
   1   1  25 4727.31  237.22 190
   2   0  27  439.74  253.97 190
   3  -8  -5 1248.76  235.95 190
   3  -7  -5 6217.35  202.99 190
   4  -3   5 4253.42  169.58 190
  -7   2   9 8582.82  190.24 190
  -4  -6 -14 4436.92  171.58 190
  -4   2   5 1483.06  104.69 190
  -2   2   7 2426.11  100.45 190
  -2   2  28  617.58  197.06 190
  -1   2  1021371.43  210.61 190
   0  -2  -6 5093.75  123.49 190
   1  -3  -6 1161.05   81.06 190
   2  -9  -7 3262.40  199.14 190
   3  -4  -225330.67  222.88 190
   3  -3   0   98.86   88.86 190
  -8  -1  -4 7579.57  356.18 190
  -3  -1  -7 9756.88  300.94 190
   4  -2  25 1599.97  445.33 190
  -9   0   2 1165.33  352.73 190
  -5  -3 -11  295.22  171.31 190
   5  -4  10 5952.82  268.93 190
  -8   1   4 7187.87  241.24 191
  -8   2  13   32.28  277.33 191
  -7  -5 -12 1946.33  301.91 191
  -7   2   8  652.14  197.48 191
  -6   2   6 1901.59  162.60 191
  -5   2   511983.35  203.13 191
  -3  -7 -14  508.02  238.83 191
  -3  -5 -1312922.63  230.93 191
  -2  -6 -13  607.33  171.60 191
  -1   2  26  646.85  242.73 191
   0  -6 -11  125.18  139.17 191
   0   1   5 3810.46  160.15 191
   1  -9  -9 3468.74  276.82 191
   1  -1  -148031.92  429.93 191
   1   1  26  103.18  216.08 191
   2  -6  -7 1453.98  149.74 191
   2  -4  -5 2678.45  136.89 191
   2  -2  -1  353.26  104.87 191
   2   0  28  499.03  290.62 191
   3  -6  -4  825.11  151.76 191
   3  -2   3  859.80  115.92 191
   3  -1  28  866.92  334.76 191
   4  -6   013411.01  243.85 191
   4  -5   1 7383.31  193.76 191
  -8   2  12  515.94  200.02 191
  -4  -7 -14 1198.12  197.78 191
  -3  -4 -12 6377.21  148.21 191
  -3   2   5 8410.76  153.67 191
  -1  -6 -12 6204.88  153.98 191
   0  -8 -11  -19.26  162.53 191
   0  -7 -11 9190.32  167.54 191
   0   2  16 3445.94  122.55 191
   0   2  17  563.47  118.53 191
   0   2  1820210.22  216.94 191
   0   2  19  296.24  116.43 191
   0   2  20  643.29  112.77 191
   1  -6  -9  604.44  103.47 191
   2  -8  -7  532.56  145.24 191
   2  -7  -7 8048.92  162.54 191
   2  -5  -6 1565.14   99.48 191
   3  -8  -4  383.86  166.54 191
   3  -5  -3 4810.68  135.27 191
  -9  -1  -2 8539.99  451.52 191
   4  -2  10 8297.18  305.88 191
  -8   0  -1 5460.21  284.42 191
  -7  -4 -11   65.82  296.25 191
  -4  -3 -1115350.93  275.69 191
  -9   1   7  -19.60  297.14 192
  -8   2  11 6541.77  284.11 192
  -6   1   016648.42  248.09 192
  -5  -5 -13 5587.91  236.69 192
  -5   3  17 5991.97  240.03 192
  -5   3  18  470.09  218.80 192
  -5   3  19 1461.13  220.75 192
  -5   3  20 3716.63  261.68 192
  -4  -5 -13  299.22  171.35 192
  -4   3  16 1546.81  192.12 192
  -4   3  17 1347.73  192.36 192
  -4   3  18 3377.06  204.87 192
  -4   3  19 5815.11  241.03 192
  -4   3  20  223.61  216.24 192
  -4   3  21 2401.28  226.73 192
  -3  -2  -9 5803.91  179.29 192
  -2  -8 -13  839.55  270.00 192
  -2  -7 -13  231.57  200.21 192
  -2  -3 -10 2391.41  136.75 192
  -1  -8 -12 4351.98  247.72 192
  -1  -7 -12  704.34  203.23 192
  -1  -3  -937696.14  288.92 192
  -1  -1  -558378.00  482.50 192
  -1   2   9  212.20  104.10 192
  -1   2  27  166.65  244.33 192
   0  -5 -10  241.15  143.84 192
   0  -4  -9   -3.12  118.38 192
   0   2  15  195.06  138.72 192
   0   2  21  132.05  186.74 192
   0   2  2215217.89  252.68 192
   1  -8  -9  599.27  214.12 192
   1  -7  -911069.50  214.95 192
   1   1   941744.56  372.30 192
   1   1  27 8280.42  281.21 192
   2  -3  -327271.64  245.36 192
   2   0  29  998.07  297.90 192
   3  -7  -4  853.72  181.00 192
   4  -7   0 1842.26  220.46 192
   4  -4   3 5659.19  192.37 192
   5  -7   6 2124.97  270.24 192
   5  -5   8 1408.05  197.72 192
   5  -4  11  707.49  191.33 192
  -7   2   7 1007.27  130.72 192
  -5   3  15  490.20  132.83 192
  -5   3  16 4005.84  152.17 192
  -5   3  21 3129.47  191.15 192
  -5   3  22   39.79  205.54 192
  -4   2   427515.57  240.02 192
  -4   3  14 2609.05  126.73 192
  -4   3  1511481.96  185.24 192
  -4   3  22 2844.99  187.77 192
  -3   3  1710723.00  170.72 192
  -3   3  18  398.42  131.01 192
  -3   3  19 2816.88  148.01 192
  -3   3  20 2056.49  145.00 192
  -2   2   6 8028.30  142.83 192
  -1   2  28 6172.50  224.92 192
   0  -9 -10   39.98  186.80 192
   0   2  1422416.32  221.58 192
   1  -5  -8  564.43   89.72 192
   1  -4  -7  530.94   89.45 192
   2  -9  -6  715.63  190.27 192
   4  -2  26 4690.74  479.41 192
  -6  -6 -13  228.75  340.26 192
  -5  -4 -12 4634.37  241.98 192
  -9   0   1 6190.66  306.32 193
  -9   1   6 4901.84  295.81 193
  -8   1   3 1234.44  209.32 193
  -8   2  10 1141.53  242.27 193
  -7   1   1 2855.21  186.42 193
  -6   2   5 2142.35  159.11 193
  -6   3  16 1056.50  232.32 193
  -6   3  17  369.63  247.84 193
  -6   3  18 4234.26  264.30 193
  -6   3  19 2468.67  292.84 193
  -6   3  20   39.36  287.06 193
  -5   1  -111068.85  211.83 193
  -5   2   4 1448.31  138.91 193
  -5   3  13 9415.49  223.07 193
  -5   3  14 1921.84  193.50 193
  -5   3  23 2235.77  296.21 193
  -4  -4 -12 5373.39  181.81 193
  -4   1  -117092.95  250.30 193
  -4   3  13  102.28  151.56 193
  -4   3  23 2965.52  262.97 193
  -4   3  24  -24.84  284.41 193
  -3  -8 -13  629.22  276.67 193
  -3  -6 -13 2450.91  214.99 193
  -3   3  15 1390.18  160.05 193
  -3   3  16 1596.09  164.64 193
  -3   3  21 5624.74  238.95 193
  -3   3  22  277.88  218.09 193
  -2  -5 -12  397.36  148.42 193
  -2  -4 -11 2605.01  138.76 193
  -1  -5 -11  200.83  141.81 193
  -1  -4 -1016043.83  204.03 193
  -1   1   2 1406.09  127.29 193
   0   2  13  748.97  139.69 193
   0   2  23   84.19  183.12 193
   0   2  24  152.36  212.84 193
   1  -9  -8  742.72  263.57 193
   1   1  28  150.52  267.06 193
   2  -8  -6 1078.69  205.45 193
   2  -6  -6 3046.84  158.48 193
   3  -8  -3 1117.66  237.31 193
   3  -6  -3 1362.19  153.92 193
   3  -4  -1 4383.10  156.05 193
   4  -6   1 3476.51  205.00 193
   4  -5   2 1770.15  164.39 193
   4  -3   6  966.42  138.57 193
   5  -7   7  264.73  259.80 193
   5  -6   7 1012.06  224.74 193
  -8   2   9  126.76  166.93 193
  -6   3  15 4024.82  170.90 193
  -4   3  12 2297.49  127.23 193
  -4   3  25 3125.08  212.85 193
  -3  -7 -13 5264.59  192.98 193
  -3   3  14 1380.23  122.66 193
  -3   3  23 3879.56  172.97 193
  -1   2   8 9483.99  151.56 193
   0  -8 -10 3187.97  175.47 193
   0  -6 -10 5648.34  135.58 193
   2  -7  -6  621.50  125.11 193
   3  -7  -3 1900.49  135.02 193
   4  -7   1 2795.81  164.60 193
  -7   0  -3 4104.94  240.06 193
   5  -5   9 6969.76  274.77 193
   5  -4  12 4609.22  268.18 193
  -9   1   5  642.38  277.49 194
  -7   2   6 4573.25  205.20 194
  -6   3  13   59.83  207.77 194
  -6   3  14 4858.52  232.44 194
  -5  -6 -13 3871.65  257.53 194
  -5   3  12 4337.22  197.35 194
  -4  -6 -13  499.95  205.14 194
  -3   2   4 3253.54  127.67 194
  -3   3  1318927.47  237.95 194
  -3   3  24 1692.35  251.98 194
  -3   3  25 2998.78  277.10 194
  -2  -8 -12 2274.29  259.17 194
  -2  -6 -12 5465.73  196.08 194
  -2  -2  -833946.93  311.74 194
  -2  -1  -6 2731.33  147.89 194
  -2   3  17 2393.72  166.09 194
  -2   3  18  911.37  164.19 194
  -2   3  1911005.45  233.05 194
  -2   3  20  144.00  184.75 194
  -2   3  21 5425.78  209.38 194
  -1  -8 -11  759.22  235.35 194
  -1  -6 -11 1705.21  177.49 194
  -1  -2  -7  338.71   98.38 194
   0  -7 -10  201.64  171.72 194
   0   2  1216725.88  223.10 194
   0   2  25   81.91  215.23 194
   0   2  26 8542.71  264.29 194
   1  -8  -8 1930.25  207.83 194
   1  -6  -8 3451.33  156.96 194
   1   1  29 1533.28  289.17 194
   2  -9  -5  782.33  269.29 194
   2  -5  -5 4043.94  144.50 194
   2  -4  -424312.83  230.37 194
   3  -5  -2 3596.54  171.46 194
   3  -3   117578.18  232.24 194
   4  -4   417071.77  254.19 194
   5  -6   8 1740.08  235.93 194
  -6   2   4 5843.06  143.80 194
  -5   3  11  323.66  106.61 194
  -4  -7 -13  333.26  166.20 194
  -4   3  1114701.41  187.28 194
  -3   3  12 1901.60  125.04 194
  -3   3  26   65.37  199.75 194
  -2   3  16  425.80  113.09 194
  -2   3  22  989.17  159.75 194
   0  -9  -9  124.29  185.46 194
   0  -3  -736904.58  261.06 194
   1  -7  -8  433.53  122.29 194
   1  -3  -543128.53  280.18 194
   4  -8   2  262.62  177.97 194
  -6   0  -4 8202.83  280.62 194
  -5  -2  -9 8003.06  271.99 194
  -4  -2  -9  115.23  150.98 194
   3   0  18 2022.74  208.66 194
   3   0  19  875.99  197.01 194
   3   0  20 9786.87  297.28 194
   5  -4  13 4544.26  272.52 194
  -8   1   2   24.66  197.72 195
  -8   2   8 1133.51  240.33 195
  -7   2   5 8652.85  218.45 195
  -7   3  15  181.58  260.43 195
  -7   3  16 4252.70  296.08 195
  -7   3  17 1992.14  288.28 195
  -6  -5 -12 2305.45  252.19 195
  -6   3  12 3150.38  206.52 195
  -5   2   3 5913.63  164.48 195
  -5   3  10 3808.92  170.55 195
  -4   2   3 8750.60  186.30 195
  -4   3  10 2774.30  166.82 195
  -3  -5 -12 1915.11  182.98 195
  -3   3  11  912.19  130.76 195
  -2  -7 -12  240.21  206.77 195
  -2   2   5 1796.71  118.26 195
  -2   3  14 1376.46  153.46 195
  -2   3  1516745.64  228.29 195
  -2   3  23 5571.28  235.31 195
  -2   3  24  159.39  216.94 195
  -1  -7 -11   14.58  184.95 195
   0  -5  -9 1498.53  141.51 195
   0  -4  -826484.20  237.82 195
   0  -1  -348470.86  419.00 195
   0   2  11  225.64  130.87 195
   0   2  27  140.31  243.41 195
   1  -9  -7  279.07  261.52 195
   1  -5  -7 2761.43  135.45 195
   1  -2  -3 2839.09  129.82 195
   1   1   8  511.89  112.78 195
   2  -8  -5 1357.62  206.49 195
   2   1  17 2814.74  179.36 195
   2   1  18 2032.54  174.87 195
   2   1  1910474.06  225.30 195
   2   1  20   54.14  154.11 195
   2   1  21 6306.85  223.23 195
   2   1  22 1062.12  194.04 195
   3  -8  -2 6237.28  261.65 195
   3  -6  -213990.21  213.90 195
   3  -2   4 3311.25  147.77 195
   3   0  17 1842.16  181.29 195
   3   0  21 1932.90  204.56 195
   4  -7   2  691.46  220.85 195
   4  -6   2  228.65  186.44 195
   4  -5   3 8357.77  201.53 195
   5  -6   9 3818.91  249.91 195
   5  -5  10 3196.81  212.48 195
  -7   3  14 1674.42  177.76 195
  -6   3  11 6002.53  158.57 195
  -2   3  25 4467.40  195.13 195
  -1   2   7  387.34   75.27 195
   0  -8  -9  975.02  147.34 195
   1  -4  -632760.31  234.67 195
   2  -6  -5 2085.89  114.95 195
   3  -7  -2 1791.40  136.77 195
  -6  -3 -10 3114.18  240.33 195
  -3   1  -124867.61  312.23 195
   2   1  16  248.34  164.03 195
   3   0  1614679.36  321.21 195
   3   0  22  380.38  229.34 195
  -9   1   4  526.47  271.82 196
  -7  -5 -11  246.32  284.35 196
  -7   1   0  138.13  162.48 196
  -7   3  13 2509.08  250.14 196
  -6  -6 -12 1149.01  283.07 196
  -6  -4 -11 5130.66  242.55 196
  -6   1  -1 4480.23  178.24 196
  -6   3  10 3285.05  191.66 196
  -5  -5 -12 2899.73  218.94 196
  -5   3   9 9581.65  195.01 196
  -4  -5 -12 2100.71  188.36 196
  -4   3   9  -39.61  150.82 196
  -3  -8 -12 1691.16  278.54 196
  -3  -6 -12 5048.78  198.36 196
  -3  -4 -11 1168.31  152.91 196
  -3  -3 -10 3387.44  152.66 196
  -3   3  10 3635.04  150.50 196
  -2  -5 -1117822.14  227.21 196
  -2   1   011592.73  223.80 196
  -2   3  13   85.35  128.81 196
  -2   3  26  667.16  266.48 196
  -1  -5 -10  602.03  147.16 196
   0  -7  -9  590.73  171.01 196
   0  -6  -9  890.47  147.25 196
   0  -2  -5  142.07   99.07 196
   0   1   4 1796.65  133.75 196
   0   2  28 1407.18  284.17 196
   1  -8  -7  751.88  200.43 196
   2  -9  -4  613.35  269.16 196
   2  -7  -5 2265.72  183.18 196
   2  -3  -2  152.03  100.06 196
   2  -2   050793.23  372.19 196
   2   1  1519876.85  270.82 196
   2   1  23 6975.04  227.45 196
   2   1  24  121.95  218.19 196
   3  -5  -110202.59  201.65 196
   3  -4   0  165.44  125.37 196
   3   0  23 1203.34  228.44 196
   4  -3   714080.23  250.39 196
   5  -5  11  156.14  223.79 196
  -3  -7 -12 1090.68  150.01 196
  -2  -8 -11  433.13  167.45 196
  -2   3  27 1971.93  205.68 196
  -1  -8 -10 3705.18  182.42 196
   0  -9  -8  101.23  185.08 196
   0   2  29  162.38  197.21 196
   1  -9  -6  197.59  186.47 196
   1  -7  -7  900.59  122.94 196
   1  -6  -7  990.36  106.27 196
   2  -5  -4 1860.15  101.67 196
   3  -8  -1  903.76  172.23 196
   4  -6   3 3705.55  155.73 196
   2   0   7 2058.47  211.90 196
   4  -2  11 8223.56  312.74 196
  -9   0   0  331.83  339.63 196
  -8   0  -2  291.70  246.12 196
   3   0  24 7517.29  315.98 196
   5  -4  14 3104.65  290.36 196
  -7   2   4  517.49  176.75 197
  -7   3  11  137.65  204.51 197
  -7   3  12 3852.24  248.73 197
  -6   2   3 6716.20  182.02 197
  -6   3   9  213.48  175.17 197
  -5  -6 -12 2811.31  250.13 197
  -4  -7 -12 1072.07  238.68 197
  -4  -6 -12 3470.39  222.75 197
  -3   2   3  855.90  106.33 197
  -2  -7 -11 7769.99  233.09 197
  -2  -6 -11  993.77  179.02 197
  -2  -4 -1010390.32  180.77 197
  -2  -3  -9 1579.42  131.12 197
  -2   3  12 1742.89  144.38 197
  -1  -7 -10  859.21  177.74 197
  -1  -6 -10 7201.71  177.87 197
  -1  -4  -9  819.03  125.76 197
  -1  -3  -8  196.78  119.52 197
  -1   3  1718106.85  238.12 197
  -1   3  18  680.11  159.33 197
  -1   3  19 4140.58  174.77 197
  -1   3  20   58.89  186.95 197
  -1   3  21 9920.78  226.92 197
  -1   3  22  299.38  184.94 197
  -1   3  23 5436.33  236.72 197
   0   2  1018556.93  218.51 197
   1   2  19  299.26  159.05 197
   1   2  2012875.26  223.08 197
   1   2  21  203.69  182.72 197
   2  -8  -4 6099.97  226.64 197
   2  -4  -3 2252.82  138.59 197
   2   1  25 6518.60  251.70 197
   3  -7  -1 4382.54  197.61 197
   3  -6  -1 1732.12  162.72 197
   3  -3   2 5828.09  172.57 197
   4  -5   4 3762.82  183.08 197
   4  -4   5 1222.63  169.02 197
   5  -7  10 1557.73  310.61 197
   5  -6  10 3667.80  247.96 197
  -5  -7 -12 1490.25  200.03 197
  -5   3   8 1958.90  118.08 197
  -4   3   8 4265.38  120.85 197
  -3   3   921838.27  207.81 197
  -2   3  1131113.66  243.80 197
  -1  -9  -9 3486.84  203.39 197
  -1   3  16  743.79  116.60 197
   1   2  18 2269.79  127.22 197
   2  -9  -3 3193.65  201.34 197
  -4  -1  -720959.17  492.77 196
  -9  -1  -3  265.61  402.51 197
   3   0  15 1484.08  200.46 197
  -4  -4 -11 4360.33  204.90 197
   2  -1   321713.49  377.65 197
   2   1  14 1770.57  174.61 197
   3   0  25  298.61  312.24 197
   5  -5  12 2864.50  289.78 197
   5  -4  15  897.89  272.66 197
  -9   1   3  126.22  272.23 198
  -8   1   1 2150.80  214.74 198
  -7   3  10 4765.86  225.29 198
  -5  -4 -11  771.69  177.06 198
  -5  -3 -10 3560.81  181.49 198
  -5   2   214361.21  209.71 198
  -4  -3 -10 2474.99  166.56 198
  -4   2   2  271.81  120.40 198
  -3  -8 -11  427.00  271.34 198
  -2   2   446725.50  324.46 198
  -1   2   647113.10  324.36 198
  -1   3  15 1784.09  152.95 198
  -1   3  24  561.15  216.70 198
  -1   3  25 3222.94  254.61 198
   0  -9  -7 4197.12  275.15 198
   0  -8  -8 6732.00  227.94 198
   0  -5  -8  190.34  125.18 198
   1  -9  -5 3322.37  268.97 198
   1  -8  -6 6636.72  223.92 198
   1  -5  -6  154.95  122.23 198
   1   2  1618536.80  234.64 198
   1   2  17  888.24  166.27 198
   1   2  22  -22.79  182.81 198
   1   2  23    5.15  185.12 198
   1   2  2410467.70  261.02 198
   2  -7  -4 1189.31  179.19 198
   2  -6  -413260.92  203.93 198
   2   1  26 1032.44  253.68 198
   3  -8   0  152.99  224.66 198
   4  -6   410769.46  239.90 198
   5  -7  11    9.95  306.28 198
   5  -6  11  489.00  261.57 198
  -6   3   8 5386.79  152.67 198
  -3  -5 -11  287.36  103.55 198
  -1   3  14  450.39   96.13 198
  -1   3  26  110.46  173.13 198
   0  -7  -8   96.63  123.41 198
   0   2   9   -2.50   71.55 198
   1  -3  -4  347.00   77.27 198
   3  -5   0 1186.42  115.77 198
  -9  -2  -5 4994.04  677.99 196
  -8  -4  -9  265.06  361.83 198
  -7  -4 -10 1218.51  308.98 198
  -5   1  -211191.51  236.53 198
   3   0  26  733.97  316.68 198
  -8   2   5 1269.36  232.81 199
  -8   3  12 2737.52  301.82 199
  -7   2   3 2432.15  183.31 199
  -7   3   9 3668.99  220.57 199
  -6  -5 -11 3753.72  257.60 199
  -6   2   2  737.07  143.56 199
  -5   3   7  772.52  149.02 199
  -4   1  -2  791.25  125.49 199
  -4   3   713511.25  195.38 199
  -3  -7 -11  118.14  204.91 199
  -3   3   8 1500.74  132.96 199
  -2  -8 -10 2111.80  240.79 199
  -2   3  10 2282.70  142.10 199
  -1  -8  -9  491.21  217.37 199
  -1  -5  -923833.32  243.88 199
  -1   3  27 6530.96  300.44 199
   0  -6  -810298.40  191.72 199
   0  -4  -7  446.33  127.15 199
   0  -3  -611118.20  172.18 199
   1  -7  -6  416.73  171.25 199
   1  -6  -613647.82  202.52 199
   1  -4  -5  799.55  131.24 199
   1   1   7 7867.49  194.15 199
   1   2  15  853.21  136.09 199
   1   2  25  -51.73  214.82 199
   1   2  26  566.00  247.22 199
   2  -9  -2  675.58  271.30 199
   2  -8  -3  846.78  206.09 199
   2   1  13  297.30  130.67 199
   2   1  27 2272.65  261.52 199
   2   1  28  164.28  289.27 199
   3  -7   0 1130.99  183.13 199
   3  -6   0   61.11  149.36 199
   3  -4   1 4661.34  159.29 199
   4  -5   5 2198.70  171.00 199
   4  -4   6 2316.08  172.35 199
   4  -3   8 4567.11  180.60 199
   5  -7  12 1596.22  314.72 199
   5  -6  12 2852.29  275.26 199
   5  -5  13 5694.84  266.42 199
  -5   4  18  727.94  173.18 199
  -5   4  19  807.97  174.77 199
  -5   4  20 3382.99  212.18 199
  -5   4  21 1279.02  204.05 199
  -4   4  18 5847.68  177.14 199
  -4   4  19 1497.02  159.98 199
  -4   4  20  248.22  172.51 199
  -4   4  21 1086.27  178.66 199
  -4   4  22 4984.21  196.15 199
  -4   4  23  616.78  203.74 199
  -3  -6 -11  645.65  127.18 199
  -2  -5 -10 2867.56  122.82 199
  -1  -9  -8  625.11  189.21 199
  -1   3  1324317.89  216.91 199
  -1   3  28   68.03  197.06 199
   2  -5  -317807.73  184.71 199
   2  -3  -115747.61  186.25 199
   3  -9   2  836.54  205.42 199
  -7  -3  -9 3638.19  331.69 199
   5  -4  16 4115.76  345.98 199
   3   0  14 3708.89  208.39 199
   3   0  27 1147.83  368.38 199
  -8   3  11 1137.54  274.98 200
  -7   1  -1 2411.98  183.19 200
  -7   3   8 2090.26  205.47 200
  -6  -6 -11 3646.45  293.46 200
  -6   4  18 2774.13  289.34 200
  -6   4  19 2237.21  312.45 200
  -5  -5 -11  313.55  205.10 200
  -5   4  16 4030.57  226.51 200
  -5   4  17 2931.90  222.67 200
  -4  -7 -11 4386.50  254.93 200
  -4  -5 -11 9493.71  222.50 200
  -4   4  16 2266.63  188.26 200
  -4   4  17 1222.38  215.56 200
  -3  -4 -1012774.28  214.09 200
  -3  -2  -8 8564.33  200.72 200
  -3   2   232509.76  274.19 200
  -2  -7 -10  880.18  205.65 200
  -2  -6 -10 4288.51  189.21 200
  -2   3   9 1579.00  133.00 200
  -1  -7  -910333.08  219.22 200
  -1  -6  -9  530.42  146.24 200
  -1  -2  -645220.57  341.51 200
   0  -9  -6  452.52  261.69 200
   0  -8  -7  247.30  202.43 200
   1  -9  -4  879.92  265.01 200
   1  -8  -5  483.47  203.42 200
   1   2  14 9984.64  193.55 200
   1   2  27  215.78  248.10 200
   2  -7  -3 8648.77  207.53 200
   2  -6  -3 1548.47  156.61 200
   2  -4  -2 2942.48  139.65 200
   3  -8   1  965.58  234.71 200
   4  -7   5 1570.84  226.87 200
   4  -6   5 1781.27  198.14 200
   5  -6  13 3771.21  286.04 200
   5  -5  14 1411.89  234.69 200
  -6   4  16 1151.06  173.08 200
  -6   4  17  843.26  195.11 200
  -5   3   6 6155.89  139.84 200
  -5   4  15  734.72  151.33 200
  -4   4  15 2498.88  142.40 200
  -3   3   7 4533.30  121.18 200
  -3   4  18  947.53  131.78 200
  -3   4  19  962.34  153.90 200
  -3   4  20 7571.60  180.92 200
  -3   4  21  635.15  153.23 200
  -3   4  22  293.31  171.56 200
  -3   4  23 1160.62  177.26 200
  -1   1   145849.78  405.70 200
  -1   3  12  946.74   99.15 200
   1   2  28 5778.84  228.20 200
   2  -9  -1 1992.93  197.95 200
   2  -8  -2  269.51  142.22 200
   3  -1   8 1671.10  302.19 198
  -8  -3  -8 5095.55  493.26 199
   5  -4  17 3071.26  340.37 200
  -9   0  -1 6439.80  373.20 200
  -6   1  -2  325.03  171.85 200
   3  -2   5 8993.72  244.03 200
   3   0  28 4793.00  393.02 200
  -9   1   2 7630.34  305.11 201
  -8   1   011035.49  264.09 201
  -8   2   4 2462.74  213.78 201
  -8   3  10 2719.17  273.09 201
  -6   4  15 3950.69  252.79 201
  -5  -7 -11   97.16  273.12 201
  -5  -6 -11  552.39  239.58 201
  -5   2   110927.09  192.11 201
  -5   4  14 3200.93  204.44 201
  -4  -6 -11 3689.88  227.64 201
  -4   3   6  837.79  127.63 201
  -4   4  14 8790.80  216.20 201
  -3  -8 -10 3074.50  263.58 201
  -3  -3  -923064.35  258.30 201
  -3   4  16 8918.05  214.90 201
  -3   4  17 1772.91  186.62 201
  -3   4  24 5252.07  299.45 201
  -3   4  25  423.51  285.36 201
  -2   2   3 3250.23  131.79 201
  -1  -8  -8 2198.79  209.79 201
  -1  -4  -8 9055.27  171.37 201
  -1   2   5  260.32  102.26 201
   0  -7  -713547.54  223.69 201
   0  -5  -729600.35  244.47 201
   0   2   812560.27  189.60 201
   0   3  18  270.16  158.87 201
   0   3  1914344.54  222.65 201
   0   3  20   79.94  185.06 201
   0   3  21 4494.36  203.00 201
   0   3  22  134.82  182.82 201
   0   3  23 6874.94  241.90 201
   0   3  24  -31.86  215.50 201
   1  -7  -5 9426.52  208.51 201
   1  -5  -520914.96  214.99 201
   1  -2  -246906.26  342.37 201
   1  -1   0 2756.22  150.17 201
   1   2  13  406.10  132.09 201
   2  -2   1  585.93  110.12 201
   2   1  12 3522.04  168.38 201
   3  -7   1 4460.82  200.70 201
   3  -5   111299.22  206.93 201
   3  -3   3 7334.62  182.00 201
   4  -8   7 1288.39  305.02 201
   4  -7   6  943.13  226.77 201
   4  -5   6 1898.64  169.07 201
   4  -4   7 4144.90  188.88 201
   5  -6  14 1894.95  272.70 201
  -6   4  14 1861.13  177.43 201
  -5   4  13 4378.85  150.13 201
  -2  -8  -9  904.20  167.97 201
  -2  -4  -9  352.85   89.65 201
  -1  -9  -7  196.28  185.96 201
  -1  -3  -7 3935.29  108.27 201
  -1   3  11  680.60   94.03 201
   0  -6  -7  207.03  105.57 201
   1  -6  -5  435.99  107.41 201
   3  -8   2 6368.17  198.22 201
   3  -6   1 1675.15  120.34 201
  -7   0  -4 1070.79  248.43 201
   5  -4  18  745.79  362.43 201
  -7  -5 -10 3378.07  361.00 201
   5  -5  15  348.41  315.99 201
  -8   3   9  -20.74  261.51 202
  -7   2   2 5199.06  196.24 202
  -7   3   7  424.70  204.17 202
  -7   4  15  410.96  271.47 202
  -6  -4 -10 2674.24  224.26 202
  -6   2   1 5836.63  177.11 202
  -6   4  13  382.50  201.72 202
  -5   3   510267.94  199.54 202
  -5   4  12 4686.02  196.67 202
  -4  -8 -10 1494.60  275.69 202
  -4  -4 -10 5263.53  180.16 202
  -4   2   1 5908.56  162.00 202
  -4   4  13  461.92  179.27 202
  -3  -7 -10 1045.32  211.30 202
  -3  -5 -10 1981.19  162.10 202
  -3   4  15  435.96  163.80 202
  -2  -9  -8  454.25  291.50 202
  -2  -2  -7 2452.63  126.56 202
  -2   3   8 1685.04  135.47 202
  -2   4  19  943.80  186.22 202
  -2   4  20  263.21  182.59 202
  -2   4  21  824.72  216.49 202
  -2   4  22 9041.58  248.41 202
  -2   4  23  673.88  248.71 202
  -1  -7  -8  434.63  178.09 202
   0  -9  -5  726.52  248.37 202
   0  -8  -6 1581.06  204.88 202
   0  -2  -437850.16  307.28 202
   0   3  16  782.31  165.02 202
   0   3  17 3218.65  171.17 202
   0   3  25 6541.95  271.98 202
   0   3  26   69.22  243.90 202
   1  -9  -3 1574.23  251.87 202
   1  -8  -4  287.08  199.19 202
   2  -9   0  219.04  275.06 202
   2  -7  -2  551.45  176.94 202
   2  -5  -2 1383.25  132.88 202
   3  -4   227921.00  265.57 202
   4  -6   6 1009.77  196.70 202
   4  -3   9   82.73  156.42 202
   5  -6  15  304.26  307.44 202
  -4   4  12 4903.15  135.91 202
  -3   3   6 4263.47  119.77 202
  -3   4  14 4918.54  136.35 202
  -2  -7  -9  800.23  125.32 202
  -2  -3  -8 1525.45  101.51 202
  -2   4  1810097.48  177.95 202
  -2   4  24   51.22  172.41 202
  -1  -5  -8  506.84   93.10 202
   0  -4  -6 8756.09  142.71 202
   0   3  27 1347.75  201.26 202
   1  -4  -4 3669.90  114.50 202
   2  -8  -1  699.74  149.32 202
   2  -6  -2  672.38  110.38 202
   4  -8   8 2401.99  224.87 202
   4  -2  12 9982.26  371.21 201
   4  -1  21 2783.81  335.82 202
   4  -1  22 4005.31  353.63 202
   5  -4  19  756.80  368.62 202
  -8   0  -3 6607.96  299.92 202
   3   0  13 3129.11  213.71 202
   5  -5  16 3367.22  336.80 202
  -9   2   5 4477.52  305.29 203
  -8   2   3 5157.87  223.09 203
  -8   3   8 5230.65  265.06 203
  -7   3   6 7968.40  231.07 203
  -7   4  14  617.42  269.18 203
  -6   3   5 1858.14  176.81 203
  -6   4  12 2581.09  210.85 203
  -5  -4 -10 5727.45  211.71 203
  -5   4  11  905.05  174.25 203
  -4  -7 -10  957.62  241.66 203
  -4   3   5 4248.93  145.93 203
  -3  -8  -9 1095.01  239.17 203
  -3  -6 -10 6811.65  212.11 203
  -3   4  13 3214.96  167.01 203
  -2  -6  -9  913.33  152.95 203
  -2  -5  -9 1127.50  154.06 203
  -2   4  17  483.31  183.55 203
  -2   4  25  814.43  285.69 203
  -2   4  26 6893.40  302.57 203
  -1  -8  -7  587.53  204.58 203
  -1  -6  -8 3889.74  165.08 203
  -1  -1  -4  733.27  119.83 203
  -1   3  10  -85.58  126.09 203
   0   1   345584.66  411.13 203
   0   3  1528647.68  260.81 203
   0   3  28  289.75  283.67 203
   1  -7  -4  742.50  172.77 203
   1  -3  -315503.46  195.46 203
   1   2  1216763.60  228.57 203
   3  -8   3  807.91  251.97 203
   3  -7   2 1888.22  193.95 203
   3  -5   2 3680.41  177.69 203
   4  -7   7 4418.87  247.11 203
   4  -5   7 7206.42  206.51 203
   5  -6  16 2150.52  318.94 203
  -7   4  13 4225.92  205.82 203
  -4   4  11 3848.09  130.28 203
  -2  -8  -8 3784.08  179.13 203
  -2   4  16 3441.12  125.40 203
  -1  -9  -6  203.48  188.58 203
   0  -7  -6  861.66  127.91 203
   0  -3  -511668.89  160.84 203
   1  -9  -2   99.99  163.32 203
   2  -9   1 1997.23  201.67 203
   2  -4  -1 2759.56  110.58 203
   2  -3   0 5230.81  124.57 203
   3  -6   214015.60  184.76 203
   4  -8   9  511.33  216.06 203
   4  -6   7 3352.60  157.09 203
   4  -1  20   87.65  288.51 202
   5  -4  20 3779.86  489.56 202
   5  -4  21 1333.85  489.65 202
   4  -1  23 4127.37  352.46 203
   4  -1  24   26.54  356.86 203
  -6  -3  -9  273.04  215.33 203
   5  -5  17 3039.27  340.55 203
  -9   1   1  426.93  271.96 204
  -8   3   7 1245.67  235.60 204
  -7   4  12 1666.45  234.33 204
  -6  -6 -10 1556.46  281.98 204
  -6  -5 -10 1696.33  219.19 204
  -6   4  11 5067.88  222.46 204
  -5  -7 -10 1717.33  283.49 204
  -5   4  10 5605.51  195.24 204
  -4  -6 -10 3047.05  218.57 204
  -4  -5 -10 1713.93  185.70 204
  -4  -3  -9  107.35  146.67 204
  -3   1  -2 4785.36  165.89 204
  -3   2   1 5573.43  145.54 204
  -3   4  12 6828.65  181.75 204
  -2  -9  -7 3534.84  277.77 204
  -2   3   735396.04  270.93 204
  -2   4  15 2213.57  162.19 204
   0  -9  -4  297.92  227.50 204
   0  -8  -5  390.15  203.40 204
   0  -6  -6 3488.62  161.19 204
   0  -5  -6 1732.69  137.28 204
   0   2   7 1815.71  117.54 204
   0   3  14  515.20  131.28 204
   1  -8  -3  659.13  205.66 204
   1  -6  -4  987.27  147.67 204
   1  -5  -4 1188.32  131.47 204
   1   1   6 4078.96  163.56 204
   2  -8   0 6270.40  229.53 204
   2  -7  -1 5290.19  193.99 204
   2   1  1143092.61  403.60 204
   3  -3   4 1160.62  139.40 204
   4  -7   8 1488.03  233.68 204
   4  -4   8 6920.74  206.65 204
   5  -5  18  482.79  301.63 204
  -5   3   4  474.29  102.96 204
  -4  -8  -9  394.82  195.25 204
  -4   4  10 4909.05  132.63 204
  -2   4  14 9554.88  160.85 204
  -1   3   932926.28  243.93 204
   1   2  11  871.35  100.00 204
   2  -6  -1 1989.27  116.85 204
   2  -5  -1 9065.38  144.77 204
   3  -8   4  479.14  175.32 204
   3  -7   3 2161.63  142.70 204
   3  -4   3 1430.88  107.30 204
  -8  -1  -5 1246.46  398.37 202
  -5   0  -5 8275.76  333.55 203
  -6  -2  -8 4826.25  276.02 204
   4  -1  25 2920.27  392.70 204
  -7   1  -2 7110.91  254.95 204
  -4  -2  -816701.58  294.12 204
   5  -5  19  913.90  379.40 204
  -9   2   4  124.49  263.67 205
  -7  -4  -9 6366.00  285.06 205
  -7   2   1 5151.08  194.30 205
  -7   3   5 3278.87  212.53 205
  -7   4  11  152.53  224.30 205
  -6   3   4 8697.63  187.16 205
  -6   4  10 2880.75  209.12 205
  -5  -6 -10 3510.01  232.32 205
  -5  -5 -10 2973.74  198.73 205
  -5  -3  -9 9469.81  223.65 205
  -5   2   0  441.19  118.29 205
  -4   3   4 7732.47  167.86 205
  -3  -7  -9 6336.40  235.96 205
  -3  -4  -9 5633.21  187.68 205
  -3   3   523507.34  234.93 205
  -3   4  11 1296.90  153.67 205
  -2  -7  -8  881.01  178.60 205
  -2   1  -120810.14  302.01 205
  -1  -9  -5 3140.48  271.43 205
  -1  -7  -7  877.49  177.47 205
  -1  -4  -7  504.55  128.19 205
  -1   2   4 9264.55  172.85 205
  -1   4  2014418.10  240.86 205
  -1   4  21  463.86  212.97 205
  -1   4  22  167.55  210.54 205
  -1   4  23  537.55  215.10 205
  -1   4  24 9910.26  278.87 205
  -1   4  25  188.28  243.71 205
   0   3  13  481.05  126.29 205
   1  -9  -1 2638.30  240.90 205
   2  -9   2  739.07  275.76 205
   2   2  21  210.86  186.86 205
   2   2  2213172.47  252.25 205
   2   2  23  533.48  214.41 205
   4  -8  10 1148.06  310.36 205
   4  -7   9  303.31  260.03 205
   4  -6   8 6282.97  226.52 205
   4  -5   8 2686.45  178.60 205
   4  -3  10 2589.86  186.17 205
  -5   4   9 3309.29  138.05 205
  -2   2   2 3483.47  109.10 205
  -2   4  13  318.01  108.26 205
  -1  -8  -6 6166.31  171.73 205
  -1   4  19  159.80  131.56 205
  -1   4  26  325.76  199.05 205
   0  -9  -3 3119.83  174.69 205
   0  -7  -5 3237.43  138.84 205
   1  -8  -2 9285.46  183.06 205
   1  -7  -3 4096.06  141.86 205
   3  -6   3 1390.37  121.79 205
   0   0   0    0.00    0.00   0
;
_shelx_hkl_checksum     6606
_shelx_res_file
;
    1.res created by SHELXL-2014/7
TITL ip1486 in P2(1)2(1)2(1)
CELL  0.71073   7.1229   7.2913  22.6098   90.000   90.000   90.000
ZERR     4.00   0.0005   0.0007   0.0018    0.000    0.000    0.000
LATT  -1
SYMM  1/2 - X, - Y, 1/2 + Z
SYMM  1/2 + X, 1/2 - Y, - Z
SYMM  - X, 1/2 + Y, 1/2 - Z
SFAC  C    H    N    O    RE
UNIT  32   48   4    24   4
MERG   2
FMAP   2
PLAN   10
SIZE     0.12   0.12   0.16
EQIV $1 -1+X, Y, Z
EQIV $2 -0.5+X, 0.5-Y, 1-Z
EQIV $3 1-X, 0.5+Y, 0.5-Z
EQIV $4 X, 1+Y, Z
EQIV $5 1+X, Y, Z
RTAB XHY O6 H1W O5_$1
RTAB XHY O6 H2W O5_$2
RTAB XHY N1 H1N O3_$3
RTAB XHY N1 H2N O1_$4
RTAB XHY C5 H5 O2_$5
RTAB H..O H1W O5_$1
RTAB H..O H2W O5_$2
RTAB H..O H1N O3_$3
RTAB H..O H2N O1_$4
RTAB H..O H5 O2_$5
RTAB O..O O6 O5_$1
RTAB O..O O6 O5_$2
RTAB O..O N1 O3_$3
RTAB O..O N1 O1_$4
RTAB O..O C5 O2_$5
ACTA
BOND   $H
CONF
L.S.   4
TEMP   -60.00
WGHT    0.025400
FVAR       0.99902
RE1   5    0.272148    0.243168    0.364143    11.00000    0.01711    0.02296 =
         0.01726   -0.00125   -0.00083    0.00198
O1    4    0.140244   -0.153910    0.375099    11.00000    0.03528    0.02658 =
         0.08059    0.00162   -0.00081   -0.00491
O2    4   -0.054823    0.331058    0.282032    11.00000    0.03790    0.09061 =
         0.04801   -0.00645   -0.01568    0.01729
O3    4    0.486471    0.110329    0.256634    11.00000    0.06002    0.06133 =
         0.03153   -0.00585    0.01167    0.01647
O4    4    0.495306    0.214580    0.425635    11.00000    0.01773    0.02007 =
         0.02263    0.00275   -0.00099   -0.00099
O5    4    0.772916    0.310742    0.455906    11.00000    0.01542    0.04346 =
         0.02986    0.01175   -0.00475    0.00113
O6    4    0.146278    0.355639    0.443907    11.00000    0.01925    0.02389 =
         0.02159    0.00258    0.00154    0.00275
AFIX   3
H1W   2    0.027587    0.344938    0.445547    11.00000   -1.50000
H2W   2    0.192908    0.304568    0.474357    11.00000   -1.50000
AFIX   0
N1    3    0.409455    0.512534    0.367020    11.00000    0.02018    0.02035 =
         0.02013    0.00291   -0.00247    0.00232
AFIX   3
H1N   2    0.401174    0.556024    0.329841    11.00000   -1.50000
H2N   2    0.354496    0.594404    0.391291    11.00000   -1.50000
AFIX   0
C1    1    0.182560   -0.002433    0.371611    11.00000    0.02019    0.03733 =
         0.03246    0.00015   -0.00426   -0.00244
C2    1    0.067427    0.298313    0.312732    11.00000    0.02346    0.04293 =
         0.02618   -0.01042   -0.01015    0.01146
C3    1    0.406289    0.162834    0.297301    11.00000    0.02745    0.04133 =
         0.01616   -0.00137    0.00450    0.00576
C4    1    0.628361    0.329436    0.424758    11.00000    0.01705    0.02825 =
         0.01907    0.00231    0.00330    0.00513
C5    1    0.609534    0.494078    0.383947    11.00000    0.01667    0.02537 =
         0.02286    0.00032    0.00039    0.00150
AFIX  13
H5    2    0.681379    0.466752    0.347515    11.00000   -1.20000
AFIX   0
C6    1    0.691739    0.670594    0.410859    11.00000    0.02413    0.03102 =
         0.04051   -0.00082   -0.00477    0.00031
AFIX  13
H6    2    0.823513    0.644645    0.421988    11.00000   -1.20000
AFIX   0
C7    1    0.588020    0.728033    0.466796    11.00000    0.05501    0.03940 =
         0.04996   -0.02186   -0.00644    0.00456
AFIX 137
H7A   2    0.463806    0.772134    0.456453    11.00000   -1.50000
H7B   2    0.657381    0.824983    0.486432    11.00000   -1.50000
H7C   2    0.576833    0.623554    0.493120    11.00000   -1.50000
AFIX   0
C8    1    0.694238    0.825379    0.365449    11.00000    0.03334    0.02741 =
         0.06648    0.00434   -0.00205   -0.00669
AFIX 137
H8A   2    0.566413    0.861045    0.356141    11.00000   -1.50000
H8B   2    0.756595    0.783686    0.329758    11.00000   -1.50000
H8C   2    0.761295    0.929806    0.381580    11.00000   -1.50000
AFIX   0
HKLF 4
REM  ip1486 in P2(1)2(1)2(1)
REM R1 =  0.0219 for    2546 Fo > 4sig(Fo)  and  0.0265 for all    2809 data
REM    147 parameters refined using      0 restraints
END
WGHT      0.0254      0.0000
REM Highest difference peak  1.683,  deepest hole -0.906,  1-sigma level  0.131
Q1    1   0.2681  0.2331  0.3242  11.00000  0.05    1.68
Q2    1   0.2669  0.2260  0.4017  11.00000  0.05    1.26
Q3    1   0.3668  0.2546  0.3404  11.00000  0.05    0.76
Q4    1   0.2632  0.2172  0.4380  11.00000  0.05    0.54
Q5    1   0.5055  0.2350  0.3930  11.00000  0.05    0.49
Q6    1   0.0193  0.1879  0.3958  11.00000  0.05    0.43
Q7    1  -0.2231  0.2596  0.2185  11.00000  0.05    0.43
Q8    1   0.5136  0.2433  0.3374  11.00000  0.05    0.43
Q9    1   0.3766  0.2635  0.4363  11.00000  0.05    0.42
Q10   1   0.1466  0.3160  0.3413  11.00000  0.05    0.42
;
_shelx_res_checksum     20551
