# Supplementary material for: Crystal structure of fac-aquatricarbonyl[(S)-valin­ato-κ2 N,O]­rhenium(I)
Source: Acta Crystallogr E Crystallogr Commun. 2016 Mar 31;72(Pt 4):590–2. doi: 10.1107/S2056989016005235 (PMC4910339; doi:10.1107/S2056989016005235)
Supplement: Supplementary file 2 [file e-72-00590-Isup2.hkl]

data_I                                                                          
_shelx_title ' ip1486 in P2(1)2(1)2(1)'                                         
_shelx_refln_list_code          4                                               
_shelx_F_calc_maximum      328.87                                               
_exptl_crystal_F_000       760.00                                               
_reflns_d_resolution_high  0.7574                                               
                                                                                
loop_                                                                           
 _space_group_symop_operation_xyz                                               
 'x, y, z'                                                                      
 '-x+1/2, -y, z+1/2'                                                            
 'x+1/2, -y+1/2, -z'                                                            
 '-x, y+1/2, -z+1/2'                                                            
                                                                                
_cell_length_a     7.1229                                                       
_cell_length_b     7.2913                                                       
_cell_length_c    22.6098                                                       
_cell_angle_alpha  90.000                                                       
_cell_angle_beta   90.000                                                       
_cell_angle_gamma  90.000                                                       
                                                                                
_shelx_F_squared_multiplier     1.000                                           
                                                                                
loop_                                                                           
 _refln_index_h                                                                 
 _refln_index_k                                                                 
 _refln_index_l                                                                 
 _refln_F_squared_calc                                                          
 _refln_F_squared_meas                                                          
 _refln_F_squared_sigma                                                         
 _refln_observed_status                                                         
   2   0   0      49805.82      50682.24       385.23 o                         
   4   0   0      23675.68      23332.34       394.75 o                         
   6   0   0       9815.53       9835.12       160.51 o                         
   8   0   0       2571.16       3099.32       174.56 o                         
   1   1   0       2708.67       2792.69        68.47 o                         
   2   1   0      11496.23      12068.49       105.61 o                         
   3   1   0         36.31        316.30       170.51 o                         
   4   1   0      11720.07      12077.25       137.59 o                         
   5   1   0         41.19        266.26        69.06 o                         
   6   1   0      17227.43      16657.39       219.15 o                         
   7   1   0          4.29        122.55        80.99 o                         
   8   1   0      10684.25      10762.06       121.78 o                         
   9   1   0         14.57        100.74       130.39 o                         
   1   2   0      10714.16      11035.21       130.21 o                         
   2   2   0      47440.84      50042.59      1111.98 o                         
   3   2   0         25.75         69.87        46.18 o                         
   4   2   0      32855.11      34022.38       475.28 o                         
   5   2   0        166.43        403.23        53.91 o                         
   6   2   0       8507.93       8497.69       211.70 o                         
   7   2   0         47.57        277.25       124.82 o                         
   8   2   0       2237.03       2512.82       132.63 o                         
   9   2   0         44.37        215.43       172.95 o                         
   1   3   0       2658.50       2947.50        81.14 o                         
   2   3   0       5104.04       5473.84        64.71 o                         
   3   3   0         55.20        248.68        97.34 o                         
   4   3   0       9704.15      10513.58       136.27 o                         
   5   3   0        992.07       1099.23       109.95 o                         
   6   3   0       9308.41       9133.52       105.29 o                         
   7   3   0        412.49        488.46        90.17 o                         
   8   3   0       7795.61       8079.59       248.48 o                         
   0   4   0      35778.17      41063.32      5109.50 o                         
   1   4   0       1485.52       1594.12        57.21 o                         
   2   4   0      29051.83      31391.11       488.02 o                         
   3   4   0         86.82        235.88        56.46 o                         
   4   4   0      18357.60      18130.43       112.48 o                         
   5   4   0        264.95        395.49       102.23 o                         
   6   4   0       8282.21       8061.47       145.25 o                         
   7   4   0        269.17        420.33       133.94 o                         
   8   4   0       1197.09       1436.29       174.98 o                         
   1   5   0       3111.81       3258.97        76.40 o                         
   2   5   0       1174.38       1257.02        53.65 o                         
   3   5   0       1193.45       1407.35        73.52 o                         
   4   5   0       4997.24       5283.17       152.43 o                         
   5   5   0        279.04        466.84        80.73 o                         
   6   5   0       4844.53       5036.85       183.56 o                         
   7   5   0        282.71        404.68       151.72 o                         
   0   6   0       8021.10       8477.78       128.34 o                         
   1   6   0         96.87        267.37        66.50 o                         
   2   6   0      12676.79      13347.36       160.24 o                         
   3   6   0          3.44         76.83        54.95 o                         
   4   6   0      13176.80      12747.20       320.26 o                         
   5   6   0        271.15        508.13       125.53 o                         
   6   6   0       3351.07       3387.74       139.94 o                         
   7   6   0        464.33        483.02       176.13 o                         
   1   7   0        973.64        924.27        71.51 o                         
   2   7   0        897.27       1115.41        80.36 o                         
   3   7   0        967.44       1051.16        63.36 o                         
   4   7   0       1519.81       1636.98        87.18 o                         
   5   7   0        682.56        745.35       115.07 o                         
   6   7   0       2302.33       2220.15       125.28 o                         
   0   8   0       8445.33       8539.95       158.87 o                         
   1   8   0         29.35        118.32        78.76 o                         
   2   8   0       6132.67       6234.25        98.49 o                         
   3   8   0          4.82        119.67        86.34 o                         
   4   8   0       3158.49       3234.32       123.34 o                         
   5   8   0        312.79        266.35       125.96 o                         
   1   9   0        730.34        746.67       100.74 o                         
   2   9   0        275.70        418.02       116.25 o                         
   3   9   0        763.50        682.67       150.62 o                         
   1   0   1       5064.45       4990.35       138.14 o                         
   2   0   1       1644.74       1636.38        88.55 o                         
   3   0   1       3188.78       3085.81        95.09 o                         
   4   0   1       2303.70       2647.00       111.08 o                         
   5   0   1       7295.18       7260.01       172.42 o                         
   6   0   1       8046.31       8082.66       138.60 o                         
   7   0   1       5843.00       5762.52       127.88 o                         
   8   0   1       5249.38       5195.57       113.45 o                         
   9   0   1       5847.28       6057.51       145.04 o                         
  -9   1   1        203.42        456.49       128.61 o                         
  -8   1   1       1890.32       2275.50       110.49 o                         
  -7   1   1       2539.14       2624.99        91.98 o                         
  -6   1   1       3983.57       3975.24        90.11 o                         
  -5   1   1      10590.29      10337.61       165.64 o                         
  -4   1   1      16647.18      17024.31       204.84 o                         
  -3   1   1      25516.82      26145.74       139.43 o                         
  -2   1   1      20629.60      20566.83       358.33 o                         
  -1   1   1      50877.32      48620.62      1505.33 o                         
   0   1   1      47797.15      54717.86      2207.73 o                         
   1   1   1      48977.78      46981.67      1157.04 o                         
   2   1   1      21238.89      21729.62       402.91 o                         
   3   1   1      24143.22      24709.27       313.81 o                         
   4   1   1      16968.39      16941.80       149.24 o                         
   5   1   1      11329.78      11270.71       224.07 o                         
   6   1   1       4214.16       4388.31       108.40 o                         
   7   1   1       2499.52       2520.54       104.41 o                         
   8   1   1       1904.06       2121.00       120.65 o                         
   9   1   1        189.04        394.45       150.38 o                         
  -9   2   1       3644.44       3701.11       197.81 o                         
  -8   2   1       3667.91       3849.18       143.61 o                         
  -7   2   1       5117.92       5109.06       111.40 o                         
  -6   2   1       5873.79       5826.76        93.04 o                         
  -5   2   1      10912.81      10732.88       146.74 o                         
  -4   2   1       5891.38       6367.14       184.11 o                         
  -3   2   1       5602.85       5647.92        70.37 o                         
  -2   2   1        514.74        612.85        50.22 o                         
  -1   2   1        145.22        210.73        52.80 o                         
   0   2   1         69.70        112.66        52.88 o                         
   1   2   1         51.34        107.13        50.89 o                         
   2   2   1        266.62        346.99        48.13 o                         
   3   2   1       5202.84       5277.69       170.57 o                         
   4   2   1       6380.30       6804.51       140.97 o                         
   5   2   1      10255.17      10378.68       104.78 o                         
   6   2   1       5772.11       5636.51       107.68 o                         
   7   2   1       4781.50       5067.73       122.13 o                         
   8   2   1       3742.82       3796.16       158.57 o                         
   9   2   1       3678.81       3697.27       196.15 o                         
  -8   3   1       1064.24       1449.40       368.51 o                         
  -7   3   1       2278.31       2334.11       106.83 o                         
  -6   3   1       3146.99       3269.52       103.47 o                         
  -5   3   1       7855.51       8134.48       145.46 o                         
  -4   3   1      12164.33      12507.78       104.07 o                         
  -3   3   1      16396.04      17065.27       174.49 o                         
  -2   3   1      16892.25      16995.17       756.25 o                         
  -1   3   1      29600.03      31438.33       616.57 o                         
   0   3   1      26653.42      28008.65       170.19 o                         
   1   3   1      32374.98      32940.66       516.76 o                         
   2   3   1      16233.34      16523.01       353.03 o                         
   3   3   1      16593.15      17349.56       395.86 o                         
   4   3   1      12460.06      12944.94       103.72 o                         
   5   3   1       8224.53       8696.06       180.91 o                         
   6   3   1       3228.40       3244.89        86.80 o                         
   7   3   1       2450.08       2570.04        98.72 o                         
   8   3   1       1016.49       1145.45       155.03 o                         
  -8   4   1       2160.34       2270.81       178.37 o                         
  -7   4   1       3946.40       3876.66       147.04 o                         
  -6   4   1       3001.97       3408.85       164.11 o                         
  -5   4   1       3634.87       3546.63       115.25 o                         
  -4   4   1       4045.91       4362.37        97.54 o                         
  -3   4   1       4539.35       4883.02        93.83 o                         
  -2   4   1       2854.11       3177.48       131.36 o                         
  -1   4   1       1247.78       1600.53        95.59 o                         
   0   4   1         33.75        348.34       114.78 o                         
   1   4   1       1319.39       1586.01        98.45 o                         
   2   4   1       2719.19       2919.87        87.77 o                         
   3   4   1       4191.14       4584.01        93.90 o                         
   4   4   1       4143.57       4092.20       146.22 o                         
   5   4   1       3216.90       3780.53       112.41 o                         
   6   4   1       2913.37       3075.56       127.02 o                         
   7   4   1       3760.61       3844.27       145.74 o                         
   8   4   1       2280.91       2409.73       170.76 o                         
  -8   5   1        465.50        504.70       268.48 o                         
  -7   5   1       1351.59       1438.14       188.18 o                         
  -6   5   1       1511.21       1521.33       100.63 o                         
  -5   5   1       5073.57       5087.39       158.67 o                         
  -4   5   1       6794.63       6824.34       221.69 o                         
  -3   5   1      10362.17      10860.59       241.76 o                         
  -2   5   1       9983.16      10119.77       436.78 o                         
  -1   5   1      14125.54      15052.64       379.59 o                         
   0   5   1      10534.72      11101.75       403.27 o                         
   1   5   1      13921.87      14060.07       456.69 o                         
   2   5   1      10071.46       9863.50       399.48 o                         
   3   5   1       9469.75      10033.07       103.81 o                         
   4   5   1       7109.05       7144.14       223.04 o                         
   5   5   1       5678.18       5667.91       241.43 o                         
   6   5   1       1634.08       1734.77       102.57 o                         
   7   5   1       1386.84       1661.98       157.38 o                         
  -7   6   1       2238.41       2386.23       181.72 o                         
  -6   6   1       1682.80       1991.76       150.19 o                         
  -5   6   1       3202.64       3102.87       232.48 o                         
  -4   6   1       3182.33       3514.48       113.82 o                         
  -3   6   1       1656.63       1686.36        54.36 o                         
  -2   6   1       2404.16       2440.07        92.41 o                         
  -1   6   1       1519.44       1535.22        69.80 o                         
   0   6   1        665.24        663.22        57.33 o                         
   1   6   1       1423.43       1586.19        78.66 o                         
   2   6   1       2138.45       2147.65        73.42 o                         
   3   6   1       1578.40       1609.29        69.66 o                         
   4   6   1       2925.91       3096.64        71.72 o                         
   5   6   1       3369.98       3477.65       142.31 o                         
   6   6   1       1610.08       1758.48       115.62 o                         
   7   6   1       2134.64       2200.86       180.69 o                         
  -6   7   1       1041.66       1093.45       146.06 o                         
  -5   7   1       2417.10       2345.55       110.44 o                         
  -4   7   1       2832.92       2710.40        84.33 o                         
  -3   7   1       4339.37       4154.43       183.54 o                         
  -2   7   1       5032.96       4966.28        82.49 o                         
  -1   7   1       6855.55       6624.79       185.05 o                         
   0   7   1       5171.97       5196.79       167.48 o                         
   1   7   1       7375.97       7443.44       189.14 o                         
   2   7   1       4870.94       4935.70       176.86 o                         
   3   7   1       4271.00       4350.74        80.77 o                         
   4   7   1       2925.80       2983.10       106.97 o                         
   5   7   1       2525.59       2669.08       123.42 o                         
   6   7   1        896.60       1022.26       176.10 o                         
  -5   8   1        889.12        814.82       145.58 o                         
  -4   8   1        990.01       1011.16       102.49 o                         
  -3   8   1       1026.97       1061.45        91.25 o                         
  -2   8   1        686.86        792.15        93.08 o                         
  -1   8   1        670.10        680.44        75.50 o                         
   0   8   1        926.43       1009.84        99.32 o                         
   1   8   1        704.16        933.31        99.93 o                         
   2   8   1        708.95        862.11        82.58 o                         
   3   8   1        887.66       1031.39        92.01 o                         
   4   8   1       1007.39        929.98       113.80 o                         
   5   8   1        923.47        870.17       108.44 o                         
  -3   9   1       2309.52       2146.91       110.91 o                         
  -2   9   1       2059.28       1933.21        89.14 o                         
  -1   9   1       2550.25       2605.37       103.92 o                         
   0   9   1       1925.19       1881.26       101.14 o                         
   1   9   1       2554.74       2478.36        82.59 o                         
   2   9   1       2095.66       2007.32       101.07 o                         
   3   9   1       2178.90       2006.31       138.89 o                         
   1   0   2      71140.01      62857.51      1942.76 o                         
   2   0   2        706.99        765.70        79.65 o                         
   3   0   2      29094.80      28856.79       184.58 o                         
   4   0   2        904.69       1019.63        79.54 o                         
   5   0   2      15091.60      15115.04       146.00 o                         
   6   0   2        549.69        802.48        95.76 o                         
   7   0   2       4589.02       4859.13       134.02 o                         
   8   0   2         34.73        263.64        99.51 o                         
   9   0   2        766.88       1221.83       168.89 o                         
  -9   1   2       7706.07       7806.39       160.02 o                         
  -8   1   2         21.05        120.47        97.72 o                         
  -7   1   2       7233.36       7193.37       114.69 o                         
  -6   1   2         81.32        277.86        75.90 o                         
  -5   1   2      10744.48      10623.17       166.05 o                         
  -4   1   2        795.43       1249.23       129.31 o                         
  -3   1   2       5710.64       5873.63        83.00 o                         
  -2   1   2       1377.51       1384.75        61.73 o                         
  -1   1   2       1310.43       1389.13        68.31 o                         
   0   1   2        648.51        615.50        53.28 o                         
   1   1   2       1292.06       1397.05        56.28 o                         
   2   1   2       1392.05       1425.62        82.98 o                         
   3   1   2       5117.14       5056.76        95.18 o                         
   4   1   2        629.96        871.09        76.93 o                         
   5   1   2      10689.05      10595.06       185.71 o                         
   6   1   2        190.75        340.29        88.26 o                         
   7   1   2       6939.88       6896.85       206.49 o                         
   8   1   2         46.79         79.68       143.24 o                         
   9   1   2       7827.42       7673.43       254.53 o                         
  -9   2   2       1067.54       1234.75       179.83 o                         
  -8   2   2          2.12        151.47       121.11 o                         
  -7   2   2       5029.71       5201.57       109.36 o                         
  -6   2   2        507.23        656.86        70.53 o                         
  -5   2   2      14773.99      14635.88       204.84 o                         
  -4   2   2        213.41        393.21        58.46 o                         
  -3   2   2      32080.52      32227.43       170.37 o                         
  -2   2   2       3498.92       3520.77        63.93 o                         
  -1   2   2      47939.62      49192.91      1347.52 o                         
   0   2   2         57.20        177.98        58.00 o                         
   1   2   2      44574.26      46383.80       859.04 o                         
   2   2   2       4267.24       4531.51        85.17 o                         
   3   2   2      34811.48      35627.59       331.83 o                         
   4   2   2        279.04        425.59        67.80 o                         
   5   2   2      15487.19      15328.28       230.87 o                         
   6   2   2        358.16        433.35        86.80 o                         
   7   2   2       4930.51       4891.92       118.62 o                         
   8   2   2         20.25        275.08       142.91 o                         
   9   2   2       1102.35       1284.40       179.56 o                         
  -8   3   2        435.80        540.46       188.89 o                         
  -7   3   2       7189.40       6877.14       127.35 o                         
  -6   3   2        527.50        604.15        78.11 o                         
  -5   3   2      10276.69      10782.04       313.99 o                         
  -4   3   2        378.11        602.93       136.13 o                         
  -3   3   2       5438.02       5927.94        88.63 o                         
  -2   3   2        166.07        319.91        53.55 o                         
  -1   3   2       1343.18       1634.16        86.04 o                         
   0   3   2       1519.99       1765.29        59.70 o                         
   1   3   2       1226.26       1388.41        71.90 o                         
   2   3   2         37.76        146.75        46.24 o                         
   3   3   2       4589.19       4693.81       114.66 o                         
   4   3   2        491.65        809.46       134.31 o                         
   5   3   2      10001.19      10845.13       278.05 o                         
   6   3   2        444.25        542.44        77.23 o                         
   7   3   2       7088.50       6953.98       117.93 o                         
   8   3   2        378.95        466.04       151.84 o                         
  -8   4   2         53.31        200.48       172.04 o                         
  -7   4   2       2279.09       2397.73       145.48 o                         
  -6   4   2        116.55        306.52       115.84 o                         
  -5   4   2      12191.67      12120.87       203.02 o                         
  -4   4   2        115.70        250.27        60.93 o                         
  -3   4   2      25501.52      26836.57       346.91 o                         
  -2   4   2       2636.57       2745.98       113.20 o                         
  -1   4   2      35093.94      36993.55       962.58 o                         
   0   4   2        178.10        256.14        56.53 o                         
   1   4   2      35219.27      38181.96       288.10 o                         
   2   4   2       2743.97       2916.60        86.72 o                         
   3   4   2      25706.42      26493.33       623.57 o                         
   4   4   2        204.15        350.76        65.13 o                         
   5   4   2      13204.23      13118.66       156.03 o                         
   6   4   2         76.16        225.03       116.79 o                         
   7   4   2       2169.32       2307.66       147.50 o                         
   8   4   2         51.96        214.76       169.30 o                         
  -7   5   2       5734.68       5760.70       172.75 o                         
  -6   5   2        168.55        266.02       134.92 o                         
  -5   5   2       8348.46       8657.63       147.92 o                         
  -4   5   2       1747.65       1886.32        81.03 o                         
  -3   5   2       3362.89       3894.67        80.65 o                         
  -2   5   2       1553.97       1613.06        58.86 o                         
  -1   5   2        608.61        783.95        80.96 o                         
   0   5   2        641.08        734.29        53.39 o                         
   1   5   2        437.12        644.16        58.29 o                         
   2   5   2       1214.22       1356.82        60.03 o                         
   3   5   2       3385.91       3424.43       103.27 o                         
   4   5   2       1767.97       1794.59        66.13 o                         
   5   5   2       8110.85       8188.22       334.23 o                         
   6   5   2        363.58        431.81       134.34 o                         
   7   5   2       5690.23       5779.03       171.00 o                         
  -7   6   2       1698.31       1813.08       182.35 o                         
  -6   6   2        279.66        400.52       149.09 o                         
  -5   6   2       5969.68       6165.35       130.62 o                         
  -4   6   2        238.51        415.04        89.96 o                         
  -3   6   2      14564.59      14510.11       124.43 o                         
  -2   6   2        753.34        847.05        57.67 o                         
  -1   6   2      17558.77      18665.94       188.97 o                         
   0   6   2        528.19        589.85        66.51 o                         
   1   6   2      18034.72      18037.54       602.08 o                         
   2   6   2        695.99        687.83        53.70 o                         
   3   6   2      14005.26      12797.24       308.19 o                         
   4   6   2        176.65        309.20        66.40 o                         
   5   6   2       6387.70       6205.87        92.71 o                         
   6   6   2        352.98        453.05       148.94 o                         
   7   6   2       1669.73       1804.47       179.81 o                         
  -6   7   2        460.84        533.71       144.96 o                         
  -5   7   2       3723.40       3679.73       338.67 o                         
  -4   7   2        765.88        770.37        83.65 o                         
  -3   7   2       1784.06       1923.45        75.83 o                         
  -2   7   2        630.95        775.69        78.80 o                         
  -1   7   2        299.80        409.72        65.70 o                         
   0   7   2       1680.29       1614.76        71.84 o                         
   1   7   2        233.45        380.77        76.86 o                         
   2   7   2        582.99        680.53        66.22 o                         
   3   7   2       1904.70       1968.88        75.96 o                         
   4   7   2        835.61        857.51        78.71 o                         
   5   7   2       3670.45       3620.49       142.16 o                         
   6   7   2        527.33        493.48       145.27 o                         
  -5   8   2       2442.03       2202.69       219.38 o                         
  -4   8   2        307.58        314.58        82.45 o                         
  -3   8   2       5990.23       6323.82       122.06 o                         
  -2   8   2        268.94        335.62        74.11 o                         
  -1   8   2       9325.33       8993.06       222.61 o                         
   0   8   2        179.46        284.33        86.21 o                         
   1   8   2       9552.22       9268.93       268.15 o                         
   2   8   2        160.49        275.04        74.53 o                         
   3   8   2       5819.67       6210.27       102.38 o                         
   4   8   2        259.79        244.01       102.48 o                         
   5   8   2       2371.07       2144.81       125.51 o                         
  -3   9   2        891.87        900.80       108.86 o                         
  -2   9   2        752.26        811.48       105.71 o                         
  -1   9   2         86.14         68.90        78.33 o                         
   0   9   2        725.51        776.94        84.77 o                         
   1   9   2         90.25         95.15        84.43 o                         
   2   9   2        810.58        758.31        99.55 o                         
   3   9   2        972.36        987.91       134.51 o                         
   1   0   3       4178.94       3608.26       365.46 o                         
   2   0   3       4238.13       3773.81       249.21 o                         
   3   0   3        791.20        729.01        69.52 o                         
   4   0   3       3257.95       3250.99       112.64 o                         
   5   0   3       2673.45       2724.40       150.38 o                         
   6   0   3       6718.82       6627.22       131.31 o                         
   7   0   3       3875.50       3947.23       112.30 o                         
   8   0   3       6357.76       6525.68       140.19 o                         
   9   0   3       2523.93       2688.13       225.49 o                         
  -9   1   3        133.37        301.26       158.78 o                         
  -8   1   3        997.41       1212.12       107.86 o                         
  -7   1   3        708.33        943.07        87.47 o                         
  -6   1   3       9575.74       9135.40       118.56 o                         
  -5   1   3       5279.12       5136.37        87.23 o                         
  -4   1   3      18152.67      18371.46       172.61 o                         
  -3   1   3      12165.30      12265.74       109.49 o                         
  -2   1   3      21103.13      21684.80       339.02 o                         
  -1   1   3      21958.77      20404.49       500.16 o                         
   0   1   3      48681.95      48004.73      1040.76 o                         
   1   1   3      23281.48      22091.98       182.90 o                         
   2   1   3      21177.83      21306.23       222.85 o                         
   3   1   3      13749.83      14101.46       140.69 o                         
   4   1   3      18066.24      18281.52       368.57 o                         
   5   1   3       5181.74       5045.63       173.26 o                         
   6   1   3       9190.33       9296.52       235.30 o                         
   7   1   3        616.95        758.90       145.45 o                         
   8   1   3        909.24       1160.56       152.27 o                         
   9   1   3        158.30        225.53       168.93 o                         
  -9   2   3       1607.75       1683.19       176.77 o                         
  -8   2   3       5043.54       4966.26       123.34 o                         
  -7   2   3       2551.47       2560.02        98.64 o                         
  -6   2   3       6899.19       6823.63        96.13 o                         
  -5   2   3       6031.60       5893.79       145.36 o                         
  -4   2   3       8292.88       8855.36        92.56 o                         
  -3   2   3        850.45       1054.26       121.24 o                         
  -2   2   3       3097.49       3188.29        66.31 o                         
  -1   2   3       2899.18       3000.80        81.06 o                         
   0   2   3       2015.71       2052.00        56.85 o                         
   1   2   3       2763.29       2879.53        61.49 o                         
   2   2   3       3453.22       3547.44        63.09 o                         
   3   2   3        637.97        689.40        50.87 o                         
   4   2   3       7557.33       8824.68       387.15 o                         
   5   2   3       5933.72       5920.94       137.71 o                         
   6   2   3       6636.57       6651.59       154.48 o                         
   7   2   3       2483.59       2489.61       126.18 o                         
   8   2   3       5626.29       5680.40       256.47 o                         
   9   2   3       1526.00       1507.20       167.73 o                         
  -8   3   3       1067.97       1289.66       147.66 o                         
  -7   3   3       1695.81       1991.61       197.27 o                         
  -6   3   3       5879.33       5766.90       105.48 o                         
  -5   3   3       4130.56       4218.15       169.70 o                         
  -4   3   3      11944.24      11592.02       254.63 o                         
  -3   3   3       7025.32       7012.43       151.57 o                         
  -2   3   3      24666.29      24196.46       928.63 o                         
  -1   3   3      16348.60      17050.96       391.66 o                         
   0   3   3      41026.23      44429.96       442.60 o                         
   1   3   3      14473.66      14766.96       213.13 o                         
   2   3   3      25929.69      25924.48       381.37 o                         
   3   3   3       7198.35       7466.03        93.90 o                         
   4   3   3      11987.67      12324.13       101.10 o                         
   5   3   3       4634.97       4788.48       145.74 o                         
   6   3   3       5908.22       5710.78       170.81 o                         
   7   3   3       1398.40       1457.41       116.15 o                         
   8   3   3        866.83       1111.72       157.45 o                         
  -8   4   3       4431.91       4517.27       194.20 o                         
  -7   4   3       1523.92       1703.52       154.57 o                         
  -6   4   3       5017.50       5071.47       117.58 o                         
  -5   4   3       1730.64       1983.00        83.38 o                         
  -4   4   3       5422.02       5571.14       118.97 o                         
  -3   4   3       1411.72       1839.37       175.02 o                         
  -2   4   3       1443.46       1605.89        69.77 o                         
  -1   4   3       3654.50       4204.99        91.19 o                         
   0   4   3        192.88        437.48        98.13 o                         
   1   4   3       3067.51       3280.01        69.56 o                         
   2   4   3       2001.45       2137.42        58.86 o                         
   3   4   3       1425.01       1580.21        93.63 o                         
   4   4   3       4700.50       4750.42        84.71 o                         
   5   4   3       1755.86       1695.39       180.33 o                         
   6   4   3       5231.62       4927.78       344.45 o                         
   7   4   3       1491.06       1626.96       137.47 o                         
   8   4   3       4731.97       4715.42       182.74 o                         
  -7   5   3       1352.68       1463.59       160.99 o                         
  -6   5   3       2691.14       2601.75       136.60 o                         
  -5   5   3       2378.54       2272.78       222.46 o                         
  -4   5   3       7921.68       7794.45       338.90 o                         
  -3   5   3       4657.54       4608.02       117.99 o                         
  -2   5   3      18198.82      18254.20       303.16 o                         
  -1   5   3       7075.16       7236.28       225.72 o                         
   0   5   3      22968.99      23790.53       338.13 o                         
   1   5   3       7181.83       7412.51        92.00 o                         
   2   5   3      18328.61      18449.96       255.37 o                         
   3   5   3       4855.45       4897.38       136.76 o                         
   4   5   3       7536.42       7406.42       121.65 o                         
   5   5   3       2478.75       2566.92       107.90 o                         
   6   5   3       2534.06       2539.42       131.07 o                         
   7   5   3       1374.57       1460.40       154.99 o                         
  -7   6   3       1168.12       1109.06       181.69 o                         
  -6   6   3       3275.02       3330.47       173.96 o                         
  -5   6   3       1818.22       1843.19       112.18 o                         
  -4   6   3       3872.08       3979.60        96.60 o                         
  -3   6   3       1339.70       1545.46        66.48 o                         
  -2   6   3       1073.06       1173.03        77.70 o                         
  -1   6   3        840.74        962.00       112.82 o                         
   0   6   3       1605.57       1561.33        70.61 o                         
   1   6   3        904.90       1033.54        69.13 o                         
   2   6   3       1416.51       1565.19        70.30 o                         
   3   6   3       1266.94       1391.81        64.04 o                         
   4   6   3       3981.12       4151.60        88.68 o                         
   5   6   3       1739.48       1905.36       105.53 o                         
   6   6   3       3593.89       3691.32       129.86 o                         
   7   6   3       1250.27       1219.34       177.02 o                         
  -6   7   3       1574.65       1522.91       129.28 o                         
  -5   7   3       1099.06       1120.16       113.34 o                         
  -4   7   3       4470.75       4247.27       240.55 o                         
  -3   7   3       2298.59       2321.72        76.72 o                         
  -2   7   3       8443.89       8310.15       143.67 o                         
  -1   7   3       4434.77       4153.80        74.28 o                         
   0   7   3      10370.28      10493.32       149.91 o                         
   1   7   3       4029.84       4097.28        72.95 o                         
   2   7   3       8349.42       7790.20       217.02 o                         
   3   7   3       2011.59       1940.23        70.31 o                         
   4   7   3       4379.32       4502.73        99.28 o                         
   5   7   3       1236.31       1358.03       108.09 o                         
   6   7   3       1628.62       1633.92       137.17 o                         
  -5   8   3        562.25        551.46       163.53 o                         
  -4   8   3       1186.87       1240.02       135.11 o                         
  -3   8   3        864.15        850.77       103.72 o                         
  -2   8   3        675.07        729.86        81.80 o                         
  -1   8   3        574.46        703.95       134.30 o                         
   0   8   3        981.39       1040.08        99.76 o                         
   1   8   3        623.77        668.52        70.49 o                         
   2   8   3        756.93        787.35        76.16 o                         
   3   8   3        948.59       1029.28        95.56 o                         
   4   8   3       1312.84       1345.03       115.88 o                         
   5   8   3        604.49        539.68       133.20 o                         
  -3   9   3       1062.26       1028.93       278.54 o                         
  -2   9   3       3296.00       3330.37       121.59 o                         
  -1   9   3       1482.54       1462.30       118.35 o                         
   0   9   3       3209.18       3052.41        79.87 o                         
   1   9   3       1566.65       1450.29        89.95 o                         
   2   9   3       3244.64       3128.26        95.99 o                         
   3   9   3       1112.62       1083.29       149.95 o                         
   0   0   4     108157.20     105455.02       714.40 o                         
   1   0   4      14180.25      13141.49       151.15 o                         
   2   0   4      78753.84      76220.93       395.64 o                         
   3   0   4       2618.91       2604.89        85.16 o                         
   4   0   4      16301.00      15623.54       231.85 o                         
   5   0   4       2139.52       2017.28        78.10 o                         
   6   0   4       7697.48       7706.01       198.41 o                         
   7   0   4        993.16       1065.50       140.38 o                         
   8   0   4       1889.15       2111.27       166.12 o                         
   9   0   4          3.23        143.56       270.96 o                         
  -9   1   4        584.99        582.45       190.50 o                         
  -8   1   4       7227.54       7150.56       177.21 o                         
  -7   1   4       1150.80       1146.54       110.74 o                         
  -6   1   4      10377.72      10108.81       131.77 o                         
  -5   1   4        977.23        992.64        60.91 o                         
  -4   1   4      16372.85      16748.82       190.66 o                         
  -3   1   4       4733.56       4827.17        83.40 o                         
  -2   1   4       4648.09       4762.69       116.76 o                         
  -1   1   4        751.73        786.45        53.77 o                         
   0   1   4       1807.02       1747.08        55.42 o                         
   1   1   4        611.14        643.83        57.93 o                         
   2   1   4       5370.30       5559.42        89.39 o                         
   3   1   4       4786.86       4914.83       143.79 o                         
   4   1   4      15750.10      16043.67       156.05 o                         
   5   1   4       1353.06       1359.13        86.38 o                         
   6   1   4      10145.63       9696.62       260.76 o                         
   7   1   4       1201.91       1363.79       186.62 o                         
   8   1   4       7480.55       7630.84       227.83 o                         
   9   1   4        558.88        517.16       228.21 o                         
  -9   2   4         37.67        100.74       170.96 o                         
  -8   2   4       2366.39       2467.59       121.04 o                         
  -7   2   4        509.29        583.98        95.58 o                         
  -6   2   4       6190.95       5793.19       132.97 o                         
  -5   2   4       1508.82       1479.84        71.08 o                         
  -4   2   4      27933.52      28888.69       435.23 o                         
  -3   2   4       3246.68       3326.49        64.70 o                         
  -2   2   4      45736.37      47150.46       690.70 o                         
  -1   2   4       8635.94       9262.34        93.32 o                         
   0   2   4      36523.38      38026.12       517.40 o                         
   1   2   4       7752.28       8226.93       140.89 o                         
   2   2   4      46691.29      47519.98       551.86 o                         
   3   2   4       3729.09       3849.69        60.85 o                         
   4   2   4      28005.25      28324.31       296.44 o                         
   5   2   4       1367.77       1412.20        68.25 o                         
   6   2   4       5491.26       5381.83       162.28 o                         
   7   2   4        435.54        454.81       110.52 o                         
   8   2   4       1980.63       2107.32       154.61 o                         
   9   2   4         40.65        143.20       200.40 o                         
  -8   3   4       6243.44       5679.32       182.11 o                         
  -7   3   4       1237.73       1241.72       140.28 o                         
  -6   3   4       9143.74       8822.16       191.36 o                         
  -5   3   4        422.07        510.51        74.12 o                         
  -4   3   4       7670.16       7994.64       117.99 o                         
  -3   3   4       1104.57       1174.98        64.30 o                         
  -2   3   4       4403.79       4674.62        86.81 o                         
  -1   3   4        575.51        561.47        47.49 o                         
   0   3   4       2563.51       2694.17        91.52 o                         
   1   3   4        367.37        333.83        39.24 o                         
   2   3   4       5440.89       5793.98        66.46 o                         
   3   3   4       1312.21       1410.77        61.72 o                         
   4   3   4       6854.39       7248.75        88.80 o                         
   5   3   4        540.01        585.82       107.10 o                         
   6   3   4       9125.51       9195.82       139.14 o                         
   7   3   4       1229.33       1242.45       123.41 o                         
   8   3   4       6503.05       6800.42       187.10 o                         
  -8   4   4       1562.13       1621.03       207.46 o                         
  -7   4   4        241.29        349.87       130.80 o                         
  -6   4   4       6344.58       6229.00       123.74 o                         
  -5   4   4        874.89        911.60        78.28 o                         
  -4   4   4      16047.50      16929.40       121.51 o                         
  -3   4   4       1078.84       1214.08        79.62 o                         
  -2   4   4      22540.53      23563.03       541.61 o                         
  -1   4   4       3631.69       3938.21        74.66 o                         
   0   4   4      45196.63      49931.10       414.25 o                         
   1   4   4       3509.50       3549.32        75.46 o                         
   2   4   4      22479.72      24024.80       289.59 o                         
   3   4   4       1042.22       1101.27        54.28 o                         
   4   4   4      15885.79      16408.88       207.87 o                         
   5   4   4        941.59       1002.39       103.70 o                         
   6   4   4       5817.67       5755.76       138.58 o                         
   7   4   4        162.46        258.17       107.07 o                         
   8   4   4       1312.72       1366.24       180.32 o                         
  -7   5   4        556.01        539.15       128.95 o                         
  -6   5   4       5709.83       5481.72       156.92 o                         
  -5   5   4        415.68        461.74       104.50 o                         
  -4   5   4       3854.65       4032.14       111.53 o                         
  -3   5   4       1082.36       1407.55       159.91 o                         
  -2   5   4       1276.24       1488.56        67.64 o                         
  -1   5   4       1312.74       1278.68        75.99 o                         
   0   5   4         66.21        243.04        58.76 o                         
   1   5   4       1148.79       1155.34        54.81 o                         
   2   5   4       1876.98       1883.95        60.24 o                         
   3   5   4        998.34       1037.75        59.47 o                         
   4   5   4       3672.32       3687.70        86.85 o                         
   5   5   4        451.43        530.81       102.81 o                         
   6   5   4       5963.09       5933.82       153.53 o                         
   7   5   4        638.67        689.68       152.95 o                         
  -7   6   4        162.42        205.01       178.61 o                         
  -6   6   4       3505.94       3679.88       167.41 o                         
  -5   6   4        630.12        664.85        95.81 o                         
  -4   6   4      10370.28      10010.13       330.59 o                         
  -3   6   4        950.09        959.86        68.17 o                         
  -2   6   4      13772.25      13612.69       268.97 o                         
  -1   6   4        816.96        783.49        67.54 o                         
   0   6   4      10748.77      10647.54       244.03 o                         
   1   6   4        928.72        952.47        66.97 o                         
   2   6   4      13030.93      13139.39       140.63 o                         
   3   6   4        795.65        803.50        67.13 o                         
   4   6   4      10303.58      10151.03       145.19 o                         
   5   6   4        688.13        707.11        92.57 o                         
   6   6   4       3416.97       3721.35       164.10 o                         
   7   6   4        186.82        309.69       173.37 o                         
  -6   7   4       2484.61       2353.24       146.31 o                         
  -5   7   4        907.38        829.49       158.23 o                         
  -4   7   4       1640.21       1609.23        97.75 o                         
  -3   7   4       1006.55        954.28        72.11 o                         
  -2   7   4        884.58       1077.52        81.15 o                         
  -1   7   4        558.44        611.31        77.03 o                         
   0   7   4         58.10        207.64        78.54 o                         
   1   7   4        666.92        732.15        70.71 o                         
   2   7   4       1004.93       1041.07        63.99 o                         
   3   7   4        970.55       1033.38        72.84 o                         
   4   7   4       1760.69       1759.24        76.39 o                         
   5   7   4        757.62        768.25       106.26 o                         
   6   7   4       2776.09       2671.81       210.32 o                         
  -5   8   4        403.30        340.22       273.93 o                         
  -4   8   4       3019.72       3048.13       124.63 o                         
  -3   8   4        443.26        456.01        86.72 o                         
  -2   8   4       6242.83       6070.58       179.65 o                         
  -1   8   4        331.78        402.79        87.69 o                         
   0   8   4       8154.95       8011.89       138.00 o                         
   1   8   4        302.71        406.16        79.21 o                         
   2   8   4       5992.81       5671.84       132.63 o                         
   3   8   4        414.06        369.96        76.98 o                         
   4   8   4       3040.86       2920.18       138.86 o                         
   5   8   4        420.95        398.64       167.06 o                         
  -3   9   4        814.94        835.01       229.11 o                         
  -2   9   4        379.93        435.51       111.75 o                         
  -1   9   4        771.34        837.90       126.14 o                         
   0   9   4         11.78         48.25        92.99 o                         
   1   9   4        880.07        852.13       123.45 o                         
   2   9   4        405.28        439.08       115.44 o                         
   3   9   4        812.85        793.11       175.23 o                         
   1   0   5         79.76         55.76        60.94 o                         
   2   0   5        792.23        555.04       102.59 o                         
   3   0   5      13494.30      12851.75       204.51 o                         
   4   0   5        777.69        655.91       108.88 o                         
   5   0   5       8165.56       7854.43       356.68 o                         
   6   0   5       2559.36       2460.76       109.68 o                         
   7   0   5      11430.85      13370.55       595.45 o                         
   8   0   5       1544.29       1640.64       260.80 o                         
   9   0   5       5727.51       6011.49       214.05 o                         
  -9   1   5        488.14        676.45       193.74 o                         
  -8   1   5       1143.51       1126.33       141.74 o                         
  -7   1   5       4220.30       4285.05       142.85 o                         
  -6   1   5       1177.43       1293.06       106.74 o                         
  -5   1   5      18307.78      17668.64       229.38 o                         
  -4   1   5       5915.75       5875.64       102.36 o                         
  -3   1   5      43307.89      43076.13       523.19 o                         
  -2   1   5       8703.87       8462.39       162.97 o                         
  -1   1   5      60658.75      61009.78      1501.89 o                         
   0   1   5       3952.95       3775.17        69.15 o                         
   1   1   5      55467.40      51300.64      2541.46 o                         
   2   1   5      10730.05      10503.99       119.00 o                         
   3   1   5      41554.95      42568.03      1182.61 o                         
   4   1   5       6134.45       6044.72       117.49 o                         
   5   1   5      18998.67      18380.55       576.68 o                         
   6   1   5       1043.57       1012.37       106.76 o                         
   7   1   5       4065.25       4056.09       201.52 o                         
   8   1   5       1114.27       1107.62       200.48 o                         
   9   1   5        446.43        386.24       236.67 o                         
  -9   2   5       4397.74       4494.87       205.45 o                         
  -8   2   5       1337.11       1259.70       117.85 o                         
  -7   2   5       8819.54       8684.66       129.64 o                         
  -6   2   5       2093.09       2117.58        85.31 o                         
  -5   2   5      12577.43      12152.04       126.19 o                         
  -4   2   5       1544.51       1626.76        80.33 o                         
  -3   2   5       8228.91       8443.24       172.56 o                         
  -2   2   5       1810.37       1727.35        65.56 o                         
  -1   2   5        114.92        201.21        54.70 o                         
   0   2   5        143.01        142.53        44.15 o                         
   1   2   5        240.78        326.77        40.75 o                         
   2   2   5       2113.58       2060.01        52.14 o                         
   3   2   5       8091.37       8336.01        95.19 o                         
   4   2   5       1306.87       1273.21        62.01 o                         
   5   2   5      12601.17      12901.07       302.69 o                         
   6   2   5       2277.99       2130.58        85.02 o                         
   7   2   5       8713.08       8464.24       254.02 o                         
   8   2   5       1445.07       1532.98       170.93 o                         
   9   2   5       4347.20       4165.44       246.14 o                         
  -8   3   5        860.87        858.16       162.90 o                         
  -7   3   5       3075.09       3138.45       131.32 o                         
  -6   3   5       1821.11       1815.87       112.00 o                         
  -5   3   5      10402.28      10054.98       244.46 o                         
  -4   3   5       4161.47       4166.27        68.01 o                         
  -3   3   5      23927.39      24580.19       314.76 o                         
  -2   3   5       5410.27       5804.09       100.73 o                         
  -1   3   5      44568.91      47719.40       895.64 o                         
   0   3   5      11859.73      12397.34       157.60 o                         
   1   3   5      43256.08      43926.84       989.07 o                         
   2   3   5       6318.65       6536.19       147.24 o                         
   3   3   5      23393.21      23122.04       342.70 o                         
   4   3   5       4589.91       4727.93        79.53 o                         
   5   3   5      10733.48      11213.44       231.52 o                         
   6   3   5       1417.67       1491.78       117.64 o                         
   7   3   5       2897.16       3103.56       159.48 o                         
   8   3   5        773.68        804.46       173.40 o                         
  -8   4   5       1097.56       1083.20       205.16 o                         
  -7   4   5       5910.71       5818.63       134.45 o                         
  -6   4   5       1706.67       1640.29       114.79 o                         
  -5   4   5       4688.85       4701.80       107.19 o                         
  -4   4   5       1234.39       1430.84       102.64 o                         
  -3   4   5       3366.82       3541.52        91.28 o                         
  -2   4   5       2688.31       2836.81        75.04 o                         
  -1   4   5        505.95        598.62        61.77 o                         
   0   4   5        961.88       1105.92       102.76 o                         
   1   4   5        646.28        738.59        59.89 o                         
   2   4   5       2591.18       2560.01        59.63 o                         
   3   4   5       3327.59       3369.78        63.09 o                         
   4   4   5       1330.81       1377.49        72.51 o                         
   5   4   5       4590.83       4630.27       105.39 o                         
   6   4   5       1809.53       1701.21        96.77 o                         
   7   4   5       5932.17       5722.86       129.25 o                         
   8   4   5       1215.41       1293.35       175.41 o                         
  -7   5   5       1854.73       1729.42       134.40 o                         
  -6   5   5       1050.23       1054.78       142.92 o                         
  -5   5   5       4727.85       4881.42       148.37 o                         
  -4   5   5       2239.56       2248.53        83.55 o                         
  -3   5   5      14477.63      15235.35       227.89 o                         
  -2   5   5       3586.07       3588.41        64.64 o                         
  -1   5   5      20971.65      21919.02       562.14 o                         
   0   5   5       8326.07       8497.25        84.84 o                         
   1   5   5      20075.74      19930.05       381.27 o                         
   2   5   5       3834.13       3855.09        82.42 o                         
   3   5   5      13461.77      13496.09       319.71 o                         
   4   5   5       2317.57       2391.32        62.63 o                         
   5   5   5       5352.05       5326.44       104.97 o                         
   6   5   5       1007.37       1113.15       107.73 o                         
   7   5   5       1628.89       1733.31       158.63 o                         
  -7   6   5       2922.81       2864.28       178.74 o                         
  -6   6   5       1125.77       1093.05       160.95 o                         
  -5   6   5       3634.02       3560.94       180.39 o                         
  -4   6   5       1595.80       1657.98        88.29 o                         
  -3   6   5       2167.86       2104.88        94.12 o                         
  -2   6   5       2549.28       2371.53        82.13 o                         
  -1   6   5        604.58        597.33        68.10 o                         
   0   6   5        753.67        766.63        57.34 o                         
   1   6   5        427.47        476.84        53.54 o                         
   2   6   5       2208.47       2177.26        65.23 o                         
   3   6   5       2452.62       2538.88        71.90 o                         
   4   6   5       1531.31       1602.84        76.48 o                         
   5   6   5       3601.20       3699.97       100.81 o                         
   6   6   5       1263.24       1277.63       156.22 o                         
   7   6   5       2839.01       2825.46       182.60 o                         
  -6   7   5        589.33        561.33       157.91 o                         
  -5   7   5       2889.92       2905.77       168.74 o                         
  -4   7   5       1445.40       1489.49       106.96 o                         
  -3   7   5       6113.23       5707.88       177.18 o                         
  -2   7   5       2538.61       2448.92       105.84 o                         
  -1   7   5       8226.00       8179.20       173.80 o                         
   0   7   5       3288.03       3154.13        64.34 o                         
   1   7   5       9067.42       8873.45       153.71 o                         
   2   7   5       2205.25       2073.31        73.82 o                         
   3   7   5       6310.09       6176.03        89.45 o                         
   4   7   5       1294.32       1283.91        78.87 o                         
   5   7   5       2842.34       2731.53       134.59 o                         
   6   7   5        650.07        463.81       146.41 o                         
  -4   8   5        785.50        901.11       240.32 o                         
  -3   8   5       1018.16       1205.32       158.58 o                         
  -2   8   5       1282.36       1198.37       101.41 o                         
  -1   8   5        558.26        614.46        91.71 o                         
   0   8   5        378.78        420.13        99.71 o                         
   1   8   5        551.25        515.93        80.58 o                         
   2   8   5       1339.09       1259.76        77.76 o                         
   3   8   5       1073.22       1107.63        95.42 o                         
   4   8   5        765.53        821.12       168.35 o                         
  -2   9   5        916.38        838.50       146.30 o                         
  -1   9   5       2788.72       2938.80       150.41 o                         
   0   9   5        833.02        854.85        99.67 o                         
   1   9   5       2950.74       3189.38       110.28 o                         
   2   9   5        868.30        848.11        98.16 o                         
   0   0   6       1455.84       1559.48       178.53 o                         
   1   0   6      66999.80      64116.03      1750.84 o                         
   2   0   6      13724.57      13302.35       151.47 o                         
   3   0   6      34062.55      31974.84      1235.79 o                         
   4   0   6       2663.58       2455.80        99.18 o                         
   5   0   6      16894.38      16504.16       293.88 o                         
   6   0   6       3612.83       3318.14       199.28 o                         
   7   0   6       4093.60       4163.44       156.88 o                         
   8   0   6         28.94         28.80       125.46 o                         
   9   0   6        649.44        663.34       203.64 o                         
  -9   1   6       4895.90       5040.05       208.01 o                         
  -7   1   6       9071.05       8507.02       221.26 o                         
  -6   1   6        633.34        654.74       130.50 o                         
  -5   1   6       8333.88       7470.76       309.69 o                         
  -4   1   6       2440.65       2195.96       106.21 o                         
  -3   1   6       9087.11       9020.43       181.20 o                         
  -2   1   6       2996.90       2917.75        74.57 o                         
  -1   1   6       4786.65       4753.65        70.61 o                         
   0   1   6       1408.64       1378.75        66.81 o                         
   1   1   6       4498.51       4601.60       153.90 o                         
   2   1   6       2671.33       2679.67        75.33 o                         
   3   1   6       9524.94       9549.46       113.37 o                         
   4   1   6       2342.18       2166.20       223.22 o                         
   5   1   6       8057.91       7629.31       220.51 o                         
   6   1   6        961.67        913.45       114.81 o                         
   7   1   6       9065.23       8880.94       360.14 o                         
   9   1   6       4956.16       4797.48       252.36 o                         
  -8   2   6        172.96        276.73       199.82 o                         
  -7   2   6       4850.70       4735.84       121.62 o                         
  -6   2   6       2279.29       2115.97        89.35 o                         
  -5   2   6      12888.34      12727.08       238.42 o                         
  -4   2   6       2953.78       2855.85        77.55 o                         
  -3   2   6      30209.07      31552.82       454.89 o                         
  -2   2   6       8145.76       8209.91        86.01 o                         
  -1   2   6      44992.48      46125.57       930.15 o                         
   0   2   6       5146.82       5381.78       139.39 o                         
   1   2   6      47645.25      49384.34      1141.21 o                         
   2   2   6       8363.01       8183.20       107.93 o                         
   3   2   6      29367.44      29570.32       492.02 o                         
   4   2   6       3072.70       2982.43        95.33 o                         
   5   2   6      14275.25      14901.79       294.70 o                         
   6   2   6       2468.07       2469.15       102.73 o                         
   7   2   6       4702.33       4683.62       110.28 o                         
   8   2   6        224.59        317.77       368.21 o                         
  -8   3   6       1353.90       1310.87       185.77 o                         
  -7   3   6       8010.64       7816.41       231.87 o                         
  -6   3   6       2010.78       2055.06       118.96 o                         
  -5   3   6       6524.85       6343.14       150.52 o                         
  -4   3   6        945.88        880.34        57.78 o                         
  -3   3   6       4270.46       4315.38        86.58 o                         
  -2   3   6       1243.59       1166.86        74.53 o                         
  -1   3   6       1357.13       1375.33        51.27 o                         
   0   3   6      10519.44      10918.56       120.03 o                         
   1   3   6       1109.71       1106.17        42.00 o                         
   2   3   6       1156.07       1074.97        52.98 o                         
   3   3   6       4098.06       4239.04        71.78 o                         
   4   3   6       1273.94       1285.73        58.23 o                         
   5   3   6       6434.31       6293.29       355.92 o                         
   6   3   6       1767.14       1930.30       219.53 o                         
   7   3   6       8369.58       8595.10       174.73 o                         
   8   3   6       1244.28       1334.17       164.44 o                         
  -8   4   6        226.71        309.81       187.90 o                         
  -7   4   6       2410.41       2356.04       120.12 o                         
  -6   4   6       1073.03       1012.38       107.12 o                         
  -5   4   6       7629.45       7125.86       231.68 o                         
  -4   4   6       2195.63       2323.62        86.15 o                         
  -3   4   6      17882.16      17412.96       601.91 o                         
  -2   4   6       4530.08       4583.33       143.46 o                         
  -1   4   6      32201.33      32287.61       845.44 o                         
   0   4   6       8845.89       9324.23       140.75 o                         
   1   4   6      32582.62      32677.46       765.03 o                         
   2   4   6       4526.33       4720.82        68.07 o                         
   3   4   6      17769.81      17281.96       157.50 o                         
   4   4   6       2482.65       2597.91        73.67 o                         
   5   4   6       8437.10       8570.35       111.99 o                         
   6   4   6       1256.62       1264.81       120.76 o                         
   7   4   6       2352.74       2252.77       137.95 o                         
   8   4   6        251.83        315.05       187.55 o                         
  -7   5   6       5232.39       4651.59       519.73 o                         
  -6   5   6       1418.66       1312.03       146.47 o                         
  -5   5   6       4456.97       4702.38       138.78 o                         
  -4   5   6       1997.61       1908.25        82.42 o                         
  -3   5   6       2462.61       2418.01        91.99 o                         
  -2   5   6       2077.76       1991.38        64.22 o                         
  -1   5   6        195.18        251.38        54.35 o                         
   0   5   6       1788.18       1663.71        54.48 o                         
   1   5   6        116.34        154.70        56.53 o                         
   2   5   6       1787.46       1705.95        56.31 o                         
   3   5   6       2622.55       2701.01        74.27 o                         
   4   5   6       1845.37       1727.24        61.03 o                         
   5   5   6       4495.89       4493.03       112.70 o                         
   6   5   6       1528.30       1502.16       138.07 o                         
   7   5   6       5155.81       5226.41       169.23 o                         
  -7   6   6       1724.00       1536.30       204.80 o                         
  -6   6   6        547.88        591.28       170.15 o                         
  -5   6   6       4119.30       4598.75       273.93 o                         
  -4   6   6        983.65       1051.49        93.31 o                         
  -3   6   6       9090.94       9380.06       123.91 o                         
  -2   6   6       2966.04       2828.91        68.35 o                         
  -1   6   6      13660.08      13733.68       294.13 o                         
   0   6   6       3412.31       3400.85        67.41 o                         
   1   6   6      13442.83      13322.60       186.15 o                         
   2   6   6       3166.15       3079.22        66.72 o                         
   3   6   6       8861.00       8895.61       179.23 o                         
   4   6   6       1102.11       1165.35        73.79 o                         
   5   6   6       4445.53       4331.83        98.46 o                         
   6   6   6        564.80        529.66        99.92 o                         
   7   6   6       1668.52       1670.61       185.30 o                         
  -6   7   6       1753.01       1576.42       185.46 o                         
  -5   7   6       2183.62       2192.17       125.45 o                         
  -4   7   6        964.93        934.77        96.02 o                         
  -3   7   6       1578.69       1669.43       112.21 o                         
  -2   7   6        714.04        705.52        66.10 o                         
  -1   7   6        364.52        394.62        70.03 o                         
   0   7   6        917.13        897.85        72.75 o                         
   1   7   6        352.43        448.53        65.74 o                         
   2   7   6        719.14        746.83        71.61 o                         
   3   7   6       1561.71       1499.86        78.43 o                         
   4   7   6        998.58        988.71        84.77 o                         
   5   7   6       2136.94       2173.16       123.28 o                         
   6   7   6       1551.72       1387.65       180.10 o                         
  -4   8   6        693.95        550.11       181.54 o                         
  -3   8   6       4194.77       4073.84       312.56 o                         
  -2   8   6       1145.97       1127.92        90.11 o                         
  -1   8   6       6199.94       6191.63        92.53 o                         
   0   8   6       1258.79       1517.28       115.04 o                         
   1   8   6       6420.42       6267.69       151.26 o                         
   2   8   6       1109.19       1154.69        90.08 o                         
   3   8   6       3910.64       4068.96       101.36 o                         
   4   8   6        699.90        761.72       129.32 o                         
  -2   9   6        700.70        659.99       106.00 o                         
  -1   9   6        272.97        233.23       103.59 o                         
   0   9   6        347.60        279.64       105.39 o                         
   1   9   6        277.30        308.57        97.44 o                         
   2   9   6        733.74        677.59        98.39 o                         
   1   0   7       2214.94       1955.47       171.62 o                         
   2   0   7       2332.08       2197.52        80.15 o                         
   3   0   7        638.21        578.78        94.81 o                         
   4   0   7       9286.94       9128.57       255.81 o                         
   5   0   7       1790.18       1587.36        94.28 o                         
   6   0   7       7163.20       6945.36       169.30 o                         
   7   0   7       1140.55        972.86       137.98 o                         
   8   0   7       7287.87       7679.32       244.81 o                         
   9   0   7        927.65        862.03       200.49 o                         
  -9   1   7         65.18        -31.48       200.29 o                         
  -7   1   7        371.08        169.52       109.73 o                         
  -6   1   7       8541.78       8249.06       178.31 o                         
  -5   1   7       2405.94       2122.58       112.32 o                         
  -4   1   7      24095.30      23905.34       571.88 o                         
  -3   1   7      10113.04      10361.38       296.93 o                         
  -2   1   7      58155.57      58244.68      1100.87 o                         
  -1   1   7       6362.39       6260.36       110.11 o                         
   0   1   7      14400.58      14140.52       323.54 o                         
   1   1   7       8192.35       8227.21       118.59 o                         
   2   1   7      56579.00      57749.81      1136.41 o                         
   3   1   7      10324.73      10798.19       139.47 o                         
   4   1   7      23821.42      24058.73       363.03 o                         
   5   1   7       2267.99       2100.39       187.23 o                         
   6   1   7       8659.90       8191.95       275.55 o                         
   7   1   7        381.69        108.06       139.98 o                         
   9   1   7         69.29         72.98       178.76 o                         
  -8   2   7       5995.67       6139.70       252.16 o                         
  -7   2   7       1100.70       1002.20        88.36 o                         
  -6   2   7       8004.03       7738.41       121.20 o                         
  -5   2   7       2614.10       2459.19        92.59 o                         
  -4   2   7      11579.67      11263.70       293.63 o                         
  -3   2   7       1941.86       1810.06       111.20 o                         
  -2   2   7       2521.54       2479.70        56.31 o                         
  -1   2   7        345.83        348.76        40.79 o                         
   0   2   7       1657.63       1747.72        47.38 o                         
   1   2   7        455.05        492.92        44.28 o                         
   2   2   7       2482.61       2458.20        51.87 o                         
   3   2   7       2112.67       2151.73        71.16 o                         
   4   2   7      10821.43      10975.74       193.62 o                         
   5   2   7       2357.44       2423.01       199.83 o                         
   6   2   7       8197.32       8539.26       276.95 o                         
   7   2   7        960.47        868.81        88.74 o                         
  -8   3   7       1248.58       1317.14       153.69 o                         
  -7   3   7        686.25        536.33       124.17 o                         
  -6   3   7       6270.24       6203.66       151.27 o                         
  -5   3   7        840.48        803.11        80.25 o                         
  -4   3   7      14025.81      13608.75       176.13 o                         
  -3   3   7       4641.09       4672.25        91.90 o                         
  -2   3   7      35207.78      36664.09       651.72 o                         
  -1   3   7       4208.45       4220.53       101.39 o                         
   0   3   7      37762.15      38339.61      1166.73 o                         
   1   3   7       4816.83       4716.93        84.45 o                         
   2   3   7      33198.84      33295.39       145.02 o                         
   3   3   7       4129.48       4214.06        66.91 o                         
   4   3   7      15038.82      14897.38       193.86 o                         
   5   3   7        784.75        759.93       106.66 o                         
   6   3   7       6899.32       6966.17       216.34 o                         
   7   3   7        627.02        541.19       115.62 o                         
   8   3   7       1346.91       1409.56       176.54 o                         
  -8   4   7       5638.74       5591.73       212.39 o                         
  -7   4   7        769.35        679.03       158.27 o                         
  -6   4   7       6530.28       6345.50       120.02 o                         
  -5   4   7        324.27        276.02       106.19 o                         
  -4   4   7       4094.77       4159.40        93.85 o                         
  -3   4   7       1883.60       1726.35        87.97 o                         
  -2   4   7       2753.35       2826.98        89.29 o                         
  -1   4   7        545.42        523.33        59.65 o                         
   0   4   7        432.68        431.36        46.92 o                         
   1   4   7        581.90        491.84        48.91 o                         
   2   4   7       2442.81       2358.78        57.59 o                         
   3   4   7       2050.95       1828.58        52.09 o                         
   4   4   7       3631.45       3711.28        77.30 o                         
   5   4   7        410.90        397.08        75.70 o                         
   6   4   7       6403.35       6084.89       489.70 o                         
   7   4   7        625.55        670.99       144.46 o                         
   8   4   7       5702.30       5887.04       204.96 o                         
  -7   5   7        299.53        258.05       177.93 o                         
  -6   5   7       3824.96       3960.93       128.68 o                         
  -5   5   7        602.13        611.28        91.68 o                         
  -4   5   7       7174.65       7228.89        98.41 o                         
  -3   5   7       1345.20       1388.58        93.30 o                         
  -2   5   7      19024.54      18912.21       726.78 o                         
  -1   5   7       2210.03       2360.93        68.86 o                         
   0   5   7      28999.09      28769.35       449.09 o                         
   1   5   7       2691.00       2547.32        69.11 o                         
   2   5   7      18718.17      18980.32       436.53 o                         
   3   5   7       1144.91       1166.76        58.39 o                         
   4   5   7       7769.55       7583.09       112.28 o                         
   5   5   7        503.54        524.97        77.46 o                         
   6   5   7       3661.47       3609.74       140.43 o                         
   7   5   7        339.70        380.90       129.55 o                         
  -6   6   7       4502.34       4556.69       160.31 o                         
  -5   6   7        957.17        915.26       104.71 o                         
  -4   6   7       3448.87       3452.00        92.73 o                         
  -3   6   7        650.46        727.82       106.21 o                         
  -2   6   7       1360.77       1391.35        70.81 o                         
  -1   6   7        871.65        862.21        68.45 o                         
   0   6   7        173.16        163.91        56.72 o                         
   1   6   7        969.04        893.22        50.71 o                         
   2   6   7       1287.67       1332.93        62.75 o                         
   3   6   7        750.30        735.15        67.84 o                         
   4   6   7       3362.86       3084.41        73.80 o                         
   5   6   7        923.65        835.78        93.34 o                         
   6   6   7       4341.71       4280.50       240.54 o                         
   7   6   7        466.32        411.90       198.66 o                         
  -6   7   7       2345.86       2346.28       292.29 o                         
  -5   7   7        267.58        189.93       121.22 o                         
  -4   7   7       4129.57       4188.44       169.02 o                         
  -3   7   7        868.08        905.53       141.71 o                         
  -2   7   7       8516.50       8248.63       204.76 o                         
  -1   7   7        867.23        940.77        71.64 o                         
   0   7   7      13261.46      12725.20       183.42 o                         
   1   7   7        795.71        812.57        60.81 o                         
   2   7   7       8721.94       8098.36        81.00 o                         
   3   7   7        604.60        573.17        99.02 o                         
   4   7   7       4457.74       4422.78        91.94 o                         
   5   7   7        377.45        367.44       117.16 o                         
   6   7   7       2300.43       2266.81       274.81 o                         
  -4   8   7       1384.61       1362.56       122.68 o                         
  -3   8   7        578.49        531.93       134.58 o                         
  -2   8   7        581.69        663.93       117.86 o                         
  -1   8   7        714.88        684.76        76.56 o                         
   0   8   7        169.91        219.79        80.55 o                         
   1   8   7        685.04        712.52        89.25 o                         
   2   8   7        625.30        553.28        85.93 o                         
   3   8   7        606.76        503.02        76.57 o                         
   4   8   7       1350.93       1271.66       111.74 o                         
  -2   9   7       3419.26       3243.66       144.36 o                         
  -1   9   7        167.98        169.54        85.07 o                         
   0   9   7       4072.60       4074.16       116.90 o                         
   1   9   7        262.82        165.31       114.86 o                         
   2   9   7       3446.24       3236.38       103.37 o                         
   0   0   8      45530.19      44766.87      1412.27 o                         
   1   0   8      16304.26      15943.90       134.25 o                         
   2   0   8      36710.85      35018.73       622.87 o                         
   3   0   8       6177.12       5769.35       128.00 o                         
   4   0   8      16083.95      16090.97       163.36 o                         
   5   0   8       3131.44       3043.13       112.60 o                         
   6   0   8       6120.55       5791.38       120.57 o                         
   7   0   8        713.82        635.06       120.88 o                         
   8   0   8       1050.62       1187.94       235.66 o                         
   9   0   8        155.34        153.85       298.11 o                         
  -8   1   8       4474.66       4663.29       180.64 o                         
  -7   1   8       2897.92       2976.95       137.69 o                         
  -6   1   8       6259.92       5923.59       124.86 o                         
  -5   1   8       2691.94       2609.62       133.61 o                         
  -4   1   8       7400.53       7275.92       135.56 o                         
  -3   1   8       1509.66       1434.58        85.94 o                         
  -2   1   8       7739.44       7231.10       140.38 o                         
  -1   1   8        727.76        720.44        50.20 o                         
   0   1   8          1.64         25.67        41.83 o                         
   1   1   8        506.04        509.42        52.72 o                         
   2   1   8       7758.92       7776.22       103.61 o                         
   3   1   8       1632.56       1573.96        85.23 o                         
   4   1   8       7217.16       7025.04       134.47 o                         
   5   1   8       3035.10       3099.37       185.48 o                         
   6   1   8       6125.00       5948.78       170.53 o                         
   7   1   8       3108.47       3067.08       194.79 o                         
  -8   2   8       1070.21       1102.83       169.04 o                         
  -7   2   8        637.73        633.79       138.82 o                         
  -6   2   8       5235.81       4628.43       161.66 o                         
  -5   2   8       3029.51       2814.17       125.25 o                         
  -4   2   8      16665.11      16527.58       295.62 o                         
  -3   2   8       8961.30       9035.84       241.57 o                         
  -2   2   8      35974.69      35250.00       575.07 o                         
  -1   2   8       9900.67       9829.31       169.44 o                         
   0   2   8      13124.58      12659.98       147.97 o                         
   1   2   8       9825.46       9741.68       306.50 o                         
   2   2   8      35618.57      36252.59       153.88 o                         
   3   2   8       8465.00       8574.85       218.71 o                         
   4   2   8      16500.10      16382.87       253.20 o                         
   5   2   8       2952.06       2948.99       198.11 o                         
   6   2   8       4871.19       5048.11       268.20 o                         
   7   2   8        513.42        559.38       163.87 o                         
   8   2   8       1208.21       1086.05       117.88 o                         
  -8   3   8       5239.99       4852.03       239.11 o                         
  -7   3   8       2099.57       1993.68       146.09 o                         
  -6   3   8       5951.80       5536.34        94.26 o                         
  -5   3   8       2131.66       2012.84        76.77 o                         
  -4   3   8       4533.22       4435.68        71.83 o                         
  -3   3   8       1466.24       1463.86        75.74 o                         
  -2   3   8       1604.37       1561.14        56.22 o                         
  -1   3   8        223.41        185.77        49.39 o                         
   0   3   8        151.23        101.96        57.97 o                         
   1   3   8        211.66        189.14        47.55 o                         
   2   3   8       1612.72       1588.09        53.70 o                         
   3   3   8       1841.04       1821.83        60.01 o                         
   4   3   8       4331.65       4397.43        66.71 o                         
   5   3   8       2160.30       2086.30        91.26 o                         
   6   3   8       5836.56       5865.62       114.33 o                         
   7   3   8       2087.61       2106.54       149.17 o                         
   8   3   8       4842.13       4913.31       200.32 o                         
  -8   4   8        777.45        822.70       263.67 o                         
  -7   4   8       1050.82       1006.80       173.87 o                         
  -6   4   8       4936.19       4801.18       156.77 o                         
  -5   4   8       2618.51       2417.05       170.03 o                         
  -4   4   8       6611.30       6467.26       260.54 o                         
  -3   4   8       5317.52       5162.40       145.35 o                         
  -2   4   8      22850.04      22532.09       900.54 o                         
  -1   4   8       8431.83       8854.46        88.86 o                         
   0   4   8      25490.71      26470.75       581.08 o                         
   1   4   8       7449.03       7421.13       107.08 o                         
   2   4   8      22977.77      23142.86       202.27 o                         
   3   4   8       5557.55       5454.77        70.67 o                         
   4   4   8       6324.93       6444.41        81.78 o                         
   5   4   8       2346.29       2274.12        75.21 o                         
   6   4   8       4726.76       4555.17        99.96 o                         
   7   4   8        871.37        966.96       159.15 o                         
   8   4   8        877.74       1023.03       189.62 o                         
  -7   5   8       1248.35       1012.47       135.62 o                         
  -6   5   8       4970.26       4950.99       128.49 o                         
  -5   5   8       1457.12       1373.75        97.00 o                         
  -4   5   8       2582.00       2467.20        84.88 o                         
  -3   5   8       1814.24       1864.36        96.75 o                         
  -2   5   8        373.93        323.78        83.55 o                         
  -1   5   8        625.89        531.62        49.76 o                         
   0   5   8        169.74        136.87        48.58 o                         
   1   5   8        592.47        545.04        49.13 o                         
   2   5   8        608.60        633.38        58.61 o                         
   3   5   8       1948.07       1901.95        58.43 o                         
   4   5   8       2401.04       2313.37        62.86 o                         
   5   5   8       1519.03       1463.55        85.81 o                         
   6   5   8       4772.01       4788.35       113.14 o                         
   7   5   8       1283.92       1283.23       158.81 o                         
  -6   6   8       2352.96       2368.10       130.24 o                         
  -5   6   8       1709.33       1777.90       124.92 o                         
  -4   6   8       6036.87       6028.06       150.71 o                         
  -3   6   8       4044.40       4158.13       142.13 o                         
  -2   6   8       9504.16       9641.48       165.93 o                         
  -1   6   8       3734.04       3658.75       125.39 o                         
   0   6   8      10250.78      10094.53       112.61 o                         
   1   6   8       3343.16       3263.89        59.38 o                         
   2   6   8       9670.51       9287.25       282.29 o                         
   3   6   8       4329.60       4085.31       111.50 o                         
   4   6   8       5993.09       5922.81        90.22 o                         
   5   6   8       1495.59       1537.88        81.39 o                         
   6   6   8       2354.34       2246.28       283.35 o                         
  -5   7   8       1447.25       1298.72       121.73 o                         
  -4   7   8       1373.73       1475.08       143.90 o                         
  -3   7   8        958.60        951.99       118.28 o                         
  -2   7   8        669.65        748.11        89.51 o                         
  -1   7   8        453.64        455.62        66.10 o                         
   0   7   8         67.01         55.32        66.44 o                         
   1   7   8        497.18        495.61        70.67 o                         
   2   7   8        738.25        688.81        71.60 o                         
   3   7   8       1041.83       1056.28        83.38 o                         
   4   7   8       1295.07       1154.09        74.39 o                         
   5   7   8       1251.10       1158.28       108.45 o                         
  -4   8   8       2312.09       2285.77       129.09 o                         
  -3   8   8       1442.05       1344.63       107.34 o                         
  -2   8   8       3828.25       3890.52        96.17 o                         
  -1   8   8       2205.08       2259.08        91.64 o                         
   0   8   8       6885.48       6434.42       170.00 o                         
   1   8   8       2061.88       2043.56        78.93 o                         
   2   8   8       3943.11       4024.05        92.61 o                         
   3   8   8       1541.68       1508.35        95.88 o                         
   4   8   8       2334.99       2229.27        96.90 o                         
  -2   9   8        416.39        395.20       156.21 o                         
  -1   9   8        775.09        716.91        91.26 o                         
   0   9   8         43.85         91.75        97.16 o                         
   1   9   8        748.92        734.52       106.89 o                         
   2   9   8        440.60        346.14       189.23 o                         
   1   0   9       1995.34       1865.26        63.11 o                         
   2   0   9        471.16        344.20        68.53 o                         
   3   0   9       3396.93       3364.10       104.89 o                         
   4   0   9         52.18        -86.32       102.17 o                         
   5   0   9       6829.27       7121.22       145.77 o                         
   6   0   9        139.35         17.93       112.93 o                         
   7   0   9      11400.23      11442.88       270.49 o                         
   8   0   9         51.03         55.08       237.83 o                         
  -8   1   9          1.96       -152.53       169.03 o                         
  -7   1   9       3954.02       3806.20       149.67 o                         
  -6   1   9        667.60        481.18       113.53 o                         
  -5   1   9      12406.58      12440.39       160.20 o                         
  -4   1   9        814.48        849.11        73.80 o                         
  -3   1   9      31875.46      31803.96      1576.29 o                         
  -2   1   9        794.60        759.61        56.55 o                         
  -1   1   9      45181.03      41541.87       515.49 o                         
   0   1   9         22.01         94.50        49.46 o                         
   1   1   9      43573.05      43171.12       595.28 o                         
   2   1   9       1332.74       1355.19        67.50 o                         
   3   1   9      29547.29      29315.80       931.23 o                         
   4   1   9        919.40        978.14        74.68 o                         
   5   1   9      12646.99      12984.51       188.15 o                         
   6   1   9        688.71        491.51       125.12 o                         
   7   1   9       4061.61       4194.19       210.98 o                         
  -8   2   9        187.85        188.87       135.15 o                         
  -7   2   9       9107.40       8824.58       282.39 o                         
  -6   2   9        208.72         96.65       114.68 o                         
  -5   2   9       8824.66       8497.42       244.43 o                         
  -4   2   9        112.35         53.37        57.01 o                         
  -3   2   9       6316.18       6200.94       118.10 o                         
  -2   2   9        898.83        908.34        63.37 o                         
  -1   2   9        192.95        198.42        41.87 o                         
   0   2   9          5.85         13.49        35.77 o                         
   1   2   9        118.82        151.56        43.24 o                         
   2   2   9        637.51        720.51        80.62 o                         
   3   2   9       7023.00       7304.10        96.12 o                         
   4   2   9        170.03        104.81        79.49 o                         
   5   2   9       8827.61       8740.60       117.44 o                         
   8   2   9        209.48        218.65       126.29 o                         
  -8   3   9         82.53       -103.42       186.05 o                         
  -7   3   9       3618.74       3528.31       121.61 o                         
  -6   3   9        320.68        238.67        90.33 o                         
  -5   3   9       9908.07       9605.98       127.22 o                         
  -4   3   9         60.21         21.56        60.36 o                         
  -3   3   9      23162.73      23271.25       532.12 o                         
  -2   3   9       1523.96       1569.44        57.77 o                         
  -1   3   9      36683.91      36432.78      1032.73 o                         
   0   3   9        910.33        898.88        54.27 o                         
   1   3   9      37161.36      37802.38       664.30 o                         
   2   3   9       1867.33       1937.48        61.49 o                         
   3   3   9      22409.85      22289.83       323.58 o                         
   4   3   9        118.78        159.67        66.84 o                         
   5   3   9       9185.11       9184.72       165.47 o                         
   6   3   9        317.49        236.65        94.58 o                         
   7   3   9       3793.86       3990.43       140.52 o                         
   8   3   9         81.54        -29.16       235.88 o                         
  -8   4   9        289.62        208.41       222.24 o                         
  -7   4   9       6566.56       6422.23       185.74 o                         
  -6   4   9        729.10        531.02       130.92 o                         
  -5   4   9       3489.06       3443.97       102.07 o                         
  -4   4   9        184.99        116.82        98.40 o                         
  -3   4   9       5391.42       5627.44       113.85 o                         
  -2   4   9        370.78        293.66        54.77 o                         
  -1   4   9        756.52        780.23        60.84 o                         
   0   4   9         40.19         25.24        47.04 o                         
   1   4   9        859.73        903.32        49.93 o                         
   2   4   9        524.91        503.91        52.94 o                         
   3   4   9       5835.06       5995.02        77.81 o                         
   4   4   9        136.43        137.36        61.66 o                         
   5   4   9       3399.03       3407.20       184.21 o                         
   6   4   9        752.12        690.77        85.95 o                         
   7   4   9       6757.33       6953.78       184.37 o                         
   8   4   9        269.69        152.90       197.51 o                         
  -7   5   9       2167.36       2068.12       184.42 o                         
  -6   5   9         76.06         32.47       109.20 o                         
  -5   5   9       6641.11       6394.21       201.48 o                         
  -4   5   9        140.69        103.26       105.62 o                         
  -3   5   9      13759.69      13545.89       130.97 o                         
  -2   5   9       1113.65       1155.84        79.35 o                         
  -1   5   9      22639.94      23652.74       163.41 o                         
   0   5   9       1453.43       1445.60        57.66 o                         
   1   5   9      21732.52      21778.20       839.74 o                         
   2   5   9       1397.45       1372.65        58.86 o                         
   3   5   9      13779.55      13513.39       233.65 o                         
   4   5   9         82.02         93.69        70.35 o                         
   5   5   9       6410.92       6378.31        95.21 o                         
   6   5   9         90.10        106.63       107.09 o                         
   7   5   9       2120.16       2071.27       179.25 o                         
  -6   6   9        794.90        748.34       130.47 o                         
  -5   6   9       3925.57       3733.08       115.14 o                         
  -4   6   9        401.92        325.92       105.82 o                         
  -3   6   9       2750.82       2933.90       140.35 o                         
  -2   6   9        993.91        887.41        64.28 o                         
  -1   6   9        448.00        544.85        60.28 o                         
   0   6   9        869.40        801.92        56.20 o                         
   1   6   9        525.69        534.18        55.31 o                         
   2   6   9        961.85        866.61        57.17 o                         
   3   6   9       2941.55       3104.62        84.78 o                         
   4   6   9        237.68        231.74        65.76 o                         
   5   6   9       3848.51       3926.32        99.98 o                         
   6   6   9        828.01        817.87       154.20 o                         
  -5   7   9       3938.27       4013.57       161.37 o                         
  -4   7   9        310.92        347.61       142.15 o                         
  -3   7   9       6130.85       6199.80       162.69 o                         
  -2   7   9        720.89        671.57        67.72 o                         
  -1   7   9      10729.11      10627.94       175.21 o                         
   0   7   9        595.26        638.69        65.60 o                         
   1   7   9      11001.62      10584.25       209.46 o                         
   2   7   9        620.79        679.69        70.17 o                         
   3   7   9       6795.63       6777.30       104.09 o                         
   4   7   9        296.66        292.17        90.97 o                         
   5   7   9       3682.84       3634.89       123.54 o                         
  -4   8   9        485.23        450.01       106.06 o                         
  -3   8   9        969.61        989.98       118.99 o                         
  -2   8   9        982.22        889.06        96.12 o                         
  -1   8   9        294.52        319.89        84.51 o                         
   0   8   9       1095.29       1005.32        77.27 o                         
   1   8   9        334.73        382.59        86.53 o                         
   2   8   9       1010.53       1021.11       102.36 o                         
   3   8   9        930.64        906.12        96.87 o                         
   4   8   9        421.16        397.00       108.82 o                         
  -1   9   9       3931.30       3525.78        98.41 o                         
   0   9   9         92.62         56.15       104.83 o                         
   1   9   9       3708.94       3516.17       132.03 o                         
   0   0  10      31659.37      30660.24      2229.05 o                         
   1   0  10      32381.18      31543.91       616.20 o                         
   2   0  10      19430.46      19145.68       458.23 o                         
   3   0  10      21274.64      22124.64       239.13 o                         
   4   0  10      11474.75      10905.31       271.03 o                         
   5   0  10       4883.83       4772.55       162.57 o                         
   6   0  10       2054.33       2054.28       123.32 o                         
   7   0  10       2608.52       2417.97       120.08 o                         
   8   0  10       1010.86        963.77       149.96 o                         
  -8   1  10       3363.68       3292.59       179.41 o                         
  -7   1  10       5324.96       5067.69       233.45 o                         
  -6   1  10       4876.30       4755.44       143.21 o                         
  -5   1  10       4567.49       4419.96       134.64 o                         
  -4   1  10       3343.55       3174.72       112.99 o                         
  -3   1  10       5766.54       5298.86       193.19 o                         
  -2   1  10       1590.83       1472.42        69.70 o                         
  -1   1  10        121.94         94.18        57.55 o                         
   0   1  10        295.01        274.48        50.90 o                         
   1   1  10         30.44         56.04        48.26 o                         
   2   1  10       1188.61       1132.33        68.61 o                         
   3   1  10       6283.23       6281.06       117.22 o                         
   4   1  10       3432.41       3345.32       140.21 o                         
   5   1  10       4904.58       4838.96       122.30 o                         
   7   1  10       5124.72       5448.57       239.23 o                         
   8   1  10       3515.21       3457.71       155.93 o                         
  -8   2  10       1019.97        980.44       139.58 o                         
  -7   2  10       2814.30       2653.97       158.33 o                         
  -6   2  10       2550.60       2438.42       130.89 o                         
  -5   2  10       5782.35       5375.16        95.10 o                         
  -4   2  10       8339.24       8186.70       221.08 o                         
  -3   2  10      18735.64      18509.88       567.26 o                         
  -2   2  10      17850.79      18385.07       239.03 o                         
  -1   2  10      21749.32      20846.56       146.11 o                         
   0   2  10      17781.03      17902.57       359.19 o                         
   1   2  10      21333.68      20515.40       452.20 o                         
   2   2  10      17615.60      17659.00       124.39 o                         
   3   2  10      18856.79      19190.48       377.36 o                         
   4   2  10       8984.53       8543.79       253.08 o                         
   5   2  10       5324.63       5008.46       228.05 o                         
   6   2  10       2542.50       2841.47       199.51 o                         
   8   2  10       1025.87       1048.38       137.45 o                         
  -8   3  10       2715.24       2787.13       192.34 o                         
  -7   3  10       4857.41       4799.26       149.43 o                         
  -6   3  10       3278.69       3210.78       109.80 o                         
  -5   3  10       3836.32       3646.93        86.74 o                         
  -4   3  10       2624.76       2625.75        74.78 o                         
  -3   3  10       3515.14       3463.55        74.91 o                         
  -2   3  10       2338.58       2412.78        65.26 o                         
  -1   3  10         17.71         18.28        52.46 o                         
   0   3  10       2045.29       2102.01        63.60 o                         
   1   3  10         64.15         57.27        57.37 o                         
   2   3  10       2313.52       2206.19        50.20 o                         
   3   3  10       3612.44       3589.79        62.17 o                         
   4   3  10       3549.72       3506.17        75.88 o                         
   5   3  10       4313.72       4319.19       124.42 o                         
   6   3  10       3132.55       3159.41        99.60 o                         
   7   3  10       5162.06       5040.17       167.22 o                         
   8   3  10       2571.24       2429.81       178.74 o                         
  -7   4  10       1158.99       1065.15       149.88 o                         
  -6   4  10       2735.41       2747.06        99.41 o                         
  -5   4  10       5690.91       5554.37       114.19 o                         
  -4   4  10       5301.27       5044.41        72.67 o                         
  -3   4  10      12613.49      14475.69      1530.17 o                         
  -2   4  10      10200.16      10137.77       276.82 o                         
  -1   4  10      15917.62      15817.93       250.26 o                         
   0   4  10      10404.61      10350.48       168.92 o                         
   1   4  10      16690.39      17161.96       217.16 o                         
   2   4  10       9706.14       8982.54       185.22 o                         
   3   4  10      12397.97      12651.03       214.98 o                         
   4   4  10       5971.66       6018.74        75.95 o                         
   5   4  10       5495.36       5265.22       169.43 o                         
   6   4  10       2713.14       2721.60       177.28 o                         
   7   4  10       1291.31       1420.47       167.43 o                         
  -7   5  10       3094.80       3158.50       176.45 o                         
  -6   5  10       1720.05       1662.49        95.21 o                         
  -5   5  10       2995.80       3054.55        92.10 o                         
  -4   5  10       1702.76       1668.02        86.30 o                         
  -3   5  10       1969.32       1869.07        77.39 o                         
  -2   5  10       3047.93       2911.52        67.34 o                         
  -1   5  10        367.98        422.13        96.83 o                         
   0   5  10        203.14        212.15        52.83 o                         
   1   5  10        445.55        462.50        57.11 o                         
   2   5  10       2997.54       3144.21        85.03 o                         
   3   5  10       2193.85       2168.82        65.24 o                         
   4   5  10       1809.51       1764.36        75.63 o                         
   5   5  10       3053.46       2999.55        95.56 o                         
   6   5  10       1836.73       1879.41        95.64 o                         
   7   5  10       3053.30       2901.25       150.13 o                         
  -6   6  10       1445.41       1398.03       123.24 o                         
  -5   6  10       3521.54       3493.74       105.50 o                         
  -4   6  10       2722.13       2856.86       111.17 o                         
  -3   6  10       6693.48       6396.54       181.17 o                         
  -2   6  10       3990.04       4075.71        88.97 o                         
  -1   6  10       7113.67       6977.96       150.39 o                         
   0   6  10       6309.55       6007.05       108.19 o                         
   1   6  10       7411.92       6774.68       300.13 o                         
   2   6  10       3915.44       3754.45       118.23 o                         
   3   6  10       6701.45       6443.20       180.61 o                         
   4   6  10       2882.89       2726.80        82.52 o                         
   5   6  10       3601.38       3552.07        80.36 o                         
   6   6  10       1406.44       1435.04       116.54 o                         
  -5   7  10       1576.96       1598.18       129.15 o                         
  -4   7  10        957.83       1033.76       107.48 o                         
  -3   7  10        936.27       1019.42       106.04 o                         
  -2   7  10        884.31        864.73        85.05 o                         
  -1   7  10        938.28        898.21        90.33 o                         
   0   7  10        238.68        193.71        69.08 o                         
   1   7  10        982.06        929.13        66.96 o                         
   2   7  10        955.61        867.78        75.36 o                         
   3   7  10        791.21        815.42        71.38 o                         
   4   7  10        951.02        989.46        89.06 o                         
   5   7  10       1555.28       1573.93       124.35 o                         
  -4   8  10       1175.85       1203.29       104.58 o                         
  -3   8  10       2851.60       3035.49       134.94 o                         
  -2   8  10       1939.09       1985.42       107.55 o                         
  -1   8  10       3984.68       3858.37        96.90 o                         
   0   8  10       3222.83       3184.09        97.09 o                         
   1   8  10       3965.06       3845.85        98.63 o                         
   2   8  10       1749.04       1693.38        94.04 o                         
   3   8  10       2894.55       2919.98       102.71 o                         
   4   8  10       1245.25       1126.41       104.77 o                         
   0   9  10         80.29         24.31       109.51 o                         
   1   0  11        511.21        447.91        57.78 o                         
   2   0  11       3099.22       3029.85        91.03 o                         
   3   0  11        550.55        534.07        89.66 o                         
   4   0  11       4905.64       4613.77       106.36 o                         
   5   0  11        401.64        330.10       116.08 o                         
   6   0  11      11756.00      11189.75       801.46 o                         
   7   0  11         89.77        -46.30       153.72 o                         
   8   0  11       8768.43       8890.84       201.03 o                         
  -8   1  11       1611.17       1751.49       178.78 o                         
  -7   1  11        105.91        -98.57       151.23 o                         
  -6   1  11       7242.50       6995.09       137.59 o                         
  -5   1  11        242.80         89.29       114.71 o                         
  -4   1  11      23724.33      22207.48       660.06 o                         
  -3   1  11          2.76         55.20        63.37 o                         
  -2   1  11      45597.82      43987.76      1540.92 o                         
  -1   1  11         22.58         59.59        47.69 o                         
   0   1  11      49545.42      48617.03       520.04 o                         
   1   1  11         23.39         62.67        47.46 o                         
   2   1  11      44555.20      44924.82       752.95 o                         
   3   1  11          5.32         12.05        85.94 o                         
   4   1  11      23068.87      22365.08       679.43 o                         
   5   1  11        212.25        265.92        82.23 o                         
   6   1  11       7062.65       7418.04       222.46 o                         
   7   1  11        130.24         48.07       212.56 o                         
   8   1  11       1848.31       1915.25       188.54 o                         
  -8   2  11       6356.61       6492.10       202.56 o                         
  -7   2  11         79.55         73.13       119.13 o                         
  -6   2  11      10196.87       9990.30       160.14 o                         
  -5   2  11        830.16        794.74        98.16 o                         
  -4   2  11       8317.73       7877.97       286.76 o                         
  -3   2  11        713.78        666.83        59.34 o                         
  -2   2  11       3186.66       3112.35        70.26 o                         
  -1   2  11        867.95        902.96        52.29 o                         
   0   2  11         73.87        151.52        48.69 o                         
   1   2  11       1017.23       1047.95        62.09 o                         
   2   2  11       2820.98       2912.05        90.14 o                         
   3   2  11        664.41        672.00        72.56 o                         
   4   2  11       9274.89       9349.75       782.11 o                         
   5   2  11        836.21        776.86       115.07 o                         
   6   2  11       9959.85       9278.47       176.04 o                         
   7   2  11         47.01        -10.64       157.46 o                         
   8   2  11       6231.69       6323.58       193.17 o                         
  -8   3  11       1256.19       1282.85       194.35 o                         
  -7   3  11        238.07        122.50       145.34 o                         
  -6   3  11       6290.47       5966.02       123.18 o                         
  -5   3  11        329.21        303.55        66.29 o                         
  -4   3  11      15421.73      14778.23       401.54 o                         
  -3   3  11        811.56        856.76        59.56 o                         
  -2   3  11      33964.99      33028.66       479.41 o                         
  -1   3  11        774.41        781.36        46.72 o                         
   0   3  11      29017.40      28724.19       350.41 o                         
   1   3  11        715.61        792.19        58.61 o                         
   2   3  11      32542.19      33320.03       208.43 o                         
   3   3  11        718.54        679.52        59.49 o                         
   4   3  11      15143.24      14887.07       300.69 o                         
   5   3  11        303.32        332.34        68.08 o                         
   6   3  11       6713.26       6301.72       265.43 o                         
   7   3  11        226.93        293.25       185.57 o                         
   8   3  11       1411.18       1391.65       158.39 o                         
  -7   4  11         80.00        127.80       131.22 o                         
  -6   4  11       5252.30       5166.50       108.47 o                         
  -5   4  11        807.26        773.79        72.21 o                         
  -4   4  11       4190.24       3988.31        89.94 o                         
  -3   4  11       1236.76       1153.25        66.44 o                         
  -2   4  11       2663.12       2613.42        68.34 o                         
  -1   4  11       1599.73       1480.48        61.82 o                         
   0   4  11          7.49         42.38        63.02 o                         
   1   4  11       1508.24       1404.21        52.58 o                         
   2   4  11       2599.39       2530.78        55.19 o                         
   3   4  11       1258.79       1225.75        64.85 o                         
   4   4  11       4662.86       4672.85        71.74 o                         
   5   4  11        910.17        866.32        96.04 o                         
   6   4  11       5023.14       5158.35       124.04 o                         
   7   4  11         59.46         23.20       210.58 o                         
  -7   5  11        218.17        194.12       144.90 o                         
  -6   5  11       3643.63       3581.89       115.89 o                         
  -5   5  11        312.69        276.73        96.63 o                         
  -4   5  11       9053.18       9150.33       152.86 o                         
  -3   5  11        265.13        265.57        67.29 o                         
  -2   5  11      16961.38      17043.30       402.33 o                         
  -1   5  11        157.58        151.30        74.48 o                         
   0   5  11      16380.77      16734.56       337.90 o                         
   1   5  11        200.84        246.69        59.96 o                         
   2   5  11      17260.09      16962.81       285.32 o                         
   3   5  11        262.84        315.70        58.39 o                         
   4   5  11       8652.37       8749.41       104.34 o                         
   5   5  11        281.02        256.63        91.59 o                         
   6   5  11       3585.98       3655.35       135.66 o                         
   7   5  11        184.25        138.05       124.45 o                         
  -6   6  11       3403.07       3319.05       122.30 o                         
  -5   6  11        511.16        501.86       111.04 o                         
  -4   6  11       3514.36       3507.70       115.01 o                         
  -3   6  11        664.30        641.20        75.11 o                         
  -2   6  11        931.70       1006.04        82.57 o                         
  -1   6  11       1655.63       1729.77        91.08 o                         
   0   6  11          0.51         -3.54        50.31 o                         
   1   6  11       1731.68       1615.88        74.61 o                         
   2   6  11        884.84        987.87        70.94 o                         
   3   6  11        595.38        594.43        71.25 o                         
   4   6  11       3589.34       3784.52        97.99 o                         
   5   6  11        466.72        429.04       105.84 o                         
   6   6  11       3245.22       3307.41       126.31 o                         
  -5   7  11         80.04        100.74       116.69 o                         
  -4   7  11       4130.85       4047.05       157.18 o                         
  -3   7  11        164.50        154.09       102.58 o                         
  -2   7  11       7233.38       7258.14       141.89 o                         
  -1   7  11          3.50         53.42        80.45 o                         
   0   7  11       9923.89       9268.79       131.88 o                         
   1   7  11          5.93         -3.46        78.08 o                         
   2   7  11       7561.33       7220.42       122.07 o                         
   3   7  11        174.31        143.47        74.63 o                         
   4   7  11       4365.87       4377.22       138.93 o                         
   5   7  11         85.58        145.55       109.04 o                         
  -3   8  11        577.37        604.39       133.95 o                         
  -2   8  11        387.79        296.80       105.46 o                         
  -1   8  11        848.78        793.63       117.45 o                         
   0   8  11          7.97          3.06        81.08 o                         
   1   8  11        763.23        690.96        93.29 o                         
   2   8  11        296.84        326.49        94.18 o                         
   3   8  11        522.62        510.22        99.61 o                         
   0   0  12      37602.27      36565.62      1137.68 o                         
   1   0  12      23955.63      25077.30       406.56 o                         
   2   0  12      23621.33      23525.12       413.69 o                         
   3   0  12      14381.93      14159.89       393.59 o                         
   4   0  12       5016.32       5163.13       118.11 o                         
   5   0  12       4808.72       4618.57       142.91 o                         
   6   0  12       6080.62       5889.29       285.86 o                         
   7   0  12       2128.23       2262.43       162.53 o                         
   8   0  12        574.36        487.91       145.94 o                         
  -8   1  12       3794.31       3921.56       193.38 o                         
  -7   1  12       4145.39       4009.46       248.85 o                         
  -6   1  12       3681.82       3501.07       199.46 o                         
  -5   1  12       4838.02       4776.96       130.02 o                         
  -4   1  12       2846.39       2615.26       177.85 o                         
  -3   1  12       1772.76       1616.93        70.44 o                         
  -2   1  12       3613.53       3531.93       105.05 o                         
  -1   1  12       1173.67       1016.40        69.26 o                         
   0   1  12         15.18       -116.89       116.89 o                         
   1   1  12       1140.49       1203.01        64.80 o                         
   2   1  12       3507.53       3537.26        76.49 o                         
   3   1  12       1673.45       1533.34        82.91 o                         
   4   1  12       3121.41       2904.24        95.92 o                         
   5   1  12       4855.25       5109.88       132.79 o                         
   6   1  12       3624.82       3690.86       151.47 o                         
   7   1  12       4069.27       3997.51       123.22 o                         
   8   1  12       3753.24       4042.61       203.82 o                         
  -8   2  12        601.98        558.07       161.10 o                         
  -7   2  12       1444.23       1417.44       126.70 o                         
  -6   2  12       3923.76       3828.73       142.71 o                         
  -5   2  12       5476.41       5232.19       219.09 o                         
  -4   2  12       9328.20       9065.47       374.64 o                         
  -3   2  12      15366.28      14520.54       493.02 o                         
  -2   2  12      17087.39      16597.21       487.00 o                         
  -1   2  12      15780.15      15470.83       223.89 o                         
   0   2  12      15801.30      15978.18       314.77 o                         
   1   2  12      16516.21      16667.69       273.79 o                         
   2   2  12      16447.59      16725.85       351.87 o                         
   3   2  12      16662.27      16870.50       153.29 o                         
   4   2  12       8644.75       7734.43       330.37 o                         
   5   2  12       4702.47       4676.45       129.91 o                         
   6   2  12       4156.95       4080.50       217.46 o                         
   7   2  12       1477.31       1587.21       161.54 o                         
   8   2  12        675.33        615.59       142.80 o                         
  -8   3  12       2753.18       2835.63       205.02 o                         
  -7   3  12       3685.40       3827.28       145.81 o                         
  -6   3  12       3304.37       3125.21       103.08 o                         
  -5   3  12       4286.78       4233.49       101.16 o                         
  -4   3  12       2548.25       2426.12        72.50 o                         
  -3   3  12       2070.85       1976.85        67.43 o                         
  -2   3  12       1716.46       1656.18        59.45 o                         
  -1   3  12       1050.63       1050.97        55.36 o                         
   0   3  12        146.05        114.90        63.17 o                         
   1   3  12       1167.09       1115.71        60.59 o                         
   2   3  12       1555.65       1422.42        54.36 o                         
   3   3  12       2241.70       2144.51        72.01 o                         
   4   3  12       2948.73       2945.22        74.07 o                         
   5   3  12       3683.36       3547.34       124.07 o                         
   6   3  12       3389.76       3357.36       181.41 o                         
   7   3  12       3308.96       3356.40       164.98 o                         
   8   3  12       2532.75       2684.17       249.62 o                         
  -7   4  12       1529.57       1578.99       147.51 o                         
  -6   4  12       2496.87       2423.31       109.23 o                         
  -5   4  12       4662.39       4419.17       130.10 o                         
  -4   4  12       5507.82       5042.28       146.24 o                         
  -3   4  12       7106.36       6700.88       134.02 o                         
  -2   4  12       9551.27       9511.63       140.55 o                         
  -1   4  12      12942.58      12716.90       319.92 o                         
   0   4  12      13745.73      13991.56       217.04 o                         
   1   4  12      13523.20      13287.60       261.22 o                         
   2   4  12       9367.19       9620.21       159.77 o                         
   3   4  12       7593.84       7768.56        84.28 o                         
   4   4  12       5023.23       4788.04        71.96 o                         
   5   4  12       4150.37       3699.68       250.30 o                         
   6   4  12       2685.37       2759.03       133.58 o                         
   7   4  12       1546.89       1548.18       137.79 o                         
  -7   5  12       2115.17       2002.66       215.74 o                         
  -6   5  12       2338.31       2276.47       113.36 o                         
  -5   5  12       2816.33       2817.96       107.10 o                         
  -4   5  12       2108.17       1959.30        82.46 o                         
  -3   5  12       1807.59       1870.80        85.71 o                         
  -2   5  12        493.92        413.38        77.36 o                         
  -1   5  12       1338.45       1316.18        65.15 o                         
   0   5  12        792.70        731.54        62.95 o                         
   1   5  12       1383.31       1432.93        70.41 o                         
   2   5  12        578.21        565.33        66.60 o                         
   3   5  12       1777.36       1802.09        74.32 o                         
   4   5  12       2096.83       2121.26        82.90 o                         
   5   5  12       2731.25       2760.89        89.89 o                         
   6   5  12       2251.74       2334.42       156.53 o                         
   7   5  12       2102.24       2059.77       143.22 o                         
  -6   6  12       1118.81       1077.13       130.88 o                         
  -5   6  12       2648.17       2673.70       116.63 o                         
  -4   6  12       3356.40       3331.00       102.94 o                         
  -3   6  12       4811.39       4969.09       101.24 o                         
  -2   6  12       5161.56       5068.43       127.10 o                         
  -1   6  12       6449.32       6471.49        98.25 o                         
   0   6  12       3364.18       3524.24        93.68 o                         
   1   6  12       6337.68       6381.60       170.74 o                         
   2   6  12       5298.18       5059.15       171.62 o                         
   3   6  12       4809.90       4501.30       151.30 o                         
   4   6  12       3411.55       3531.17        96.98 o                         
   5   6  12       2537.33       2390.09       122.78 o                         
   6   6  12       1085.91       1110.54       145.67 o                         
  -5   7  12       1565.85       1511.18       118.02 o                         
  -4   7  12        893.30        878.48       110.96 o                         
  -3   7  12       1034.67       1073.90        91.77 o                         
  -2   7  12        346.60        320.14       103.45 o                         
  -1   7  12        608.15        595.17       103.14 o                         
   0   7  12       1007.85        923.76        93.35 o                         
   1   7  12        641.53        608.97        76.04 o                         
   2   7  12        306.45        299.00        81.43 o                         
   3   7  12        988.22        965.20        81.75 o                         
   4   7  12        876.17        796.12        94.77 o                         
   5   7  12       1534.23       1517.52       116.05 o                         
  -3   8  12       1779.47       1719.07       122.90 o                         
  -2   8  12       2076.79       2070.57       114.85 o                         
  -1   8  12       4069.57       4097.37       112.37 o                         
   0   8  12       3512.59       3612.41       115.23 o                         
   1   8  12       3695.81       3388.71        87.17 o                         
   2   8  12       2219.85       2198.19       103.19 o                         
   3   8  12       1844.56       1806.05       110.43 o                         
   1   0  13         67.41        -35.39        64.37 o                         
   2   0  13        294.56        187.68        68.97 o                         
   3   0  13       3471.67       3304.22        78.93 o                         
   4   0  13         16.78        -83.62        83.62 o                         
   5   0  13       5675.35       5648.68       117.24 o                         
   6   0  13        109.46        136.98       132.53 o                         
   7   0  13       8450.48       8236.01       383.08 o                         
   8   0  13         15.41        -14.93       199.69 o                         
  -8   1  13        146.10        150.70       196.06 o                         
  -7   1  13       3600.29       3584.87       137.33 o                         
  -6   1  13         96.27         38.87       105.60 o                         
  -5   1  13       8919.83       8578.48       125.91 o                         
  -4   1  13        157.68        149.15        82.28 o                         
  -3   1  13      24919.55      23620.33       512.12 o                         
  -2   1  13        295.51        356.59        55.45 o                         
  -1   1  13      35298.23      33849.02       628.15 o                         
   0   1  13       1086.91       1210.23        70.60 o                         
   1   1  13      33947.07      32950.95       681.79 o                         
   2   1  13        187.28        280.24        60.63 o                         
   3   1  13      25326.57      25260.69       300.18 o                         
   4   1  13        175.34        230.55       113.85 o                         
   5   1  13       8891.93       9148.76       168.08 o                         
   6   1  13         80.09         61.46       133.12 o                         
   7   1  13       3782.88       3768.06       140.70 o                         
   8   1  13        119.47         42.91       204.52 o                         
  -8   2  13         59.44          5.21       157.12 o                         
  -7   2  13       6252.29       6491.77       167.56 o                         
  -6   2  13        547.29        389.95       106.23 o                         
  -5   2  13       8829.06       8149.31       172.94 o                         
  -4   2  13        208.72        121.68        68.22 o                         
  -3   2  13       4462.46       4226.82       109.39 o                         
  -2   2  13        176.37        138.86        53.16 o                         
  -1   2  13        364.62        367.29        59.22 o                         
   0   2  13        738.38        820.55        55.73 o                         
   1   2  13        363.77        407.55        59.48 o                         
   2   2  13        144.40        155.00        76.15 o                         
   3   2  13       3900.41       3762.84        98.70 o                         
   4   2  13        130.60         83.48       123.16 o                         
   5   2  13       8567.31       8437.95       324.40 o                         
   6   2  13        500.59        326.84       112.44 o                         
   7   2  13       6133.59       6306.44       250.01 o                         
   8   2  13         41.18         76.72       157.22 o                         
  -7   3  13       2490.20       2423.61       175.74 o                         
  -6   3  13         39.44        -13.12       126.50 o                         
  -5   3  13       9426.31       9043.92       245.93 o                         
  -4   3  13        130.24        121.91        70.30 o                         
  -3   3  13      18127.95      18162.95       354.34 o                         
  -2   3  13        133.91        156.24        47.20 o                         
  -1   3  13      25526.62      24861.79       524.73 o                         
   0   3  13        376.81        426.09        42.81 o                         
   1   3  13      26075.14      26515.16       526.68 o                         
   2   3  13        207.32        221.99        56.15 o                         
   3   3  13      19735.42      19650.43       319.59 o                         
   4   3  13        116.93         95.50        78.06 o                         
   5   3  13       8834.10       8866.82       473.06 o                         
   6   3  13          7.68         42.13       190.90 o                         
   7   3  13       2766.47       2842.70       169.01 o                         
  -7   4  13       4299.36       4315.54       157.74 o                         
  -6   4  13        317.19        287.35        94.30 o                         
  -5   4  13       4703.63       4510.19        81.56 o                         
  -4   4  13        580.27        494.00        75.11 o                         
  -3   4  13       3229.74       3115.73        70.87 o                         
  -2   4  13        380.61        327.41        58.13 o                         
  -1   4  13       1506.47       1535.87        67.83 o                         
   0   4  13         87.90         83.39        66.12 o                         
   1   4  13       1504.92       1495.23        74.69 o                         
   2   4  13        569.27        545.51        62.53 o                         
   3   4  13       2715.06       2717.87        83.69 o                         
   4   4  13        517.82        483.42        90.44 o                         
   5   4  13       4533.65       4305.18        86.80 o                         
   6   4  13        287.53        216.10       189.99 o                         
   7   4  13       4317.32       4284.67       189.54 o                         
  -6   5  13        120.26         82.54       111.57 o                         
  -5   5  13       5765.05       5601.08       112.25 o                         
  -4   5  13        253.82        284.11        80.38 o                         
  -3   5  13      12266.72      12450.88       176.98 o                         
  -2   5  13        266.13        280.34        74.04 o                         
  -1   5  13      15287.38      14741.90       362.66 o                         
   0   5  13        374.37        452.22        66.33 o                         
   1   5  13      14978.09      15087.50       108.31 o                         
   2   5  13        159.37        204.10        55.34 o                         
   3   5  13      12481.85      12394.35       284.69 o                         
   4   5  13        196.31        188.34        69.53 o                         
   5   5  13       5744.06       5864.35        98.93 o                         
   6   5  13         85.17         95.28        95.48 o                         
  -6   6  13        210.82        223.95       131.27 o                         
  -5   6  13       3648.58       3664.11       120.02 o                         
  -4   6  13        433.42        455.21        94.76 o                         
  -3   6  13       2235.13       2361.99       110.15 o                         
  -2   6  13        462.30        472.71        79.91 o                         
  -1   6  13        240.34        238.70        72.91 o                         
   0   6  13       1351.78       1228.30        79.81 o                         
   1   6  13        225.23        207.65        78.80 o                         
   2   6  13        504.77        481.73        70.85 o                         
   3   6  13       2084.31       1997.09        77.24 o                         
   4   6  13        446.28        486.99        82.59 o                         
   5   6  13       3736.92       3823.50       104.49 o                         
   6   6  13        248.97        197.04       123.92 o                         
  -4   7  13        234.90        260.40       111.14 o                         
  -3   7  13       5499.42       5548.21       118.25 o                         
  -2   7  13        118.00        196.42       101.33 o                         
  -1   7  13       8596.79       8523.58       110.39 o                         
   0   7  13        235.11        227.64        81.41 o                         
   1   7  13       8487.72       8288.96       121.42 o                         
   2   7  13        112.59        158.59        73.87 o                         
   3   7  13       5796.26       5749.81       126.27 o                         
   4   7  13        211.02        166.98        95.53 o                         
  -3   8  13        723.26        677.72       141.75 o                         
  -2   8  13        826.96        846.69       121.72 o                         
  -1   8  13        102.21         98.58       117.81 o                         
   0   8  13        969.30        889.07       105.44 o                         
   1   8  13        107.10        150.05        95.54 o                         
   2   8  13        946.36        816.39       106.43 o                         
   3   8  13        674.32        694.30        94.45 o                         
   0   0  14      29461.20      29414.72       205.44 o                         
   1   0  14      18889.42      19245.40       354.70 o                         
   2   0  14      17525.32      17449.69       382.58 o                         
   3   0  14       4066.96       3866.90        71.09 o                         
   4   0  14       9628.94       9987.24       149.35 o                         
   5   0  14       2570.74       2529.31       141.96 o                         
   6   0  14       3041.16       3304.41       144.37 o                         
   7   0  14        897.90        862.85       130.73 o                         
   8   0  14        982.47       1078.10       171.00 o                         
  -8   1  14       3608.42       3686.40       174.13 o                         
  -7   1  14       2481.88       2544.21       131.33 o                         
  -6   1  14       6018.77       5845.11       186.41 o                         
  -5   1  14       1928.77       1835.19       160.18 o                         
  -4   1  14       3334.75       3121.53       311.02 o                         
  -3   1  14       1520.09       1409.77        75.81 o                         
  -2   1  14       2047.55       1916.30        66.80 o                         
  -1   1  14         67.42        -11.55        63.04 o                         
   0   1  14          0.97        -43.55        66.95 o                         
   1   1  14         56.83        -21.63        68.48 o                         
   2   1  14       1786.39       1739.42        68.82 o                         
   3   1  14       1551.64       1473.57        77.90 o                         
   4   1  14       3228.63       3159.64       127.07 o                         
   5   1  14       1878.47       1909.74        97.23 o                         
   6   1  14       6329.73       6379.42       117.86 o                         
   7   1  14       2328.29       2341.49       138.03 o                         
   8   1  14       3902.70       4030.31       175.51 o                         
  -7   2  14       1197.63       1250.03       172.82 o                         
  -6   2  14       2647.70       2368.88       109.09 o                         
  -5   2  14       3031.56       2951.58       143.47 o                         
  -4   2  14       9814.73       9299.54       312.14 o                         
  -3   2  14       4864.20       4663.62        86.72 o                         
  -2   2  14      14503.45      14006.38       230.28 o                         
  -1   2  14       9982.94       9319.07        75.53 o                         
   0   2  14      23554.04      22741.22       476.07 o                         
   1   2  14      10105.40       9794.65       289.70 o                         
   2   2  14      16472.82      16415.79       222.53 o                         
   3   2  14       5151.48       5002.18       245.83 o                         
   4   2  14       9887.17       9201.96       109.49 o                         
   5   2  14       3172.91       3215.18       119.26 o                         
   6   2  14       2557.02       2616.07       119.15 o                         
   7   2  14       1227.83       1306.77       240.96 o                         
   8   2  14       1231.71       1082.04       132.56 o                         
  -7   3  14       1601.96       1640.90       143.39 o                         
  -6   3  14       4947.44       4836.56       190.47 o                         
  -5   3  14       1957.90       1889.95       100.90 o                         
  -4   3  14       2876.97       2664.45        74.56 o                         
  -3   3  14       1480.40       1430.13        65.11 o                         
  -2   3  14       1301.67       1310.82        69.33 o                         
  -1   3  14        528.89        522.54        49.38 o                         
   0   3  14        508.35        540.23        46.13 o                         
   1   3  14        529.73        498.81        54.27 o                         
   2   3  14       1409.47       1485.32        77.83 o                         
   3   3  14        986.87       1006.15        80.81 o                         
   4   3  14       3271.10       3088.29        68.87 o                         
   5   3  14       1961.77       1909.07       131.10 o                         
   6   3  14       4626.12       4264.75       158.00 o                         
   7   3  14       1772.38       1950.54       137.83 o                         
  -7   4  14        532.70        484.86       172.08 o                         
  -6   4  14       2143.20       1984.36       118.42 o                         
  -5   4  14       3056.95       3014.49        98.09 o                         
  -4   4  14       8902.23       8714.11       222.18 o                         
  -3   4  14       5209.67       5101.79        90.07 o                         
  -2   4  14      10675.90      10203.97       153.40 o                         
  -1   4  14       5665.04       5706.26        84.94 o                         
   0   4  14      14145.98      14713.38       126.89 o                         
   1   4  14       5474.94       5531.97       116.71 o                         
   2   4  14      11535.09      11795.50        96.43 o                         
   3   4  14       5753.30       5930.78        89.70 o                         
   4   4  14       8824.64       8787.76       110.20 o                         
   5   4  14       2989.60       2964.94       116.41 o                         
   6   4  14       2199.97       2258.78       163.38 o                         
   7   4  14        619.67        619.12       248.39 o                         
  -6   5  14       2274.59       2123.60       135.09 o                         
  -5   5  14       1477.14       1475.12        91.64 o                         
  -4   5  14       2757.71       2726.29        91.79 o                         
  -3   5  14       1064.74       1033.63        75.68 o                         
  -2   5  14       1193.66       1220.40        91.07 o                         
  -1   5  14        317.52        333.03        65.32 o                         
   0   5  14        341.73        307.34        60.16 o                         
   1   5  14        325.76        333.74        73.84 o                         
   2   5  14       1110.88       1183.48        80.17 o                         
   3   5  14        972.76        981.72        74.28 o                         
   4   5  14       2788.87       2807.05        97.77 o                         
   5   5  14       1473.36       1475.95        86.56 o                         
   6   5  14       2608.21       2690.44       243.26 o                         
  -5   6  14       1791.36       1719.03       121.73 o                         
  -4   6  14       4859.35       4663.41       110.09 o                         
  -3   6  14       3315.49       3564.99       111.42 o                         
  -2   6  14       7080.52       6782.67       216.23 o                         
  -1   6  14       2552.77       2454.16       118.32 o                         
   0   6  14       5990.88       6027.51       131.34 o                         
   1   6  14       2361.73       2333.93        67.06 o                         
   2   6  14       6968.73       6663.04        88.31 o                         
   3   6  14       3609.58       3533.15       112.74 o                         
   4   6  14       4573.06       4557.09        95.54 o                         
   5   6  14       1701.26       1683.86       124.04 o                         
  -4   7  14       1283.07       1307.66       114.31 o                         
  -3   7  14        583.24        511.80       120.44 o                         
  -2   7  14        579.27        645.85       111.15 o                         
  -1   7  14        496.76        435.60        91.95 o                         
   0   7  14        276.03        290.70        89.76 o                         
   1   7  14        514.48        481.04       101.92 o                         
   2   7  14        602.69        544.52        87.24 o                         
   3   7  14        529.82        458.05        88.92 o                         
   4   7  14       1451.87       1472.20       111.94 o                         
  -2   8  14       3540.80       3598.83       128.58 o                         
  -1   8  14       1872.68       1954.25       122.72 o                         
   0   8  14       3273.99       3351.58       122.84 o                         
   1   8  14       1903.66       2008.39       122.45 o                         
   2   8  14       3171.17       3170.95       124.98 o                         
   1   0  15        300.25        112.36        72.34 o                         
   2   0  15       1686.38       1672.69        64.63 o                         
   3   0  15       1514.29       1455.54        73.67 o                         
   4   0  15       3086.70       3101.31       105.20 o                         
   5   0  15        930.70        881.60       135.61 o                         
   6   0  15       6541.05       6270.44       181.91 o                         
   7   0  15        313.35        276.65       174.06 o                         
   8   0  15       6506.73       6300.00       256.07 o                         
  -8   1  15       1478.28       1333.82       213.60 o                         
  -7   1  15        177.83        104.47       173.84 o                         
  -6   1  15       5651.95       5528.83       133.18 o                         
  -5   1  15        477.67        409.50        96.07 o                         
  -4   1  15      12490.54      12294.29       773.01 o                         
  -3   1  15       2910.91       2828.71        74.76 o                         
  -2   1  15      21126.02      19322.22       489.49 o                         
  -1   1  15       2201.93       2094.96        68.42 o                         
   0   1  15      37051.09      36089.66       596.47 o                         
   1   1  15       2020.62       1891.82        67.12 o                         
   2   1  15      21605.79      20943.22       358.80 o                         
   3   1  15       2878.76       2850.70        87.88 o                         
   4   1  15      11688.62      11996.63       150.20 o                         
   5   1  15        467.84        458.18       132.86 o                         
   6   1  15       5555.02       5895.81       162.94 o                         
   7   1  15        167.63         87.88       176.37 o                         
   8   1  15       1455.15       1426.19       338.97 o                         
  -7   2  15        398.84        390.20       137.83 o                         
  -6   2  15       6726.60       6532.26       448.15 o                         
  -5   2  15        477.31        359.78       131.57 o                         
  -4   2  15       5406.97       4967.23       196.02 o                         
  -3   2  15        381.49        360.64        62.18 o                         
  -2   2  15       1671.46       1517.17        58.74 o                         
  -1   2  15        752.27        687.04        59.68 o                         
   0   2  15        234.27        212.18        53.82 o                         
   1   2  15        902.79        900.67        60.52 o                         
   2   2  15       2039.46       1890.24        75.86 o                         
   3   2  15        444.00        408.27        95.58 o                         
   4   2  15       5194.69       5072.35       118.44 o                         
   5   2  15        466.39        419.74       109.35 o                         
   6   2  15       6619.94       6691.10       453.61 o                         
   7   2  15        380.16        467.53       147.12 o                         
  -7   3  15        235.96        219.02       187.03 o                         
  -6   3  15       4084.34       4026.05       136.13 o                         
  -5   3  15        443.56        465.66        80.44 o                         
  -4   3  15      12238.35      11737.37       411.69 o                         
  -3   3  15       1313.09       1269.44        72.92 o                         
  -2   3  15      16221.37      16407.64       125.24 o                         
  -1   3  15       1819.09       1819.68        67.94 o                         
   0   3  15      28244.15      28325.80       356.16 o                         
   1   3  15       2166.72       2244.34        77.31 o                         
   2   3  15      15892.54      15420.97       193.33 o                         
   3   3  15       1398.09       1251.80        72.99 o                         
   4   3  15      11825.38      12014.93       117.04 o                         
   5   3  15        419.43        448.84        86.08 o                         
   6   3  15       4312.42       4368.48       153.43 o                         
   7   3  15        294.78        310.78       171.01 o                         
  -7   4  15        449.53        331.13       199.11 o                         
  -6   4  15       3818.12       3843.66       148.72 o                         
  -5   4  15        886.40        813.60        89.77 o                         
  -4   4  15       2900.75       2733.56       113.33 o                         
  -3   4  15        409.21        373.76        70.46 o                         
  -2   4  15       2208.33       2154.41        67.01 o                         
  -1   4  15        742.16        723.52        76.37 o                         
   0   4  15        456.95        481.96        76.44 o                         
   1   4  15        730.86        763.94        69.40 o                         
   2   4  15       2226.93       2210.37        74.02 o                         
   3   4  15        221.53        191.98        68.66 o                         
   4   4  15       3122.83       3017.77        80.97 o                         
   5   4  15       1017.33       1035.04       129.85 o                         
   6   4  15       3742.97       3827.13       188.66 o                         
   7   4  15        496.66        403.88       249.37 o                         
  -6   5  15       2553.00       2642.34       159.44 o                         
  -5   5  15        363.77        376.83       103.32 o                         
  -4   5  15       8701.54       8691.50       128.81 o                         
  -3   5  15        421.21        477.70        89.07 o                         
  -2   5  15      11797.45      11881.73       369.56 o                         
  -1   5  15        876.34        982.43        78.58 o                         
   0   5  15      13899.25      13783.27       278.93 o                         
   1   5  15        960.31        962.21        81.34 o                         
   2   5  15      11718.01      11795.35       363.41 o                         
   3   5  15        301.53        279.43        71.69 o                         
   4   5  15       8215.40       8124.30       150.50 o                         
   5   5  15        431.71        292.06       147.30 o                         
   6   5  15       2425.42       2664.23       257.96 o                         
  -5   6  15        399.68        320.89       119.20 o                         
  -4   6  15       2816.52       2945.29       129.30 o                         
  -3   6  15        435.81        533.04        92.57 o                         
  -2   6  15       1043.64       1099.07        95.33 o                         
  -1   6  15        976.60        953.09        81.18 o                         
   0   6  15        123.14        144.58        77.03 o                         
   1   6  15        881.81        815.26        79.28 o                         
   2   6  15        919.60        937.85        92.39 o                         
   3   6  15        315.77        300.54        83.40 o                         
   4   6  15       3101.62       3242.50       112.32 o                         
   5   6  15        374.87        382.20       140.54 o                         
  -4   7  15       3787.60       3729.55       146.37 o                         
  -3   7  15        242.68        286.77       119.17 o                         
  -2   7  15       6533.51       6619.24       185.86 o                         
  -1   7  15        330.45        330.79       105.33 o                         
   0   7  15       7241.67       7185.12       197.29 o                         
   1   7  15        450.25        480.25       107.02 o                         
   2   7  15       6408.31       6344.79       162.30 o                         
   3   7  15        233.46        276.32        95.53 o                         
   4   7  15       3789.70       3939.12       144.11 o                         
  -2   8  15        499.80        464.70       164.49 o                         
  -1   8  15        628.37        558.84       134.35 o                         
   0   8  15         10.06        -16.30       133.35 o                         
   1   8  15        530.49        457.40       120.60 o                         
   2   8  15        431.52        390.26       124.06 o                         
   0   0  16      12990.87      12730.55       199.76 o                         
   1   0  16      24830.24      24597.10       172.00 o                         
   2   0  16       4366.76       4215.32        98.73 o                         
   3   0  16      15290.67      15473.85       366.09 o                         
   4   0  16       1949.96       1999.87        99.72 o                         
   5   0  16       9618.03       9766.44       241.34 o                         
   6   0  16        821.91        788.60       161.76 o                         
   7   0  16       3090.04       3300.59       184.90 o                         
  -7   1  16       4159.32       4193.43       201.53 o                         
  -6   1  16       1141.87       1048.09       155.33 o                         
  -5   1  16       4929.43       5039.63       148.47 o                         
  -4   1  16       1549.92       1470.68        89.91 o                         
  -3   1  16       3306.82       3180.34        89.15 o                         
  -2   1  16        118.18         96.53        55.71 o                         
  -1   1  16       1489.66       1442.72        73.58 o                         
   0   1  16        170.40         99.30        57.34 o                         
   1   1  16       1567.03       1446.50        73.47 o                         
   2   1  16        248.06        245.89        56.14 o                         
   3   1  16       3219.41       3155.87       112.95 o                         
   4   1  16       1506.27       1439.58        95.15 o                         
   5   1  16       5142.77       5357.09       150.17 o                         
   6   1  16       1123.64       1156.42       126.63 o                         
   7   1  16       4221.71       4531.19       249.14 o                         
  -7   2  16       1944.57       1883.32       148.56 o                         
  -6   2  16        854.43        848.12       125.48 o                         
  -5   2  16       7645.24       7697.09       164.26 o                         
  -4   2  16       3284.78       2988.88        90.29 o                         
  -3   2  16      16317.59      15314.84       334.82 o                         
  -2   2  16       4553.24       4348.00        75.70 o                         
  -1   2  16      18652.65      17651.56       323.72 o                         
   0   2  16       3962.28       3505.84       147.09 o                         
   1   2  16      19477.43      18078.68       347.41 o                         
   2   2  16       4301.77       4184.81       147.30 o                         
   3   2  16      16231.78      15509.50       497.32 o                         
   4   2  16       3340.87       3101.30       107.00 o                         
   5   2  16       7472.41       7813.45       404.80 o                         
   6   2  16        824.88        854.12       128.00 o                         
   7   2  16       1729.12       1620.22       131.46 o                         
  -7   3  16       4011.53       4353.19       205.30 o                         
  -6   3  16        963.75        918.82       137.57 o                         
  -5   3  16       4703.74       4371.73       269.08 o                         
  -4   3  16       1537.67       1482.93        83.70 o                         
  -3   3  16       1684.64       1538.66        66.86 o                         
  -2   3  16        392.08        355.07        58.13 o                         
  -1   3  16        783.61        776.24        60.35 o                         
   0   3  16        876.46        802.77        65.96 o                         
   1   3  16       1023.57       1017.95        70.38 o                         
   2   3  16        425.03        407.51        69.96 o                         
   3   3  16       1605.96       1576.70        61.36 o                         
   4   3  16       1637.62       1609.82        86.33 o                         
   5   3  16       4795.51       4557.11       135.99 o                         
   6   3  16       1032.81       1090.60       127.57 o                         
   7   3  16       3770.94       3952.12       192.02 o                         
  -6   4  16       1069.43       1095.11       121.50 o                         
  -5   4  16       4052.22       4031.13       112.01 o                         
  -4   4  16       2224.93       2201.06        79.88 o                         
  -3   4  16       8494.06       8524.16       156.25 o                         
  -2   4  16       3563.78       3437.40        65.07 o                         
  -1   4  16      16830.46      16742.93       308.72 o                         
   0   4  16       3993.10       3992.84       104.71 o                         
   1   4  16      16783.57      16456.42       396.80 o                         
   2   4  16       3276.27       3235.73        82.59 o                         
   3   4  16       8358.73       8539.74       108.47 o                         
   4   4  16       2218.55       2223.81        86.49 o                         
   5   4  16       3925.69       3970.72       133.19 o                         
   6   4  16       1079.22       1207.43       121.22 o                         
  -6   5  16        862.56        882.38       132.90 o                         
  -5   5  16       3242.19       3262.31       123.86 o                         
  -4   5  16       1412.19       1358.33       109.70 o                         
  -3   5  16       1490.92       1464.73        83.05 o                         
  -2   5  16        586.47        587.33        79.10 o                         
  -1   5  16        261.90        191.70        88.55 o                         
   0   5  16       1039.53        992.40        81.90 o                         
   1   5  16        259.10        284.97        72.30 o                         
   2   5  16        553.57        509.53        79.11 o                         
   3   5  16       1278.36       1286.51        75.08 o                         
   4   5  16       1539.84       1369.80        97.07 o                         
   5   5  16       3598.92       3622.42       119.68 o                         
   6   5  16        790.13        765.90       180.77 o                         
  -5   6  16       2097.56       2034.06       134.11 o                         
  -4   6  16       2045.16       2122.06       125.63 o                         
  -3   6  16       6060.28       5863.06       123.14 o                         
  -2   6  16       1821.09       1927.57        87.89 o                         
  -1   6  16       7551.18       7405.30       208.84 o                         
   0   6  16       1255.86       1463.81       100.18 o                         
   1   6  16       7479.20       7927.87       117.00 o                         
   2   6  16       1716.89       1780.90        85.68 o                         
   3   6  16       5816.78       5948.28       131.80 o                         
   4   6  16       2052.76       2073.51       110.17 o                         
   5   6  16       2141.77       2077.25       143.67 o                         
  -3   7  16       1070.62       1134.22       124.04 o                         
  -2   7  16        512.86        521.09       118.78 o                         
  -1   7  16        258.77        279.10       117.22 o                         
   0   7  16        561.35        433.84       117.28 o                         
   1   7  16        255.85        306.99       116.04 o                         
   2   7  16        431.90        417.33        96.93 o                         
   3   7  16       1025.09        929.94       121.57 o                         
   4   7  16        824.39        841.66       214.21 o                         
  -1   8  16       3911.33       4004.77       138.26 o                         
   0   8  16       1384.08       1408.68       122.08 o                         
   1   8  16       3890.86       4090.04       168.07 o                         
   1   0  17       2415.87       2369.94        77.48 o                         
   2   0  17       1242.94       1346.06        71.57 o                         
   3   0  17       2080.01       2048.61        81.32 o                         
   4   0  17        488.69        375.02       111.68 o                         
   5   0  17       5952.04       6355.24       153.38 o                         
   6   0  17        438.44        343.10       152.33 o                         
   7   0  17       4569.34       4587.73       199.52 o                         
  -7   1  17       2003.93       2126.24       185.29 o                         
  -6   1  17        938.66       1002.61       123.99 o                         
  -5   1  17      10254.49      10651.72       262.98 o                         
  -4   1  17       1542.98       1486.99        99.88 o                         
  -3   1  17      16061.00      16081.35       358.09 o                         
  -2   1  17       3015.74       2868.41        98.11 o                         
  -1   1  17      24986.50      23132.52       196.83 o                         
   0   1  17       2522.68       2445.48        73.74 o                         
   1   1  17      24929.95      22458.73       798.63 o                         
   2   1  17       2817.94       2777.29        88.26 o                         
   3   1  17      15772.87      16278.33       226.56 o                         
   4   1  17       1387.65       1380.38        90.05 o                         
   5   1  17      10708.17      11035.17       163.16 o                         
   6   1  17        968.55        896.56       153.96 o                         
   7   1  17       1921.91       2235.39       181.69 o                         
  -7   2  17       3736.89       3727.10       239.61 o                         
  -6   2  17        918.81        924.53       126.04 o                         
  -5   2  17       6883.03       6704.63       152.98 o                         
  -4   2  17       1171.40       1056.99        90.42 o                         
  -3   2  17       3104.18       2906.25        70.59 o                         
  -2   2  17        105.85         65.17        67.89 o                         
  -1   2  17        753.48        685.22        64.55 o                         
   0   2  17        624.56        563.14        65.21 o                         
   1   2  17        847.25        932.22        80.93 o                         
   2   2  17        160.03        189.57        89.42 o                         
   3   2  17       2780.09       2847.06       105.39 o                         
   4   2  17        924.81        762.37       150.86 o                         
   5   2  17       6670.97       6780.64       200.64 o                         
   6   2  17        919.41        954.24       127.50 o                         
   7   2  17       3915.52       4252.58       210.12 o                         
  -7   3  17       1946.62       1878.04       200.52 o                         
  -6   3  17        380.21        296.65       171.12 o                         
  -5   3  17       6011.58       5831.42       148.12 o                         
  -4   3  17       1524.53       1396.36        95.91 o                         
  -3   3  17      12032.98      10826.84       210.14 o                         
  -2   3  17       2293.76       2242.24        67.19 o                         
  -1   3  17      18202.96      18225.06       145.93 o                         
   0   3  17       2886.91       2842.21       133.40 o                         
   1   3  17      18770.72      18940.72       351.88 o                         
   2   3  17       2797.43       2881.98        82.17 o                         
   3   3  17      12584.46      11973.36       198.55 o                         
   4   3  17       1291.36       1225.92        78.54 o                         
   5   3  17       6161.75       6362.71       154.36 o                         
   6   3  17        445.50        387.85       169.90 o                         
   7   3  17       1828.29       1942.12       168.94 o                         
  -6   4  17        805.48        799.59       137.49 o                         
  -5   4  17       2994.89       2949.67       101.63 o                         
  -4   4  17       1387.68       1297.35       100.23 o                         
  -3   4  17       1630.82       1675.95        83.58 o                         
  -2   4  17        470.85        467.77        72.94 o                         
  -1   4  17        249.45        231.55        67.03 o                         
   0   4  17        529.39        498.86        57.60 o                         
   1   4  17        304.80        284.31        62.19 o                         
   2   4  17        431.04        488.75        88.73 o                         
   3   4  17       1411.16       1492.41        82.36 o                         
   4   4  17       1192.06       1153.84        92.87 o                         
   5   4  17       2992.92       2868.71       227.99 o                         
   6   4  17        853.74        807.74       172.23 o                         
  -5   5  17       2938.07       2996.78       120.35 o                         
  -4   5  17        961.31        893.61       118.28 o                         
  -3   5  17       7503.92       7398.16       115.44 o                         
  -2   5  17       1858.46       1785.50        80.33 o                         
  -1   5  17      10594.24      10606.63       151.22 o                         
   0   5  17       1699.09       1744.58        81.21 o                         
   1   5  17      10307.69      10010.75       295.76 o                         
   2   5  17       1811.86       1858.24        75.33 o                         
   3   5  17       7483.32       7254.41       135.61 o                         
   4   5  17        904.90        932.01        86.34 o                         
   5   5  17       2975.23       3187.95       159.60 o                         
  -4   6  17        970.37       1000.93       111.70 o                         
  -3   6  17        923.24        936.88       108.13 o                         
  -2   6  17        591.94        588.82        92.83 o                         
  -1   6  17         63.26         79.08        90.92 o                         
   0   6  17        786.65        711.60        91.73 o                         
   1   6  17         43.66        103.95        84.07 o                         
   2   6  17        429.70        377.07        91.04 o                         
   3   6  17        998.05       1110.60        98.26 o                         
   4   6  17        975.20       1031.33       108.16 o                         
   5   6  17       2492.67       2281.73       224.00 o                         
  -3   7  17       3463.72       3195.69       120.10 o                         
  -2   7  17       1049.67       1049.15       113.01 o                         
  -1   7  17       5014.21       5050.22       207.44 o                         
   0   7  17        775.24        740.28        89.59 o                         
   1   7  17       5219.68       5059.09        93.99 o                         
   2   7  17       1186.21       1250.31       102.77 o                         
   3   7  17       3454.95       3404.44       127.01 o                         
   0   0  18      27874.64      26401.02      1882.31 o                         
   1   0  18       4602.52       4699.32        93.95 o                         
   2   0  18      16258.67      15938.50       302.09 o                         
   3   0  18       2196.66       2149.56        78.72 o                         
   4   0  18      11527.18      11561.73       555.05 o                         
   5   0  18       1581.54       1552.02       133.91 o                         
   6   0  18       4381.81       4602.02       229.14 o                         
   7   0  18        168.40        131.63       197.87 o                         
  -7   1  18        377.63        355.78       158.36 o                         
  -6   1  18       4648.14       4516.23       122.97 o                         
  -5   1  18       1095.76       1027.54       111.26 o                         
  -4   1  18       5333.19       5139.32       241.17 o                         
  -3   1  18        393.03        359.88        66.07 o                         
  -2   1  18       2201.51       2114.90        76.01 o                         
  -1   1  18        497.88        505.44        82.16 o                         
   0   1  18         81.50         79.90        80.17 o                         
   1   1  18        460.81        530.91        81.14 o                         
   2   1  18       2079.84       2101.08        88.10 o                         
   3   1  18        452.67        499.16        83.89 o                         
   4   1  18       4867.33       4832.93       154.21 o                         
   5   1  18        984.87       1054.30       106.20 o                         
   6   1  18       5100.59       5219.00       276.72 o                         
   7   1  18        299.79        287.77       158.39 o                         
  -7   2  18        467.08        312.74       197.05 o                         
  -6   2  18       3561.44       3751.95       181.94 o                         
  -5   2  18       1302.06       1175.26       128.45 o                         
  -4   2  18       8898.82       8441.01       167.66 o                         
  -3   2  18       1735.91       1628.07        70.45 o                         
  -2   2  18      15148.46      14227.36       328.94 o                         
  -1   2  18       2654.99       2668.06        73.64 o                         
   0   2  18      22009.22      20303.75       483.12 o                         
   1   2  18       2610.93       2449.11       109.18 o                         
   2   2  18      16025.31      15772.07       133.61 o                         
   3   2  18       2018.71       2008.56        82.19 o                         
   4   2  18       9168.58       9152.68       402.88 o                         
   5   2  18       1310.97       1462.17       201.45 o                         
   6   2  18       3675.71       3798.54       202.36 o                         
   7   2  18        407.01        420.14       198.57 o                         
  -6   3  18       4098.66       4199.63       181.68 o                         
  -5   3  18        530.26        520.55       105.53 o                         
  -4   3  18       3529.72       3310.40        98.83 o                         
  -3   3  18        314.17        319.37        73.19 o                         
  -2   3  18       1017.11        938.66        63.77 o                         
  -1   3  18        760.00        714.26        62.60 o                         
   0   3  18        375.41        374.73        62.09 o                         
   1   3  18        776.37        730.97        68.83 o                         
   2   3  18        987.54       1135.64        76.74 o                         
   3   3  18        190.35        153.93        81.64 o                         
   4   3  18       3215.58       3103.29        90.44 o                         
   5   3  18        403.59        404.04       139.13 o                         
   6   3  18       4042.22       4372.28       236.56 o                         
  -6   4  18       2435.56       2525.04       174.16 o                         
  -5   4  18        715.93        709.68       105.52 o                         
  -4   4  18       6229.60       5977.10       164.75 o                         
  -3   4  18        850.16        917.51        69.01 o                         
  -2   4  18      10909.17      10812.67       194.49 o                         
  -1   4  18       2100.35       2188.84        83.89 o                         
   0   4  18      14800.20      14956.09       445.25 o                         
   1   4  18       2096.53       2229.39        81.46 o                         
   2   4  18      11427.70      11333.56       216.57 o                         
   3   4  18        955.32        982.77        73.07 o                         
   4   4  18       6520.02       6573.57       148.90 o                         
   5   4  18        712.73        757.84       107.68 o                         
   6   4  18       2558.97       2966.85       211.22 o                         
  -5   5  18        395.00        384.34       135.65 o                         
  -4   5  18       2153.60       2182.55       137.29 o                         
  -3   5  18        564.40        526.20       104.44 o                         
  -2   5  18        909.86        934.95        93.56 o                         
  -1   5  18        300.28        327.89        87.33 o                         
   0   5  18        144.76        128.56        78.01 o                         
   1   5  18        287.07        277.37        65.95 o                         
   2   5  18        731.67        748.28        84.97 o                         
   3   5  18        669.17        719.29        93.73 o                         
   4   5  18       1821.11       1833.45       123.27 o                         
   5   5  18        363.56        360.46       126.62 o                         
  -4   6  18       3940.86       4010.40       148.72 o                         
  -3   6  18        447.94        413.56       119.84 o                         
  -2   6  18       5931.72       6133.34       123.51 o                         
  -1   6  18        893.74        986.97        92.67 o                         
   0   6  18       7070.08       7177.15       182.58 o                         
   1   6  18        745.20        812.10        77.99 o                         
   2   6  18       6181.63       6387.44       106.12 o                         
   3   6  18        405.04        439.16       106.52 o                         
   4   6  18       3815.64       3770.14       147.66 o                         
  -3   7  18        228.73        105.70       191.15 o                         
  -2   7  18        447.80        409.52       112.31 o                         
  -1   7  18        414.19        395.73       116.01 o                         
   0   7  18        236.00        155.00       109.11 o                         
   1   7  18        369.63        313.71       103.71 o                         
   2   7  18        522.61        504.03       120.49 o                         
   3   7  18        255.66        183.29       253.35 o                         
   1   0  19        436.64        461.63        73.41 o                         
   2   0  19        554.83        548.26        71.02 o                         
   3   0  19        892.48        872.76        69.64 o                         
   4   0  19       2895.04       3198.19       123.34 o                         
   5   0  19       1413.57       1286.83       113.16 o                         
   6   0  19       3132.72       3480.71       180.28 o                         
   7   0  19       1370.92       1364.61       167.82 o                         
  -7   1  19        416.28        405.11       159.37 o                         
  -6   1  19       3023.90       3477.30       180.47 o                         
  -5   1  19       1556.84       1534.94       155.26 o                         
  -4   1  19       9803.43      10086.07       278.68 o                         
  -3   1  19       2450.52       2353.00        74.47 o                         
  -2   1  19      10824.80      10467.00       190.61 o                         
  -1   1  19       6024.99       5724.00       136.91 o                         
   0   1  19      15570.14      15555.58       209.38 o                         
   1   1  19       5686.91       5644.79       105.39 o                         
   2   1  19      10847.48      10721.53       102.05 o                         
   3   1  19       1948.42       2008.71       100.76 o                         
   4   1  19       9864.64       9738.58       192.67 o                         
   5   1  19       1722.85       1772.48       126.10 o                         
   6   1  19       2807.54       2904.98       129.66 o                         
   7   1  19        394.75        289.66       166.82 o                         
  -6   2  19       3674.35       3744.30       181.59 o                         
  -5   2  19        654.04        643.11       126.11 o                         
  -4   2  19       4145.08       4035.98       110.86 o                         
  -3   2  19       1070.64       1034.63        89.55 o                         
  -2   2  19        354.22        336.74        66.39 o                         
  -1   2  19        327.65        263.45        57.27 o                         
   0   2  19        358.69        346.04        57.52 o                         
   1   2  19        344.17        336.39        67.48 o                         
   2   2  19        267.47        271.40        73.81 o                         
   3   2  19       1079.44       1099.06        99.76 o                         
   4   2  19       3877.49       3777.46       111.52 o                         
   5   2  19        813.19        635.65       199.27 o                         
   6   2  19       3535.84       3680.51       131.23 o                         
  -6   3  19       2390.96       2570.62       200.73 o                         
  -5   3  19       1219.26       1285.83       111.01 o                         
  -4   3  19       5938.45       5794.17       188.93 o                         
  -3   3  19       2847.08       2784.00        92.35 o                         
  -2   3  19      10635.99      10355.62       280.21 o                         
  -1   3  19       3937.82       3695.20       108.87 o                         
   0   3  19      14285.49      13311.26       328.54 o                         
   1   3  19       3911.74       3744.51        75.50 o                         
   2   3  19      10085.39      10063.01       182.18 o                         
   3   3  19       2467.76       2337.96       124.19 o                         
   4   3  19       6458.33       6338.43       115.65 o                         
   5   3  19       1419.81       1286.05       117.52 o                         
   6   3  19       2422.78       2817.69       260.61 o                         
  -6   4  19       2276.31       2227.81       244.51 o                         
  -5   4  19        796.41        761.71       110.28 o                         
  -4   4  19       1636.82       1594.66        86.97 o                         
  -3   4  19       1035.60        969.23        79.90 o                         
  -2   4  19        869.33        887.88        80.65 o                         
  -1   4  19        321.43        260.48        59.31 o                         
   0   4  19         97.63        148.56        71.65 o                         
   1   4  19        220.59        208.45        87.72 o                         
   2   4  19        846.00        860.11        90.07 o                         
   3   4  19        978.73       1009.40        95.09 o                         
   4   4  19       1405.40       1482.86       101.32 o                         
   5   4  19        973.19       1018.08       108.40 o                         
   6   4  19       2219.17       2268.35       128.87 o                         
  -5   5  19        930.98        912.14       144.07 o                         
  -4   5  19       4067.39       4240.93       142.92 o                         
  -3   5  19       2065.79       2176.65       113.27 o                         
  -2   5  19       6940.93       6893.78       166.93 o                         
  -1   5  19       2405.54       2417.91        89.11 o                         
   0   5  19       9527.12       9810.73       187.14 o                         
   1   5  19       2281.88       2334.06        96.49 o                         
   2   5  19       7046.36       7508.85       135.56 o                         
   3   5  19       1864.62       1910.15        97.35 o                         
   4   5  19       4019.62       4007.98        98.00 o                         
   5   5  19       1010.74       1119.07       127.36 o                         
  -4   6  19       1537.16       1463.38       144.45 o                         
  -3   6  19        652.74        636.26       127.13 o                         
  -2   6  19        655.45        705.02       106.97 o                         
  -1   6  19        337.65        312.22        95.33 o                         
   0   6  19          5.82         25.02        95.02 o                         
   1   6  19        342.46        395.33       103.37 o                         
   2   6  19        659.02        749.12        91.03 o                         
   3   6  19        633.42        556.68       124.74 o                         
   4   6  19       1435.51       1445.09       104.62 o                         
  -2   7  19       3653.78       3649.00       129.79 o                         
  -1   7  19       1214.81       1255.28       136.40 o                         
   0   7  19       4854.19       5044.19       143.29 o                         
   1   7  19       1485.12       1537.56       110.66 o                         
   2   7  19       3537.08       3482.56       115.35 o                         
   0   0  20       1610.25       1530.54       137.04 o                         
   1   0  20      17375.64      16323.31       321.40 o                         
   2   0  20        351.50        301.98        67.25 o                         
   3   0  20      10039.38      10192.22       333.60 o                         
   4   0  20        359.83        375.07       110.47 o                         
   5   0  20       7372.40       7776.71       169.81 o                         
   6   0  20         76.89        155.33       120.24 o                         
  -6   1  20        190.87        198.97       142.80 o                         
  -5   1  20       4070.87       3946.57       139.98 o                         
  -4   1  20        142.68        137.59        79.32 o                         
  -3   1  20       2136.60       2149.54        81.16 o                         
  -2   1  20         34.52         44.55        56.71 o                         
  -1   1  20        364.24        404.86        77.30 o                         
   0   1  20        113.86        133.92        58.84 o                         
   1   1  20        303.22        350.49        77.33 o                         
   2   1  20         30.81        -19.83        75.20 o                         
   3   1  20       2162.05       2278.63       102.31 o                         
   4   1  20        133.41        122.08        81.97 o                         
   5   1  20       4442.45       4804.80       189.78 o                         
   6   1  20        136.44        236.11       135.11 o                         
  -6   2  20        136.47        140.46       183.47 o                         
  -5   2  20       5908.93       5862.72       229.02 o                         
  -4   2  20        623.79        633.94        96.31 o                         
  -3   2  20      12663.44      12573.74       143.19 o                         
  -2   2  20        205.60        242.79        66.20 o                         
  -1   2  20      13851.86      13212.98       229.47 o                         
   0   2  20        660.23        633.66        55.84 o                         
   1   2  20      13355.46      12734.20       158.13 o                         
   2   2  20        248.79        257.96        89.93 o                         
   3   2  20      12005.14      12595.34       144.85 o                         
   4   2  20        746.95        706.12       123.97 o                         
   5   2  20       6069.50       6269.10       383.63 o                         
   6   2  20         86.47         81.89       136.54 o                         
  -6   3  20        179.17        111.83       196.39 o                         
  -5   3  20       3192.36       3415.55       133.08 o                         
  -4   3  20        117.63        128.18       103.50 o                         
  -3   3  20       2082.25       2007.67        79.08 o                         
  -2   3  20        115.11        151.85        70.53 o                         
  -1   3  20        135.35        117.16        65.96 o                         
   0   3  20        154.76        102.39        70.35 o                         
   1   3  20        103.40         82.54        66.05 o                         
   2   3  20         96.83        118.43        79.20 o                         
   3   3  20       2358.64       2377.77        85.08 o                         
   4   3  20        146.96        -11.08       131.48 o                         
   5   3  20       3422.47       3559.58       138.52 o                         
   6   3  20        147.56        150.90       180.45 o                         
  -5   4  20       3616.80       3541.60       122.58 o                         
  -4   4  20        223.81        246.98        96.93 o                         
  -3   4  20       7801.36       7705.20       101.69 o                         
  -2   4  20        226.14        194.81        71.84 o                         
  -1   4  20      13962.45      13972.43       126.39 o                         
   0   4  20       1424.50       1431.40        79.19 o                         
   1   4  20      13970.84      13368.89       212.73 o                         
   2   4  20        233.97        239.07        87.47 o                         
   3   4  20       7125.92       7183.75       109.37 o                         
   4   4  20        276.59        178.31       136.75 o                         
   5   4  20       3847.66       4197.17       342.23 o                         
  -4   5  20        226.65        214.93       113.55 o                         
  -3   5  20       1405.24       1531.68       109.68 o                         
  -2   5  20        512.62        449.19       102.86 o                         
  -1   5  20        147.35        162.58        90.66 o                         
   0   5  20        163.30        221.98        82.11 o                         
   1   5  20        119.11        168.57        90.13 o                         
   2   5  20        536.95        528.45        85.31 o                         
   3   5  20       1528.53       1573.97       108.08 o                         
   4   5  20        227.93        151.18       116.59 o                         
  -3   6  20       6026.40       6266.28       153.70 o                         
  -2   6  20        295.74        282.00       106.49 o                         
  -1   6  20       6807.64       6944.49       199.20 o                         
   0   6  20        163.72        178.06        93.23 o                         
   1   6  20       7296.91       7437.32       123.40 o                         
   2   6  20        250.32        279.90        87.67 o                         
   3   6  20       5811.54       6009.42       121.44 o                         
  -1   7  20        147.48        201.63       171.61 o                         
   0   7  20        257.69        187.03       103.16 o                         
   1   7  20        200.15        201.04       123.12 o                         
   1   0  21        225.65        251.51        66.88 o                         
   2   0  21        660.94        681.39        84.12 o                         
   3   0  21       2008.34       2008.36        88.12 o                         
   4   0  21       1655.14       1736.69       112.40 o                         
   5   0  21       2308.83       2358.77       126.96 o                         
   6   0  21       1221.06       1172.01       160.39 o                         
  -6   1  21       1595.38       1539.72       161.89 o                         
  -5   1  21       4041.25       4074.80       133.28 o                         
  -4   1  21       3113.52       3172.85       123.90 o                         
  -3   1  21       8921.43       8498.18       233.33 o                         
  -2   1  21       6907.06       6907.58        92.69 o                         
  -1   1  21      10098.77       9761.24       135.38 o                         
   0   1  21       6512.49       6507.66        93.08 o                         
   1   1  21       9566.62       9220.24       121.20 o                         
   2   1  21       6158.90       6168.16       128.35 o                         
   3   1  21       8595.17       8222.31       109.13 o                         
   4   1  21       3172.62       3270.92       127.83 o                         
   5   1  21       4141.70       4526.25       163.52 o                         
   6   1  21       1604.71       1908.18       196.42 o                         
  -6   2  21       1414.90       1439.86       166.13 o                         
  -5   2  21       2952.67       3033.03       154.10 o                         
  -4   2  21       1645.11       1520.02        94.36 o                         
  -3   2  21       1825.43       1852.25        87.98 o                         
  -2   2  21        411.50        421.62        79.87 o                         
  -1   2  21        244.26        226.07        71.60 o                         
   0   2  21         12.28         25.94        70.45 o                         
   1   2  21        209.49        175.66        80.65 o                         
   2   2  21        313.91        351.81        91.55 o                         
   3   2  21       1999.89       1947.53        99.10 o                         
   4   2  21       1746.75       1803.49       119.28 o                         
   5   2  21       3025.60       3238.53       174.67 o                         
   6   2  21       1557.80       1681.85       140.78 o                         
  -5   3  21       3141.13       3117.51       119.66 o                         
  -4   3  21       2244.32       2173.45       106.02 o                         
  -3   3  21       5465.79       5293.18       150.44 o                         
  -2   3  21       5205.23       4876.10       187.71 o                         
  -1   3  21       9583.12       9168.44       152.79 o                         
   0   3  21       4461.30       4271.02        79.40 o                         
   1   3  21       9468.85       8991.67       170.59 o                         
   2   3  21       5230.03       5184.85       130.99 o                         
   3   3  21       5186.06       5023.99        87.91 o                         
   4   3  21       2230.51       2242.18        92.16 o                         
   5   3  21       3239.96       3378.27       147.76 o                         
  -5   4  21       1366.55       1339.02       118.97 o                         
  -4   4  21       1153.55       1045.96        97.25 o                         
  -3   4  21        662.79        622.50        86.63 o                         
  -2   4  21        736.98        739.75        85.09 o                         
  -1   4  21        359.75        399.15        82.69 o                         
   0   4  21        128.27        133.71        88.05 o                         
   1   4  21        321.43        367.52        83.23 o                         
   2   4  21        794.01        893.02       103.05 o                         
   3   4  21        881.63        896.63        92.98 o                         
   4   4  21       1119.38       1031.77       109.18 o                         
   5   4  21       1409.79       1466.40       177.15 o                         
  -4   5  21       1565.21       1627.90       138.59 o                         
  -3   5  21       3477.69       3607.46       115.83 o                         
  -2   5  21       3097.79       3090.02       110.71 o                         
  -1   5  21       6358.52       6009.28       111.05 o                         
   0   5  21       3163.66       3294.15        99.10 o                         
   1   5  21       6375.44       6249.28       336.44 o                         
   2   5  21       2947.84       2991.67        99.32 o                         
   3   5  21       3093.89       3255.35       118.22 o                         
   4   5  21       1548.24       1520.56       123.64 o                         
  -3   6  21        615.46        544.15       142.67 o                         
  -2   6  21        285.77        253.02       120.80 o                         
  -1   6  21        213.14        248.85        98.53 o                         
   0   6  21        443.20        443.05       106.11 o                         
   1   6  21        230.21        281.87       125.85 o                         
   2   6  21        271.33        209.20       110.09 o                         
   3   6  21        693.03        692.14       121.92 o                         
   0   0  22      17098.21      17341.69       547.16 o                         
   1   0  22          2.62         81.30        77.36 o                         
   2   0  22      17161.49      17449.96       335.19 o                         
   3   0  22        349.96        368.63        88.63 o                         
   4   0  22       9305.94       9625.49       245.71 o                         
   5   0  22         35.03         22.00       132.45 o                         
   6   0  22       3549.03       4008.57       202.01 o                         
  -6   1  22       4048.85       4568.37       366.91 o                         
  -5   1  22         18.67         31.11       167.51 o                         
  -4   1  22       4485.35       4363.20       130.72 o                         
  -3   1  22        410.08        364.12        79.81 o                         
  -2   1  22       1220.62       1178.72        82.59 o                         
  -1   1  22         36.57         20.58        89.38 o                         
   0   1  22          0.56         67.80        88.40 o                         
   1   1  22         19.00         58.74        79.96 o                         
   2   1  22       1075.00       1116.23        85.19 o                         
   3   1  22        411.82        389.98        96.63 o                         
   4   1  22       4541.79       4584.16       117.72 o                         
   5   1  22         18.96         25.22       165.38 o                         
   6   1  22       4332.66       4769.87       204.32 o                         
  -6   2  22       3207.84       3499.54       226.91 o                         
  -5   2  22         83.79         27.59       140.94 o                         
  -4   2  22       7548.98       7842.09       202.41 o                         
  -3   2  22        264.50        293.53        92.62 o                         
  -2   2  22      14189.90      13397.40       181.85 o                         
  -1   2  22          0.98         -2.81        70.39 o                         
   0   2  22      14869.71      14828.04       121.98 o                         
   1   2  22          8.64         16.49        78.95 o                         
   2   2  22      13828.87      13824.31       248.03 o                         
   3   2  22        249.33        323.01       122.51 o                         
   4   2  22       7686.88       8032.05       150.74 o                         
   5   2  22         74.01        -31.54       164.78 o                         
   6   2  22       3098.44       3356.65       252.82 o                         
  -5   3  22        185.90         98.64       142.62 o                         
  -4   3  22       2630.29       2707.96       114.40 o                         
  -3   3  22        256.56        225.93        84.70 o                         
  -2   3  22        918.37        944.90        80.00 o                         
  -1   3  22        326.79        276.36        66.60 o                         
   0   3  22         21.05         21.47        64.96 o                         
   1   3  22        287.42        296.93        77.64 o                         
   2   3  22        970.95       1084.49        93.88 o                         
   3   3  22        322.18        391.34       102.53 o                         
   4   3  22       2742.81       2633.20       128.82 o                         
   5   3  22        160.47         28.99       151.97 o                         
  -4   4  22       4899.59       4978.06       108.99 o                         
  -3   4  22        111.08        193.59        99.26 o                         
  -2   4  22       8656.28       8594.31       103.13 o                         
  -1   4  22        171.20        183.33        75.85 o                         
   0   4  22      11251.58      11176.41       173.74 o                         
   1   4  22        190.06        183.84       100.09 o                         
   2   4  22       8433.52       8674.83       157.79 o                         
   3   4  22         95.27        139.35       117.30 o                         
   4   4  22       5089.24       5248.87       112.86 o                         
  -4   5  22       1652.63       1398.70       161.12 o                         
  -3   5  22        794.31        677.70       138.23 o                         
  -2   5  22        496.77        568.71       118.41 o                         
  -1   5  22        300.56        284.00        94.64 o                         
   0   5  22         33.87        -26.30       102.35 o                         
   1   5  22        349.49        399.57       104.63 o                         
   2   5  22        545.70        600.08       105.22 o                         
   3   5  22        892.77        895.30       120.44 o                         
   4   5  22       1425.30       1562.04       237.89 o                         
  -2   6  22       4643.24       4766.14       145.54 o                         
  -1   6  22         67.20         63.16       120.21 o                         
   0   6  22       5701.54       5916.89       157.21 o                         
   1   6  22         67.16         73.90       133.05 o                         
   2   6  22       4740.89       4764.08       120.02 o                         
   1   0  23        130.19        212.85        81.56 o                         
   2   0  23        666.86        684.74        81.28 o                         
   3   0  23       1152.68       1249.70        98.86 o                         
   4   0  23        834.36        776.04        96.13 o                         
   5   0  23       2245.59       2293.22       172.91 o                         
  -5   1  23       1803.73       1785.56       124.43 o                         
  -4   1  23       4436.98       4421.65       112.10 o                         
  -3   1  23       4704.74       4673.02        95.10 o                         
  -2   1  23       6656.73       6495.59       130.42 o                         
  -1   1  23       8194.06       7991.34       318.70 o                         
   0   1  23       6147.31       5844.30       271.99 o                         
   1   1  23       7783.29       7655.26       117.04 o                         
   2   1  23       6891.58       6840.50       164.28 o                         
   3   1  23       4639.18       5053.23       188.07 o                         
   4   1  23       4180.49       4325.28       225.81 o                         
   5   1  23       1807.75       1805.34       171.57 o                         
  -5   2  23       1710.17       1746.76       197.42 o                         
  -4   2  23       1574.92       1477.50       103.58 o                         
  -3   2  23       1237.67       1264.13       102.73 o                         
  -2   2  23        406.95        426.75        91.27 o                         
  -1   2  23        150.82        188.20        63.42 o                         
   0   2  23         29.81         46.11        63.02 o                         
   1   2  23         70.19        106.37        88.06 o                         
   2   2  23        511.81        514.55        95.11 o                         
   3   2  23       1241.11       1328.38        96.82 o                         
   4   2  23       1526.20       1556.64       128.31 o                         
   5   2  23       1593.54       1649.43       191.83 o                         
  -5   3  23       2120.49       2125.01       169.14 o                         
  -4   3  23       3066.30       3152.71       117.54 o                         
  -3   3  23       3777.20       3727.87        90.46 o                         
  -2   3  23       4898.26       4975.75       139.03 o                         
  -1   3  23       5221.27       5352.23        99.71 o                         
   0   3  23       6447.52       6629.06       101.92 o                         
   1   3  23       5225.95       5181.76       180.47 o                         
   2   3  23       4787.96       4748.02       108.29 o                         
   3   3  23       3849.25       4175.03       116.94 o                         
   4   3  23       3083.01       3056.14       105.29 o                         
   5   3  23       2183.91       2075.29       134.25 o                         
  -4   4  23        729.85        644.06       109.12 o                         
  -3   4  23       1118.19       1127.86        99.92 o                         
  -2   4  23        642.14        638.26        97.02 o                         
  -1   4  23        387.41        375.50        91.41 o                         
   0   4  23          4.93         19.38        75.80 o                         
   1   4  23        366.08        398.02        91.47 o                         
   2   4  23        695.43        696.29       103.65 o                         
   3   4  23       1120.86       1290.05       123.39 o                         
   4   4  23        695.03        718.96       111.19 o                         
  -3   5  23       2654.09       2647.47       143.28 o                         
  -2   5  23       3221.18       3455.62       140.07 o                         
  -1   5  23       2935.19       2972.34       122.11 o                         
   0   5  23       3844.98       3878.18       123.33 o                         
   1   5  23       2885.14       2918.56       101.42 o                         
   2   5  23       3467.45       3864.32       124.52 o                         
   3   5  23       2563.20       2633.99       124.35 o                         
  -1   6  23        448.21        500.21       204.96 o                         
   0   6  23         84.05         59.21       118.87 o                         
   0   0  24         58.68          8.93       122.39 o                         
   1   0  24      14033.80      14186.92       171.90 o                         
   2   0  24          9.92         72.83        92.71 o                         
   3   0  24       7509.55       7297.85       236.34 o                         
   4   0  24         17.92         19.75       118.54 o                         
   5   0  24       3402.36       3818.81       198.45 o                         
  -5   1  24       2470.86       2807.83       196.90 o                         
  -4   1  24         27.24         63.09       115.00 o                         
  -3   1  24       1636.58       1608.38        96.71 o                         
  -2   1  24        195.60        216.92        90.27 o                         
  -1   1  24        136.76        156.06        72.07 o                         
   0   1  24          5.10         23.34        66.00 o                         
   1   1  24         41.57         77.97        79.21 o                         
   2   1  24        149.70        207.22       103.29 o                         
   3   1  24       1685.14       1794.31       131.69 o                         
   4   1  24         41.04         27.34       138.21 o                         
   5   1  24       2528.68       2565.05       195.66 o                         
  -5   2  24       3647.00       3761.01       171.41 o                         
  -4   2  24         39.58         35.74       125.27 o                         
  -3   2  24       8650.83       8430.15        99.67 o                         
  -2   2  24         27.08         62.42        82.38 o                         
  -1   2  24       9825.61       9800.33       232.11 o                         
   0   2  24         63.24        111.29        79.53 o                         
   1   2  24       9978.29      10141.51       175.09 o                         
   2   2  24         13.81         59.04        99.06 o                         
   3   2  24       8617.45       9329.54       157.87 o                         
   4   2  24         57.97         40.06       129.82 o                         
   5   2  24       3772.38       3933.48       143.50 o                         
  -4   3  24         72.64         47.22       135.92 o                         
  -3   3  24       1518.98       1586.93       118.12 o                         
  -2   3  24        232.83        221.46        92.23 o                         
  -1   3  24        397.38        449.95        90.53 o                         
   0   3  24         15.20         68.33        80.19 o                         
   1   3  24        307.47        296.77        80.87 o                         
   2   3  24        220.14        186.90        89.80 o                         
   3   3  24       1662.49       1706.86        89.96 o                         
   4   3  24         97.71          3.68       121.62 o                         
  -3   4  24       4785.11       5030.62       134.83 o                         
  -2   4  24         24.59         75.08        88.33 o                         
  -1   4  24       8791.27       9058.64       227.18 o                         
   0   4  24         23.76         53.45       101.48 o                         
   1   4  24       8706.39       9028.22       245.42 o                         
   2   4  24         10.49        -10.39        94.54 o                         
   3   4  24       4853.68       4986.72       110.47 o                         
   4   4  24         85.38        189.58       234.60 o                         
  -2   5  24        400.05        330.89       101.24 o                         
  -1   5  24        316.81        326.76       133.11 o                         
   0   5  24        327.85        356.54       132.16 o                         
   1   5  24        272.13        215.16       108.93 o                         
   2   5  24        458.55        370.86       118.68 o                         
   1   0  25         36.79         33.39        91.50 o                         
   2   0  25        619.95        715.87        92.73 o                         
   3   0  25        346.83        339.78       111.64 o                         
   4   0  25       1337.39       1303.12       121.69 o                         
   5   0  25        718.42        725.83       157.81 o                         
  -4   1  25       3098.25       3025.84       119.80 o                         
  -3   1  25       3246.42       3256.76       112.28 o                         
  -2   1  25       6534.96       6612.64       156.63 o                         
  -1   1  25       4308.73       4395.79       101.40 o                         
   0   1  25       6367.78       6321.92       158.60 o                         
   1   1  25       4300.35       4520.75       111.63 o                         
   2   1  25       6123.41       6240.56       143.28 o                         
   3   1  25       2989.41       3040.60       128.13 o                         
   4   1  25       3169.13       3379.03       134.61 o                         
  -4   2  25       1462.52       1533.46       128.55 o                         
  -3   2  25        732.56        726.66       107.35 o                         
  -2   2  25        298.67        369.29        93.85 o                         
  -1   2  25         33.24         17.88        74.41 o                         
   0   2  25         69.69        142.24        88.19 o                         
   1   2  25          9.62         20.77        91.31 o                         
   2   2  25        313.14        441.90       121.74 o                         
   3   2  25        767.06        781.13       127.91 o                         
   4   2  25       1516.97       1623.11       174.71 o                         
  -4   3  25       2867.57       2951.36       130.23 o                         
  -3   3  25       2655.37       2734.60       115.13 o                         
  -2   3  25       4505.50       4484.73        98.48 o                         
  -1   3  25       2888.85       2939.07        97.03 o                         
   0   3  25       5975.84       6059.32       149.69 o                         
   1   3  25       2886.86       2957.95       107.52 o                         
   2   3  25       4734.02       5157.96       141.73 o                         
   3   3  25       2517.71       2750.90       133.21 o                         
   4   3  25       2948.50       3093.25       146.19 o                         
  -3   4  25        532.24        474.94       113.04 o                         
  -2   4  25        784.94        793.46       121.15 o                         
  -1   4  25         60.68         80.79       103.19 o                         
   0   4  25         85.26         77.05       102.63 o                         
   1   4  25         50.26         18.05        93.00 o                         
   2   4  25        829.32        940.10       117.00 o                         
   3   4  25        546.50        497.50       123.05 o                         
  -1   5  25       1640.07       1535.03       139.06 o                         
   0   5  25       4037.72       4244.94       140.02 o                         
   1   5  25       1584.76       1467.09       120.13 o                         
   0   0  26       9860.75      10227.54       213.11 o                         
   1   0  26        309.02        288.58       101.57 o                         
   2   0  26       9284.28       9604.06       168.90 o                         
   3   0  26        629.06        728.46       112.76 o                         
   4   0  26       4800.22       4998.48       150.92 o                         
  -4   1  26       1708.32       1874.30       136.44 o                         
  -3   1  26        288.75        278.37       114.14 o                         
  -2   1  26        791.48        828.69       103.64 o                         
  -1   1  26         14.07         25.62        81.45 o                         
   0   1  26         27.47         72.11       100.20 o                         
   1   1  26         11.29         95.83        91.96 o                         
   2   1  26        856.69        951.60       107.83 o                         
   3   1  26        262.66        305.63       116.13 o                         
   4   1  26       1709.28       1883.39       142.61 o                         
  -4   2  26       4434.88       4675.13       140.10 o                         
  -3   2  26        401.00        398.33       120.60 o                         
  -2   2  26       8354.45       8553.11       184.33 o                         
  -1   2  26        530.35        550.84        91.54 o                         
   0   2  26       7677.60       8216.46       112.52 o                         
   1   2  26        590.12        641.34        92.95 o                         
   2   2  26       8568.15       9010.17       173.44 o                         
   3   2  26        462.08        464.14       155.98 o                         
   4   2  26       4197.47       4134.50       382.94 o                         
  -3   3  26         34.30         40.20       116.03 o                         
  -2   3  26        612.28        626.94       114.09 o                         
  -1   3  26         87.25        103.57        94.29 o                         
   0   3  26         11.34         69.82        91.55 o                         
   1   3  26        104.80        130.28       102.04 o                         
   2   3  26        759.33        845.01       127.07 o                         
   3   3  26         62.70         75.86       114.53 o                         
  -2   4  26       6000.39       6263.66       134.61 o                         
  -1   4  26        318.72        320.45       101.86 o                         
   0   4  26       5777.64       5926.72       140.76 o                         
   1   4  26        293.92        314.49       103.51 o                         
   2   4  26       5995.02       6166.30       143.70 o                         
   1   0  27        164.48        339.54        94.72 o                         
   2   0  27        317.81        418.45       105.32 o                         
   3   0  27       1006.51       1048.94       126.06 o                         
   4   0  27         63.25         88.26       233.03 o                         
  -3   1  27       5078.75       5393.14       146.38 o                         
  -2   1  27       1981.30       1963.40       100.23 o                         
  -1   1  27       7097.33       6980.63       377.07 o                         
   0   1  27       1765.31       1900.75       117.97 o                         
   1   1  27       7206.55       7969.86       137.75 o                         
   2   1  27       2114.83       2306.54       121.56 o                         
   3   1  27       5142.41       5655.44       176.44 o                         
  -3   2  27        961.21        980.47       105.20 o                         
  -2   2  27        157.43        156.56       105.70 o                         
  -1   2  27        102.79        181.70        83.87 o                         
   0   2  27         74.91        126.55        85.48 o                         
   1   2  27        144.16        167.07        82.94 o                         
   2   2  27        157.38        170.98       144.32 o                         
   3   2  27       1013.75       1092.16       141.42 o                         
  -2   3  27       1916.51       1976.41       112.84 o                         
  -1   3  27       5490.21       5995.44       126.38 o                         
   0   3  27       1293.40       1306.76        99.97 o                         
   1   3  27       5719.78       5836.15       153.13 o                         
   2   3  27       1862.46       1921.97        99.85 o                         
   0   4  27        135.92        101.51       124.00 o                         
   0   0  28        931.93       1179.36       164.05 o                         
   1   0  28       9083.87       8573.98       459.32 o                         
   2   0  28        408.74        400.30       120.16 o                         
   3   0  28       4317.96       4571.73       134.28 o                         
  -3   1  28        864.68        848.91       153.10 o                         
  -2   1  28         94.53        193.30       107.37 o                         
  -1   1  28        194.20        180.16        97.83 o                         
   0   1  28        109.16        258.29       114.48 o                         
   1   1  28        200.09        208.81       105.78 o                         
   2   1  28         94.74        165.55       108.50 o                         
   3   1  28        799.31        737.47       192.41 o                         
  -2   2  28        513.57        491.83       108.89 o                         
  -1   2  28       5967.81       6211.14       110.05 o                         
   0   2  28       1216.31       1320.20       115.27 o                         
   1   2  28       6122.88       6461.43       165.16 o                         
   2   2  28        569.59        568.68       118.71 o                         
  -1   3  28         98.95         66.96       122.67 o                         
   0   3  28        321.15        347.45       105.36 o                         
   1   3  28        131.25         95.20       105.86 o                         
   1   0  29          1.92        -61.95       118.49 o                         
   2   0  29        918.45       1054.28       144.16 o                         
  -1   1  29       1466.96       1549.42       115.14 o                         
   0   1  29       6369.27       6665.56       144.41 o                         
   1   1  29       1446.29       1467.22       134.62 o                         
   0   2  29         58.79         81.43        98.28 o                         
                                                                                
